# Supplementary material for: Reducing methylation of histone 3.3 lysine 4 in the medial ganglionic eminence and hypothalamus recapitulates neurodevelopmental disorder phenotypes
Source: Nat Commun. 2026 Feb 20;17:2984. doi: 10.1038/s41467-026-69248-9 (PMC13035845; doi:10.1038/s41467-026-69248-9)
Supplement: Supplementary file 4 — Supplementary Data 1 [file 41467_2026_69248_MOESM4_ESM.xlsx]

## Sheet: Sheet1
Sample	Number of cells_Joint	Number of cells_Joint_Post-QC	Pre-normalization high-quality read pairs per cell_ATAC	Pre-normalization high-quality read pairs per cell_RNA	Median_UMI_counts_per_cell_RNA	Median_genes_per_cell_RNA	Median_fragments_per_cell_ATAC
E13.5_WT_MGE_male	8621	6493	23248	12895.4	2892	1683	10074
E13.5_WT_MGE_female	7303	5021	28696.9	14543.1	3166	1734	5474
E13.5_WT_Hypothalamus_male	11845	8585	18110.1	12059.6	3522	1933	10072
E13.5_WT_Hypothalamus_female	7214	5321	26259.1	20043.2	4145	2172	5884
E13.5_Hom_MGE_male	3585	2602	52618.4	31433.7	2629	1556	8118
E13.5_Hom_MGE_female	16216	9443	13528.8	8498.22	1836	1179	4268
E13.5_Hom_Hypothalamus_male	8183	6197	22270.3	16185.4	4200	2186	10241
E13.5_Hom_Hypothalamus_female	9431	7022	19412.1	13212	3634	1998	7062
P60_WT_Hypothalamus_male	3540	2826	52111.2	40068.5	7646	3391	20092
P60_WT_Hypothalamus_female	6231	4747	31749.6	21029.8	4569	2436	10886
P60_WT_Cortex_male	5485	4176	29038	20303.3	7816	3134	12196
P60_WT_Cortex_female	4076	3136	41606.3	34871.1	6602	2804	11520
P60_Hom_Hypothalamus_male	2114	1580	96900.9	70578.7	7412	3266	10922
P60_Hom_Hypothalamus_female	1168	837	180456	103565	2122	1258	7076
P60_Hom_Cortex_male	3316	2198	48479.4	45734.4	9902	3425	9755
P60_Hom_Cortex_female	3190	2616	58276.9	40142.8	5588	2594	12339
