# Supplementary material for: Reducing methylation of histone 3.3 lysine 4 in the medial ganglionic eminence and hypothalamus recapitulates neurodevelopmental disorder phenotypes
Source: Nat Commun. 2026 Feb 20;17:2984. doi: 10.1038/s41467-026-69248-9 (PMC13035845; doi:10.1038/s41467-026-69248-9)
Supplement: Supplementary file 5 — Supplementary Data 2 [file 41467_2026_69248_MOESM5_ESM.xlsx]

## Sheet: Fig. 1E
Figure 1E
E13.5 MGE H3.3K4M WT (n=5), Het (n=5) and Hom (n=5) embryos
E13.5 Hypothalamus H3.3K4M WT (n=3), Het (n=3) and Hom (n=3) embryos
Hypothalamus_relative expression
WT	Het	Hom		Ordinary one-way ANOVA followed by Tukey’s multiple comparison tests:
0.94	0.21	0.18			Adjusted P Value
0.83	0.86	0.07		WT vs. Het	0.3256
1.24	0.9	0.37		WT vs. Hom	0.0258
				Het vs. Hom	0.1825
MGE_relative expression
WT	Het	Hom		Ordinary one-way ANOVA followed by Tukey’s multiple comparison tests:
0.73	0.63	0.59			Adjusted P Value
1.32	0.82	0.38		WT vs. Het	0.2203
0.94	1.09	0.55		WT vs. Hom	0.0227
1.01	0.29	0.35		Het vs. Hom	0.4019
0.96	0.82	0.79

## Sheet: Fig. 2B
Figure 2B
Cumulative number: 151 WT, 270 Het and 105 Hom mice
	WT (g)
1 week	1	4.51	5.22	4.39	4.44	5.61
2 week	2	8.35	8.79	7.4	7.65	7.14	7.29	8.01
3 week	3	10.4	16.92	12.94	13.08	13.28	11.67	13.45	11.11	11.97	11.36	10.47	11.29	10.98	10.9	9.46	8.66	8.4	8.73
4 week	4	17.25	20.67	18.76	17.79	18.34	15.08	18.06	18.48	15.17	16.78	16.85	15.41	18.03	14.52	14.64	13.03	12.16	12.24	15.93
5 week	5	19.45	20.22	20.33	21.94	19.41	18.22	17.93	15.68	19.94	19.98	17.85	17.38	19.49	14.78	21.9	17.5	18.74	17.03	15.38	15.58
6 week	6	20.95	21.55	20.3	23.63	21.18	17.2	17.25	17.71	19.65	19.93	16.9	17.4	20.9	17.6	22.98	19.4	16.36	17.11
7 week	7	22.83	23.49	22.4	24.83	21.45	18.9	18.7	18	21.2	21.3	19.2	19	22.2	17.8
8 week	8	23.93	24.91	18.83	17.55	23.44	25.54	19.1	20.2	19.5	22.5	23.3	19.78	19.61	22.96	18.13
9 week	9	25.3	25.6	18.86	18.33	22.67	24.95	23.92	20.03	21.32	19.43	23.13	24.07	19.51	18.9	22.72	18.32
10 week	10	26.6	26.9	18.97	18.87	27.1	24.27	19.75	20.36	19.24	23.07	23.84
11 week	11	28.03	27.3	19.63	18.53
12 week	12	27.52	26.57	19.66	19.05
		Het(g)
1 week	1	4.02	3.81	3.44	5.12	4.77	3.82	3.48	4.5	3.8	4.76	4.57	3.78	4.3	6.07	6.09
2 week	2	7.26	7.42	6.68	8.48	8.03	7.17	7.21	6.66	5.91	6.58	6.76	6.7	7.3	6.38	6.7	7.64	8.49	8.71
3 week	3	9.08	11.7	7.51	12.47	15.58	12.77	13.94	13.19	10.77	12.98	13.59	10.61	11.26	12.33	11.07	11.9	10.31	9.09	8.63	7.84	10.25	9.79	8.71	8.66	8.5	7.27	8.75	8.27	8.01	8.93	7.79	8.56
4 week	4	14.5	16.74	15.16	19.79	21.39	18.13	16.84	18.38	15.93	17.6	15.57	14.72	17.74	18.18	17.34	17.96	16.94	14.84	13.41	11.72	15.56	14.77	12.94	12.83	13.07	11.96	14.39	14.16	12.88	13.68	13.09	14.38	17.83	17.11
5 week	5	17.54	17.2	15.08	15.7	16.5	17.62	18.55	21.69	22.67	18.2	21.13	18.16	17.51	19.99	18.14	16.8	16.38	21.03	17.42	19.24	17.83	19.11	16.86	15.51	20.17	19.61	16.55	16.88	16.73	15.31	19.1	17.53	17.78	18.64	18.79
6 week	6	19.83	17.19	15.37	17.91	17.1	17.63	20.6	22.46	26.52	19.21	23.6	19.88	18.86	22.17	20.75	17.38	17.35	22.4	19.9	19.57	18.36	22.44	18.39	17.43	23.27	22.31	18.1	18.82	20.86	22.31
7 week	7	21.39	18.35	17.48	20.05	17.9	18.98	22.8	23.63	26.29	19.73	24.59	20.6	20	22.8	22.3	18.2	17.81	24	23.2	20.3	19.42
8 week	8	22.16	19.24	18.36	21.52	22.07	22.75	20.7	19.88	20.03	18.84	24.52	24.27	27.44	20.48	26.91	22.7	20.2	24.5	24.1	18.79	18.91	24.5	23.62	21.24	19.2
9 week	9	23.3	19.16	19.15	22.1	21.9	23.37	21.7	19.37	21.79	20.34	25.46	24.96	27.77	22.07	27.23	21.74	21.11	25.04	24.54	19.26	19.12	25.1	21.62	23.65	20.1
10 week	10	25	19.98	19.78	22.77	22.8	23.3	22.45	19.78	22.83	28.77	22.25	28.04	20.87	25.74	25.01	21.23	20.58
11 week	11	25.83	19.8	21.16	23.4	24.26	24.16	22.69	20.11	21.8
12 week	12	24.11	21.15	20.97	23.76	22.54	25.06	22.32	20.54	23.33
	Hom(g)
1 week	1	3.56	3.52	3.6	4.14	3.94	3.16	4.22
2 week	2	6.46	5.09	5.19	6.2	5.91	5.3	5.64	6.13
3 week	3	7.7	6.65	10.39	7.68	8.05	6.5	6.54	5.4	7.33	5.76	4.91	5.77
4 week	4	16.04	10.66	14.58	10.83	15.25	10.67	10.11	8.15	9.8	8.08	9.74	11.48
5 week	5	15.07	11.93	11.85	19.37	14.18	17.06	14.13	19.07	14.92	14.3	13.19	13.97	13.2	12.82
6 week	6	16.04	13.99	13.56	21.1	15.03	17.02	16.51	21.3	17.83	16.26	16.07
7 week	7	19.28	15.85	15.73	22.7	15.01	18.5	17.4	23.6
8 week	8	21.73	16.43	16.79	21.04	23.97	16.3	20.2	18.9	24.35
9 week	9	22.6	18.1	18.2	21.19	23.44	18.35	20.85	20.71	24.63
10 week	10	24.1	20.2	19.8	24.13	20.97	20.83	20.34
11 week	11	25.73	20.45	20.7	25.64
12 week	12	24.25	20.55	20.67	25.13
	Two-way ANOVA
	Source of Variation	P value summary
	Interaction	*
	Row Factor	****
	Column Factor	****

## Sheet: Fig. 2D
Figure 2D
Brain weight of H3.3K4M WT (n=5), Het (n=4) and Hom (n=4) mice at 3 weeks.
	WT	Het	Hom
	0.39	0.38	0.33
	0.39	0.35	0.32
	0.39	0.4	0.35
	0.4	0.39	0.35
	0.39
	Kruskal-Wallis followed by Dunn’s multiple comparisons:
		Adjusted P Value
	WT vs. Het	>0.9999
	WT vs. Hom	0.0175
	Het vs. Hom	0.1614

## Sheet: Fig. 2F
Figure 2F
The S1 thickness were used for quantification. WT: n=22, Hom=17 slices, N=3 brains per genotype
	WT	Hom		Standard Unpaired 2-tailed t-test: P-value <0.0001
Brain 1	889.952	678.972
	796.792	643.352
	733.498	776.79
	761.172	798.162
	911.05	766.926
	797.066	823.37
	829.398
Brain 2	829.946	700.892
	793.23	705.002
	782.818	690.754
	832.412	681.438
	738.704	697.056
	766.104	642.53
	807.204
	860.908
Brain 3	848.304	719.524
	779.53	726.374
	754.87	749.664
	784.736	761.72
	773.228	716.236
	834.33
	730.758

## Sheet: Fig. 2G
Figure 2G
Total weight gain and food intake of H3.3K4M WT (n=9), Het (n=11) and Hom (n=8) mice.
	Weight gain (g)
	WT	Het	Hom			Ordinary one-way ANOVA followed by Tukey’s multiple comparison tests:
	1.33	2.02	3.54				Adjusted P Value
	3.28	3.25	3.46			WT vs. Het	0.8693
	0.42	1.79	1.45			WT vs. Hom	0.0023
	2.26	1.23	6.62			Het vs. Hom	0.0051
	1.91	0.66	8.73
	2.11	2.52	6.74
	0.69	2.9	3.75
	1.6	2.09	1.87
	1.16	0.47
		1.93
		3.08
	Food intake (g)
	WT	Het	Hom			Ordinary one-way ANOVA followed by Tukey’s multiple comparison tests:
	95	112	118				Adjusted P Value
	110	123	110			WT vs. Het	0.0131
	103	106	117			WT vs. Hom	0.0113
	109	117	132			Het vs. Hom	0.9496
	76	109	111
	88	112	120
	85	134	128
	114	137	93
	86	108
		110
		89

## Sheet: Fig. 2I
Figure 2I
Body weight of H3.3K4M WT (n=22), Het (n=28) and Hom (n=14) mice
	WT	Het	Hom
	26.53	27.39	30.18			Ordinary one-way ANOVA followed by Tukey’s multiple comparison tests:
	24.75	28.43	29.4				Adjusted P Value
	24.98	27.85	31.98			WT vs. Het	<0.0001
	27.76	29.35	28.56			WT vs. Hom	<0.0001
	25.46	31.51	28.82			Het vs. Hom	0.7293
	27.93	32.43	28.32
	28.05	25.58	28.22
	21.27	30.54	29.12
	22.51	29.54	31.3
	22.2	29.5	33.96
	23.12	33.53	29.08
	22.35	23.52	20.66
	21.63	24.51	23.83
	23.16	23.03	25.4
	22.65	34.68
	20.93	25.02
	23.44	25.01
	22.01	27.56
	20.01	26.74
	20.65	26.03
	21.88	28.9
	19.54	28.54
		23.12
		28.45
		33.52
		25.79
		22.99
		22.78

## Sheet: Fig. 2J
Figure 2J
Fat weight, lean weight and leptin level of H3.3K4M WT (n=6) and Mut (Het/Hom) (n=9) mice
	Fat weight
	WT	Mut		Standard Unpaired 2-tailed t-test: P-value= 0.0198
	1.37	7.14
	0.89	1.49
	2.43	2.9
	2.38	3.04
	1.53	4.86
	3.61	5.08
		4.67
		5.23
		2.62
	Lean weight
	WT	Mut		Standard Unpaired 2-tailed t-test: P-value= 0.5985
	23.77	23.45
	23.69	24.75
	17.85	25.62
	17.43	17.81
	17.48	19.45
	22.68	19.14
		17.61
		20.94
		23.53
	Leptin level
	WT	Mut		2-tailed Mann-Whitney test: P value= 0.0016
	3.46	15
	2.6	23.35
	1.6	17.02
	2.77	4.98
	2.15	3.81
	1.67	2.63
		6.56
		15.4
		11.06

## Sheet: Fig. 2L
Figure 2L
Body weight of H3.3K4M WT (n=8), Het (n=20) and Hom (n=5) mice
	WT	Het	Hom		Ordinary one-way ANOVA followed by Tukey’s multiple comparison tests:
	27.1	28.6	66.4			Adjusted P Value
	33.1	53.6	38.9		WT vs. Het	0.3063
	24.7	61.3	36.6		WT vs. Hom	0.0388
	26	29.2	28		Het vs. Hom	0.2263
	21.8	26.8	37.7
	24.3	46.3
	31	33.3
	30	24
		28
		24.5
		27
		26.9
		26.5
		31.8
		29.1
		29.5
		41.9
		32.5
		33.5
		32.3

## Sheet: Fig. 2M
Figure 2M
Fat weight & Lean weight of H3.3K4M WT (n=8), Het (n=20) and Hom (n=5) mice
Leptin Levels of H3.3K4M WT (n=3), Het (n=5) and Hom (n=3) mice
	Fat weight				Ordinary one-way ANOVA followed by Tukey’s multiple comparison tests:
	WT	Het	Hom			Adjusted P Value
	5.43	6.86	39.11		WT vs. Het	0.3188
	6.61	27.32	12.07		WT vs. Hom	0.015
	3.16	32.54	16.12		Het vs. Hom	0.0923
	4.01	7.26	8.57
	3.15	3.24	11.88
	3.67	17.79
	2.72	11.6
	2.07	2.7
		8.17
		5.45
		6.16
		4.51
		4.18
		7.83
		2.28
		3.29
		14.38
		3.62
		3.99
		2.92
	Lean weight				Ordinary one-way ANOVA followed by Tukey’s multiple comparison tests:
	WT	Het	Hom			Adjusted P Value
	19.43	19.75	24.03		WT vs. Het	0.7885
	24.53	23.46	23.74		WT vs. Hom	0.9965
	19.07	24.97	18.61		Het vs. Hom	0.8897
	20	19.74	18.51
	17.33	20.4	24.25
	19.03	26.02
	26.98	19.93
	26.99	19.4
		18.37
		17.72
		19.31
		20.81
		20.77
		22.35
		25.39
		24.36
		25.72
		27.82
		28.07
		28.34
	Leptin level				Ordinary one-way ANOVA followed by Tukey’s multiple comparison tests:
	WT	Het	Hom			Adjusted P Value
	6.86	7.54	18.8		WT vs. Het	0.5286
	6.75	11.45	17.44		WT vs. Hom	0.0067
	6.58	15.32	16.01		Het vs. Hom	0.0157
		4.45
		7.42

## Sheet: Fig. 3B
Figure 3B
P21 Nkx2.1-Cre;H3.3K4M;Ai9 (WT = 7 , Het = 4 , Hom = 8)
WHOLE CORTEX
	CtxT-Tom-WT-Dens	CtxT-Tom-Het-Dens	CtxT-Tom-Hom-Dens	CtxT-SST-WT-Dens	CtxT-SST-Het-Dens	CtxT-SST-Hom-Dens	CtxT-PV-WT-Dens	CtxT-PV-Het-Dens	CtxT-PV-Hom-Dens	CtxT-SST-WT-%	CtxT-SST-Het-%	CtxT-SST-Hom-%	CtxT-PV-WT-%	CtxT-PV-Het-%	CtxT-PV-Hom-%
1	289.19	235.89	256.97	70.92	40.75	57.84	118.12	61.79	84.61	25.28	17.28	22.13	38.82	26.19	35.81
2	265.28	313.55	235.77	60.27	83.54	62.64	108.69	127.64	75.17	22.93	26.64	25.55	41.45	40.71	31.75
3	313.74	266.9	236.99	76.56	74.44	45.65	138.44	107.98	92.59	24.4	27.89	18.39	44.13	40.46	39.53
4	340.8	304.57	268.82	75.28	77.55	53.91	153.46	120.93	98.98	22.09	25.46	20.05	45.03	39.7	36.82
5	303.41		288.18	65.31		71.04	124.56		97.4	21.53		24.65	41.05		33.8
6	355.26		249.23	92.05		51.19	162.12		68.71	25.91		20.54	45.63		27.57
7	381.65		296.59	86.93		64.59	148.82		102.99	22.78		21.78	38.99		34.73
8			287.99			59.58			94.32			20.69			32.75
	Ordinary one-way ANOVA followed by Tukey’s multiple comparison tests:			Ordinary one-way ANOVA followed by Tukey’s multiple comparison tests:			Ordinary one-way ANOVA followed by Tukey’s multiple comparison tests:			Ordinary one-way ANOVA followed by Tukey’s multiple comparison tests:				Ordinary one-way ANOVA followed by Tukey’s multiple comparison tests:
		Adjusted P Value			Adjusted P Value			Adjusted P Value			Adjusted P Value				Adjusted P Value
	WT vs. Het	0.15		WT vs. Het	0.6914		WT vs. Het	0.0473		WT vs. Het	0.9029			WT vs. Het	0.1368
	WT vs. Hom	0.0124		WT vs. Hom	0.0375		WT vs. Hom	0.0007		WT vs. Hom	0.432			WT vs. Hom	0.0055
	Het vs. Hom	0.74		Het vs. Hom	0.3366		Het vs. Hom	0.4247		Het vs. Hom	0.3105			Het vs. Hom	0.5697

[truncated: 20 more sheets: Fig. 3D, Fig. 4C, Fig. 4E-J, Fig. 5B, Fig. 5C, Fig. 6, Fig. 7, Fig. 10B, Fig. S1A, Fig. S1B, Fig. S1C, Fig. S1D, Fig. S1E, Fig. S2, Fig. S3B, Fig. S4, Fig. S5A, Fig. S5B-E, Fig. S6, Fig. S14C]
