# Supplementary material for: Reducing methylation of histone 3.3 lysine 4 in the medial ganglionic eminence and hypothalamus recapitulates neurodevelopmental disorder phenotypes
Source: Nat Commun. 2026 Feb 20;17:2984. doi: 10.1038/s41467-026-69248-9 (PMC13035845; doi:10.1038/s41467-026-69248-9)
Supplement: Supplementary file 6 — Supplementary Data 3 [file 41467_2026_69248_MOESM6_ESM.xlsx]

## Sheet: Fig. 8F (E13_DEG_Female MGE)
Genes	p_val	avg_log2FC	pct.1	pct.2	p_val_adj	de_type	signif
mt-Nd3	9.98923e-221	1.09571	0.477	0.202	3.22502e-216	single_cell	TRUE
Nsg2	3.31866e-207	0.730279	0.64	0.317	1.07143e-202	single_cell	TRUE
Dlx1as	2.26065e-196	0.770521	0.625	0.328	7.29851e-192	single_cell	TRUE
Slc6a1	2.72786e-186	0.71451	0.484	0.211	8.80688e-182	single_cell	TRUE
Zfp536	2.35476e-181	0.776287	0.706	0.423	7.60233e-177	single_cell	TRUE
Igfbpl1	3.87333e-180	0.804994	0.528	0.258	1.2505e-175	single_cell	TRUE
Gm49692	6.86543e-179	1.79246	0.174	0.034	2.2165e-174	single_cell	TRUE
mt-Atp6	2.36122e-175	0.867969	0.811	0.576	7.6232e-171	single_cell	TRUE
mt-Nd2	1.78397e-172	0.829264	0.538	0.271	5.75956e-168	single_cell	TRUE
Chd9	8.2917e-163	0.656614	0.5	0.237	2.67697e-158	single_cell	TRUE
mt-Cytb	1.98559e-162	0.810546	0.675	0.408	6.41048e-158	single_cell	TRUE
mt-Co2	2.16305e-162	0.873528	0.781	0.548	6.98341e-158	single_cell	TRUE
Metap1d	1.05482e-159	0.658644	0.486	0.226	3.40549e-155	single_cell	TRUE
Maged1	2.64696e-152	0.558939	0.631	0.333	8.5457e-148	single_cell	TRUE
mt-Nd1	3.77094e-148	0.818893	0.711	0.466	1.21745e-143	single_cell	TRUE
Nfib	1.24343e-147	0.677245	0.619	0.365	4.0144e-143	single_cell	TRUE
Ackr3	1.28857e-147	0.739611	0.409	0.184	4.16016e-143	single_cell	TRUE
Prkca	1.74868e-142	0.76927	0.42	0.202	5.64561e-138	single_cell	TRUE
Trim2	4.14977e-141	0.502076	0.718	0.425	1.33975e-136	single_cell	TRUE
Lima1	2.86382e-140	0.773439	0.381	0.171	9.24583e-136	single_cell	TRUE
mt-Co3	2.04247e-137	0.789874	0.823	0.627	6.59413e-133	single_cell	TRUE
mt-Nd4	1.9355e-136	0.746289	0.518	0.282	6.24876e-132	single_cell	TRUE
Bsg	7.85869e-135	0.491812	0.534	0.266	2.53718e-130	single_cell	TRUE
Stmn3	9.00987e-134	0.579726	0.542	0.283	2.90884e-129	single_cell	TRUE
Smoc1	1.01328e-133	0.997573	0.266	0.101	3.27139e-129	single_cell	TRUE
Tcf4	2.89382e-128	0.483199	0.935	0.788	9.34271e-124	single_cell	TRUE
Gm3764	1.57292e-127	0.452788	0.848	0.59	5.07816e-123	single_cell	TRUE
Lmo3	4.46045e-127	0.85973	0.248	0.091	1.44006e-122	single_cell	TRUE
Dlx1	5.05815e-127	0.548404	0.58	0.326	1.63302e-122	single_cell	TRUE
Mir9-3hg	5.76814e-125	0.441711	0.808	0.543	1.86225e-120	single_cell	TRUE
Gad1	7.70105e-120	0.59761	0.517	0.292	2.48628e-115	single_cell	TRUE
Cdca7	4.42189e-117	0.612836	0.316	0.135	1.42761e-112	single_cell	TRUE
Neb	6.88431e-117	1.35767	0.167	0.049	2.2226e-112	single_cell	TRUE
Cntnap5c	3.13534e-114	1.32409	0.181	0.059	1.01224e-109	single_cell	TRUE
Lncppara	2.99065e-111	0.705122	0.274	0.113	9.65531e-107	single_cell	TRUE
Sfrp1	3.09965e-111	0.68429	0.255	0.101	1.00072e-106	single_cell	TRUE
Cdk14	4.59475e-111	0.554676	0.691	0.451	1.48341e-106	single_cell	TRUE
Dclk2	1.21103e-110	0.419307	0.836	0.604	3.90981e-106	single_cell	TRUE
Sh3rf1	4.86238e-109	0.606766	0.443	0.235	1.56982e-104	single_cell	TRUE
Large1	3.15475e-108	0.536715	0.775	0.542	1.01851e-103	single_cell	TRUE
Entpd1	6.50404e-108	0.700126	0.252	0.101	2.09983e-103	single_cell	TRUE
Zeb2	2.54426e-107	0.553049	0.689	0.468	8.21413e-103	single_cell	TRUE
Tspan3	2.87992e-107	0.397384	0.529	0.284	9.29781e-103	single_cell	TRUE
mt-Co1	4.9014e-107	0.606724	0.559	0.33	1.58242e-102	single_cell	TRUE
Gm1673	1.37555e-106	0.573155	0.338	0.155	4.44095e-102	single_cell	TRUE
Cadm4	2.06774e-106	0.641666	0.299	0.131	6.67569e-102	single_cell	TRUE
Tmem108	6.3861e-106	0.62481	0.503	0.299	2.06175e-101	single_cell	TRUE
BC031181	6.44661e-105	0.499838	0.342	0.158	2.08129e-100	single_cell	TRUE
Mapk10	6.08837e-103	0.414112	0.649	0.406	1.96563e-98	single_cell	TRUE
Ripor2	1.68304e-100	0.591858	0.471	0.275	5.43371e-96	single_cell	TRUE
Podxl2	3.5497e-97	0.453614	0.467	0.251	1.14602e-92	single_cell	TRUE
Sox1ot	1.27553e-96	0.438489	0.624	0.387	4.11805e-92	single_cell	TRUE
Tmem176b	1.80806e-96	1.11447	0.137	0.04	5.83733e-92	single_cell	TRUE
Csrnp3	1.21155e-95	0.509218	0.584	0.373	3.91148e-91	single_cell	TRUE
Rps6ka5	6.37999e-95	0.537614	0.357	0.179	2.05978e-90	single_cell	TRUE
Elavl4	1.05777e-93	0.395999	0.544	0.316	3.41501e-89	single_cell	TRUE
Adamts5	1.11007e-93	1.3043	0.127	0.035	3.58386e-89	single_cell	TRUE
Dlgap2	1.52329e-93	0.770052	0.358	0.193	4.91793e-89	single_cell	TRUE
Tox3	4.1854e-93	0.532107	0.439	0.248	1.35126e-88	single_cell	TRUE
mt-Nd5	5.3361e-93	0.859379	0.159	0.053	1.72276e-88	single_cell	TRUE
Cnpy2	7.73666e-93	0.708921	0.219	0.088	2.49778e-88	single_cell	TRUE
Rai2	2.10707e-92	0.663499	0.24	0.103	6.80267e-88	single_cell	TRUE
Zmynd8	3.01874e-92	0.372708	0.478	0.263	9.746e-88	single_cell	TRUE
Nxph1	2.43889e-91	0.887104	0.355	0.2	7.87394e-87	single_cell	TRUE
Gdpd1	1.38648e-90	0.341163	0.51	0.287	4.47625e-86	single_cell	TRUE
Rtn1	2.3303e-90	0.416375	0.776	0.559	7.52338e-86	single_cell	TRUE
Dscaml1	2.39987e-90	0.511668	0.521	0.322	7.74797e-86	single_cell	TRUE
Sfta3-ps	2.667e-90	0.411721	0.766	0.553	8.6104e-86	single_cell	TRUE
Sez6	2.86448e-90	0.621034	0.238	0.101	9.24797e-86	single_cell	TRUE
Rabac1	3.78959e-90	0.816576	0.168	0.059	1.22347e-85	single_cell	TRUE
Gse1	4.81266e-89	0.384493	0.383	0.197	1.55377e-84	single_cell	TRUE
Dleu2	9.71923e-88	0.367036	0.707	0.483	3.13785e-83	single_cell	TRUE
Kcnq3	2.27732e-87	0.695901	0.293	0.145	7.35232e-83	single_cell	TRUE
Mir124a-1hg	1.73886e-86	0.352637	0.531	0.311	5.61391e-82	single_cell	TRUE
Tspan13	3.00042e-86	0.39463	0.416	0.222	9.68684e-82	single_cell	TRUE
Abat	4.15959e-86	0.60492	0.237	0.103	1.34292e-81	single_cell	TRUE
Epb41l4a	8.2297e-86	0.808366	0.182	0.07	2.65696e-81	single_cell	TRUE
Igsf8	9.18404e-86	0.544397	0.245	0.107	2.96507e-81	single_cell	TRUE
Tiparp	7.43038e-84	0.680782	0.238	0.107	2.3989e-79	single_cell	TRUE
Gm14204	5.79793e-83	0.364591	0.506	0.301	1.87186e-78	single_cell	TRUE
Mef2a	9.2027e-83	0.373333	0.553	0.332	2.97109e-78	single_cell	TRUE
Sh3rf3	1.65228e-82	0.559056	0.466	0.288	5.33438e-78	single_cell	TRUE
Tubb3	1.70331e-82	0.385527	0.718	0.486	5.49914e-78	single_cell	TRUE
Nav2	1.78267e-82	0.689809	0.402	0.236	5.75535e-78	single_cell	TRUE
Zfp516	4.75398e-82	0.375538	0.306	0.148	1.53482e-77	single_cell	TRUE
Rer1	6.08481e-82	0.717394	0.173	0.065	1.96448e-77	single_cell	TRUE
Klhl32	7.83704e-82	0.729101	0.232	0.104	2.53019e-77	single_cell	TRUE
Cux2	3.5073e-81	0.610301	0.297	0.148	1.13233e-76	single_cell	TRUE
Atf7ip	5.63837e-81	0.306803	0.571	0.343	1.82035e-76	single_cell	TRUE
Phf20l1	9.64561e-81	0.406816	0.707	0.468	3.11409e-76	single_cell	TRUE
Pde4dip	5.46348e-80	0.700546	0.309	0.161	1.76388e-75	single_cell	TRUE
Mob3b	1.4441e-79	0.642695	0.222	0.098	4.66227e-75	single_cell	TRUE
Atp6v0c	7.67841e-79	0.323777	0.534	0.31	2.47897e-74	single_cell	TRUE
Npy	1.06591e-78	1.22757	0.169	0.067	3.4413e-74	single_cell	TRUE
Vav2	1.13954e-78	0.614991	0.192	0.078	3.679e-74	single_cell	TRUE
Mfng	1.98455e-78	0.772676	0.163	0.061	6.40713e-74	single_cell	TRUE
Syn2	2.83411e-78	1.19961	0.13	0.043	9.14991e-74	single_cell	TRUE
C530008M17Rik	4.03948e-78	0.359003	0.74	0.505	1.30414e-73	single_cell	TRUE
Klf12	7.75427e-78	0.340759	0.76	0.531	2.50347e-73	single_cell	TRUE
Dlx6os1	7.83601e-78	0.475286	0.717	0.569	2.52986e-73	single_cell	TRUE
Rai1	4.04237e-77	0.351552	0.338	0.174	1.30508e-72	single_cell	TRUE
Gm38505	4.27597e-77	0.329767	0.447	0.27	1.3805e-72	single_cell	TRUE
Coro2b	1.26788e-76	0.600562	0.205	0.087	4.09336e-72	single_cell	TRUE
Tox2	4.40911e-76	0.639078	0.178	0.072	1.42348e-71	single_cell	TRUE
Crb1	6.35043e-76	1.53948	0.089	0.021	2.05024e-71	single_cell	TRUE
Sp9	1.01785e-75	0.256628	0.386	0.209	3.28614e-71	single_cell	TRUE
Zfp532	2.74906e-75	0.296366	0.594	0.367	8.87534e-71	single_cell	TRUE
Stk33	4.30022e-75	0.4575	0.286	0.145	1.38833e-70	single_cell	TRUE
Ndufb11	9.35327e-75	0.51664	0.226	0.102	3.0197e-70	single_cell	TRUE
Unc50	1.08249e-74	0.850694	0.149	0.055	3.49481e-70	single_cell	TRUE
Scg3	1.52541e-74	0.294777	0.441	0.247	4.92477e-70	single_cell	TRUE
Pam	3.87526e-74	0.373187	0.391	0.227	1.25113e-69	single_cell	TRUE
Dbn1	8.45127e-74	0.267952	0.562	0.339	2.72849e-69	single_cell	TRUE
2025-09-01	3.45626e-73	0.341733	0.293	0.145	1.11585e-68	single_cell	TRUE
Atn1	5.68735e-73	0.87781	0.129	0.044	1.83616e-68	single_cell	TRUE
Cd1d1	6.03557e-73	0.501016	0.214	0.095	1.94858e-68	single_cell	TRUE
Thra	6.97652e-73	0.424151	0.301	0.154	2.25237e-68	single_cell	TRUE
Trak1	7.01041e-73	0.509189	0.21	0.093	2.26331e-68	single_cell	TRUE
Mgat5b	2.02074e-72	0.409151	0.296	0.15	6.52397e-68	single_cell	TRUE
Sema5b	2.36175e-72	0.30305	0.434	0.246	7.62492e-68	single_cell	TRUE
Sox2ot	2.86494e-72	0.298584	0.825	0.667	9.24945e-68	single_cell	TRUE
Ddr1	4.63191e-72	0.273036	0.384	0.207	1.49541e-67	single_cell	TRUE
Nkx2-1	1.77996e-71	0.272893	0.475	0.276	5.7466e-67	single_cell	TRUE
Zfp608	4.0823e-71	0.343323	0.684	0.484	1.31797e-66	single_cell	TRUE
Spats2l	4.27018e-71	0.573569	0.24	0.117	1.37863e-66	single_cell	TRUE
Tmem147	1.3022e-70	0.867782	0.136	0.049	4.20416e-66	single_cell	TRUE
Kcnh7	1.66283e-70	0.328945	0.64	0.44	5.36846e-66	single_cell	TRUE
Ndufb9	1.88741e-70	0.388424	0.255	0.122	6.0935e-66	single_cell	TRUE
Ncoa1	4.72043e-70	0.347293	0.579	0.369	1.52399e-65	single_cell	TRUE
Rcor2	7.37222e-70	0.410684	0.248	0.119	2.38012e-65	single_cell	TRUE
Bicral	1.60571e-69	0.358417	0.314	0.164	5.18405e-65	single_cell	TRUE
Maf	1.95781e-69	0.835906	0.174	0.074	6.3208e-65	single_cell	TRUE
Ttyh3	5.77911e-69	0.323666	0.273	0.134	1.86579e-64	single_cell	TRUE
Olfm2	1.30571e-68	0.888616	0.156	0.063	4.21547e-64	single_cell	TRUE
Cyp51	1.53501e-68	0.357537	0.308	0.16	4.95578e-64	single_cell	TRUE
Fgd3	1.61215e-68	0.742025	0.135	0.049	5.20481e-64	single_cell	TRUE
Arx	1.86932e-68	0.359333	0.528	0.34	6.03509e-64	single_cell	TRUE
Ncor2	2.48497e-68	0.556143	0.184	0.079	8.02273e-64	single_cell	TRUE
Itm2b	2.83269e-68	0.402119	0.255	0.124	9.14532e-64	single_cell	TRUE
Cox4i1	3.76733e-68	0.218472	0.576	0.349	1.21628e-63	single_cell	TRUE
Lysmd4	1.43058e-67	0.39841	0.273	0.137	4.61864e-63	single_cell	TRUE
Ppp1r10	2.20519e-67	0.260958	0.368	0.201	7.11947e-63	single_cell	TRUE
Mfap4	2.44726e-67	1.33257	0.077	0.018	7.90097e-63	single_cell	TRUE
Tecr	2.60445e-67	0.22917	0.558	0.333	8.40845e-63	single_cell	TRUE
Cers5	3.62472e-67	0.308012	0.325	0.173	1.17024e-62	single_cell	TRUE
Cuedc1	3.68506e-67	0.502837	0.21	0.097	1.18972e-62	single_cell	TRUE
Amph	4.82089e-67	0.659709	0.217	0.104	1.55642e-62	single_cell	TRUE
Selenof	7.59149e-67	0.350137	0.29	0.148	2.45091e-62	single_cell	TRUE
Ndfip1	4.04384e-66	0.261598	0.495	0.293	1.30555e-61	single_cell	TRUE
Nav3	4.26063e-66	0.467511	0.644	0.484	1.37554e-61	single_cell	TRUE
Aplp1	4.84402e-66	0.311777	0.389	0.222	1.56389e-61	single_cell	TRUE
Pde4d	1.32319e-65	0.317821	0.69	0.489	4.27192e-61	single_cell	TRUE
Rnf13	1.42747e-65	0.304147	0.312	0.165	4.60857e-61	single_cell	TRUE
Tmco1	1.5965e-64	0.442856	0.223	0.106	5.15431e-60	single_cell	TRUE
Fth1	1.78984e-64	0.448751	0.213	0.1	5.7785e-60	single_cell	TRUE
Gm14964	2.52325e-64	0.517588	0.167	0.07	8.1463e-60	single_cell	TRUE
Tox	2.62312e-64	0.29859	0.656	0.451	8.46874e-60	single_cell	TRUE
Atp6v0e	4.47232e-64	0.613502	0.164	0.069	1.44389e-59	single_cell	TRUE
Grip1	4.81472e-64	0.356637	0.735	0.536	1.55443e-59	single_cell	TRUE
Selenok	6.1924e-64	0.267624	0.373	0.207	1.99922e-59	single_cell	TRUE
Ostc	7.23985e-64	0.407917	0.212	0.098	2.33738e-59	single_cell	TRUE
Abca1	8.07645e-64	0.721965	0.142	0.056	2.60748e-59	single_cell	TRUE
Dlx6	1.50811e-63	0.300477	0.264	0.134	4.86892e-59	single_cell	TRUE
1500004A13Rik	2.85928e-63	0.264966	0.446	0.263	9.23117e-59	single_cell	TRUE
Kcnd3	3.06764e-63	0.485641	0.285	0.155	9.90388e-59	single_cell	TRUE
Gnai2	5.66022e-63	0.200234	0.348	0.188	1.8274e-58	single_cell	TRUE
Srgap2	5.91482e-63	0.333375	0.363	0.208	1.9096e-58	single_cell	TRUE
Pigp	6.43452e-63	0.559929	0.164	0.07	2.07738e-58	single_cell	TRUE
Gpm6a	9.38114e-63	0.34593	0.545	0.354	3.0287e-58	single_cell	TRUE
Jarid2	1.26143e-62	0.217147	0.57	0.349	4.07253e-58	single_cell	TRUE
Epha3	1.54567e-62	0.318629	0.435	0.27	4.9902e-58	single_cell	TRUE
Mettl9	1.91613e-62	0.225579	0.352	0.192	6.18624e-58	single_cell	TRUE
Ksr1	2.78283e-62	0.597879	0.151	0.062	8.98436e-58	single_cell	TRUE
Heg1	2.88463e-62	0.431365	0.246	0.125	9.31303e-58	single_cell	TRUE
Pgrmc1	3.98423e-62	0.254385	0.369	0.206	1.28631e-57	single_cell	TRUE
Lgi1	4.54712e-62	1.51779	0.085	0.024	1.46804e-57	single_cell	TRUE
Zfp740	5.12449e-62	0.312439	0.259	0.13	1.65444e-57	single_cell	TRUE
Akap11	6.42324e-62	0.232426	0.339	0.185	2.07374e-57	single_cell	TRUE
Gm17750	9.56776e-62	0.310616	0.408	0.243	3.08895e-57	single_cell	TRUE
Ebpl	1.01089e-61	0.510041	0.184	0.083	3.26365e-57	single_cell	TRUE
Mfap2	1.3565e-61	0.314672	0.341	0.187	4.37946e-57	single_cell	TRUE
Klf7	1.76915e-61	0.320438	0.398	0.235	5.71169e-57	single_cell	TRUE
Mageh1	1.85912e-61	0.463118	0.192	0.088	6.00218e-57	single_cell	TRUE
Sp3os	4.72807e-61	0.596031	0.151	0.062	1.52646e-56	single_cell	TRUE
Gtdc1	6.23701e-61	0.326218	0.393	0.234	2.01362e-56	single_cell	TRUE
Rnd3	7.17688e-61	0.229576	0.328	0.181	2.31706e-56	single_cell	TRUE
Adcyap1r1	7.89459e-61	1.18065	0.076	0.02	2.54877e-56	single_cell	TRUE
Mtss1	1.96338e-60	0.341281	0.306	0.167	6.33877e-56	single_cell	TRUE
Dcx	3.31509e-60	0.28696	0.599	0.404	1.07028e-55	single_cell	TRUE
Pou6f1	4.75077e-60	0.302468	0.327	0.182	1.53379e-55	single_cell	TRUE
Lamp1	6.00542e-60	0.302692	0.251	0.127	1.93885e-55	single_cell	TRUE
mt-Nd4l	6.35234e-60	1.09899	0.086	0.025	2.05085e-55	single_cell	TRUE
Jpx	8.85777e-60	0.340102	0.289	0.156	2.85973e-55	single_cell	TRUE
Cntfr	9.42699e-60	0.629765	0.144	0.058	3.0435e-55	single_cell	TRUE
A630089N07Rik	1.01417e-59	0.435387	0.287	0.157	3.27424e-55	single_cell	TRUE
Btaf1	2.13982e-59	0.22334	0.421	0.247	6.90842e-55	single_cell	TRUE
Zfp704	2.35785e-59	0.248127	0.477	0.293	7.61231e-55	single_cell	TRUE
6330403K07Rik	4.33668e-59	0.271624	0.337	0.188	1.4001e-54	single_cell	TRUE
Bcor	4.91437e-59	0.397279	0.236	0.119	1.58661e-54	single_cell	TRUE
Jkamp	5.34587e-59	0.201164	0.361	0.202	1.72591e-54	single_cell	TRUE
Celf3	1.16203e-58	0.325836	0.278	0.147	3.7516e-54	single_cell	TRUE
Rnf180	1.16744e-58	0.504074	0.197	0.094	3.76907e-54	single_cell	TRUE
Ybx1	1.17606e-58	0.173752	0.525	0.317	3.79691e-54	single_cell	FALSE
Mettl8	1.18493e-58	0.801736	0.114	0.041	3.82556e-54	single_cell	TRUE
Anks1	1.2764e-58	0.269565	0.299	0.162	4.12086e-54	single_cell	TRUE
Ndufa4	2.01542e-58	0.163108	0.408	0.234	6.50679e-54	single_cell	FALSE
Nrep	2.16636e-58	0.205035	0.425	0.249	6.99409e-54	single_cell	TRUE
Dlx2	2.3288e-58	0.222778	0.319	0.173	7.51854e-54	single_cell	TRUE
Coro1c	3.18925e-58	0.231941	0.336	0.187	1.02965e-53	single_cell	TRUE
Nrxn2	6.04238e-58	0.229432	0.424	0.252	1.95078e-53	single_cell	TRUE
Zc3h6	8.4038e-58	0.503623	0.158	0.069	2.71317e-53	single_cell	TRUE
Laptm4a	1.11549e-57	0.14254	0.422	0.244	3.60135e-53	single_cell	FALSE
Brinp2	1.11614e-57	0.57597	0.206	0.103	3.60345e-53	single_cell	TRUE
Lhx6	1.82956e-57	0.234992	0.456	0.283	5.90673e-53	single_cell	TRUE
Fez1	1.86574e-57	0.239925	0.347	0.195	6.02355e-53	single_cell	TRUE
Bahcc1	2.64061e-57	0.222436	0.368	0.211	8.52522e-53	single_cell	TRUE
Taf1b	3.46978e-57	0.582664	0.16	0.07	1.12022e-52	single_cell	TRUE
Rcn2	6.18745e-57	0.161983	0.56	0.346	1.99762e-52	single_cell	FALSE
H2afy2	6.86773e-57	0.181306	0.387	0.223	2.21725e-52	single_cell	FALSE
Tgfb3	7.2507e-57	1.15088	0.07	0.018	2.34089e-52	single_cell	TRUE
Atp6v0b	8.67139e-57	0.216048	0.498	0.302	2.79956e-52	single_cell	TRUE
Tardbp	1.02341e-56	0.197099	0.399	0.229	3.30407e-52	single_cell	FALSE
Rps27	1.13917e-56	0.179315	0.38	0.216	3.6778e-52	single_cell	FALSE
Hivep3	1.25961e-56	0.493845	0.198	0.097	4.06664e-52	single_cell	TRUE
Epha4	1.98568e-56	0.241022	0.738	0.538	6.41077e-52	single_cell	TRUE
Zfhx2os	2.70979e-56	1.1594	0.08	0.023	8.74855e-52	single_cell	TRUE
Erbb4	2.82368e-56	0.555564	0.676	0.556	9.11624e-52	single_cell	TRUE
Calm1	3.46794e-56	0.182361	0.492	0.297	1.11962e-51	single_cell	FALSE
Ralgps1	3.56521e-56	0.216751	0.355	0.201	1.15103e-51	single_cell	TRUE
Scg5	4.89684e-56	0.196649	0.566	0.357	1.58095e-51	single_cell	FALSE
Pxylp1	5.28539e-56	0.72232	0.122	0.047	1.70639e-51	single_cell	TRUE
Gpcpd1	5.89672e-56	0.205574	0.438	0.263	1.90376e-51	single_cell	TRUE
Slain1	5.90348e-56	0.180943	0.389	0.231	1.90594e-51	single_cell	FALSE
Myo18a	6.79847e-56	0.200743	0.373	0.215	2.19489e-51	single_cell	TRUE
Srrm4	6.88515e-56	0.196545	0.498	0.313	2.22287e-51	single_cell	FALSE
Zc3h12c	1.13188e-55	0.197393	0.428	0.259	3.65426e-51	single_cell	FALSE
Tm2d2	1.43124e-55	0.414007	0.184	0.086	4.62077e-51	single_cell	TRUE
Zfp260	1.47416e-55	0.281847	0.255	0.134	4.75932e-51	single_cell	TRUE
Olfm1	3.81679e-55	0.593462	0.147	0.063	1.23225e-50	single_cell	TRUE
4833420G17Rik	4.59886e-55	0.166798	0.399	0.232	1.48474e-50	single_cell	FALSE
Gng2	4.92872e-55	0.226198	0.529	0.339	1.59124e-50	single_cell	TRUE
Srgap3	5.01932e-55	0.208721	0.628	0.413	1.62049e-50	single_cell	TRUE
Tomm20	5.11622e-55	0.359207	0.197	0.095	1.65177e-50	single_cell	TRUE
Ypel1	6.21567e-55	0.214821	0.293	0.16	2.00673e-50	single_cell	TRUE
Arid5b	7.84407e-55	0.422295	0.192	0.094	2.53246e-50	single_cell	TRUE
Oxct1	8.63027e-55	0.283603	0.282	0.153	2.78628e-50	single_cell	TRUE
Cyth1	1.01713e-54	0.491649	0.186	0.09	3.28381e-50	single_cell	TRUE
Idh1	1.25744e-54	0.305257	0.231	0.118	4.05965e-50	single_cell	TRUE
Zkscan1	1.39191e-54	0.269329	0.262	0.139	4.49379e-50	single_cell	TRUE
Sel1l3	1.48512e-54	0.428076	0.196	0.096	4.7947e-50	single_cell	TRUE
Pigx	1.53884e-54	0.229001	0.296	0.162	4.96815e-50	single_cell	TRUE
Tmed2	1.60877e-54	0.253776	0.22	0.11	5.1939e-50	single_cell	TRUE
Npdc1	1.8955e-54	0.225245	0.342	0.194	6.11964e-50	single_cell	TRUE
Shb	2.35163e-54	0.207982	0.279	0.152	7.59223e-50	single_cell	TRUE
2700081O15Rik	3.43764e-54	0.232419	0.313	0.173	1.10984e-49	single_cell	TRUE
Rwdd3	1.08536e-53	1.83772	0.05	0.009	3.50408e-49	single_cell	TRUE
Reep3	1.43809e-53	0.28933	0.269	0.147	4.64288e-49	single_cell	TRUE
Vangl2	2.03408e-53	0.245563	0.284	0.154	6.56702e-49	single_cell	TRUE
Gm48693	2.47583e-53	1.08366	0.083	0.026	7.99322e-49	single_cell	TRUE
Ctnnb1	3.20753e-53	0.179072	0.405	0.237	1.03555e-48	single_cell	FALSE
Fxyd6	3.49977e-53	0.292606	0.273	0.148	1.1299e-48	single_cell	TRUE
Robo2	3.59821e-53	0.286713	0.588	0.427	1.16168e-48	single_cell	TRUE
Pcmtd1	3.88104e-53	0.172955	0.476	0.294	1.25299e-48	single_cell	FALSE
Chd7	4.89575e-53	0.197766	0.544	0.349	1.58059e-48	single_cell	FALSE
Rdx	6.22378e-53	0.127723	0.396	0.231	2.00935e-48	single_cell	FALSE
Astn1	6.45843e-53	0.241081	0.744	0.528	2.0851e-48	single_cell	TRUE
Itgb3bp	6.8764e-53	0.299062	0.238	0.125	2.22005e-48	single_cell	TRUE
Ntrk2	7.87255e-53	0.500421	0.241	0.132	2.54165e-48	single_cell	TRUE
Paip2	8.3076e-53	0.153572	0.507	0.314	2.68211e-48	single_cell	FALSE
Nkain4	1.51136e-52	0.586377	0.127	0.052	4.87942e-48	single_cell	TRUE
Gm11508	2.06831e-52	0.324592	0.216	0.111	6.67754e-48	single_cell	TRUE
Tmem39b	2.14528e-52	0.266753	0.203	0.101	6.92602e-48	single_cell	TRUE
Hmgn2	2.20178e-52	0.275355	0.241	0.126	7.10845e-48	single_cell	TRUE
Xpo1	2.49226e-52	0.162785	0.578	0.375	8.04627e-48	single_cell	FALSE
Tm9sf3	2.65533e-52	0.174385	0.3	0.165	8.57274e-48	single_cell	FALSE
Bach2	2.75988e-52	0.244712	0.491	0.318	8.91027e-48	single_cell	TRUE
Hs2st1	2.95889e-52	0.220418	0.439	0.271	9.55277e-48	single_cell	TRUE
Ip6k2	3.19821e-52	0.163665	0.367	0.213	1.03254e-47	single_cell	FALSE
Sqle	3.44155e-52	0.313782	0.224	0.115	1.1111e-47	single_cell	TRUE
Cited2	3.6419e-52	0.37043	0.179	0.086	1.17579e-47	single_cell	TRUE
Ergic3	3.85194e-52	0.194758	0.259	0.137	1.2436e-47	single_cell	FALSE
Adgrg1	5.05059e-52	0.233984	0.225	0.115	1.63058e-47	single_cell	TRUE
Yipf4	6.20428e-52	0.412148	0.181	0.087	2.00305e-47	single_cell	TRUE
Slc35b3	9.58225e-52	0.40737	0.161	0.074	3.09363e-47	single_cell	TRUE
Ran	1.12071e-51	0.166848	0.401	0.237	3.6182e-47	single_cell	FALSE
Zbtb16	1.60063e-51	1.29121	0.066	0.018	5.16762e-47	single_cell	TRUE
Unk	1.60954e-51	0.226804	0.239	0.125	5.1964e-47	single_cell	TRUE
Myt1l	1.66739e-51	0.295054	0.596	0.436	5.38318e-47	single_cell	TRUE
Nrcam	2.10389e-51	0.36407	0.458	0.3	6.79241e-47	single_cell	TRUE
Rgmb	2.42612e-51	0.328481	0.211	0.108	7.83273e-47	single_cell	TRUE
BC004004	2.46894e-51	0.457113	0.147	0.065	7.97096e-47	single_cell	TRUE
Satb1	3.52284e-51	0.161692	0.396	0.242	1.13735e-46	single_cell	FALSE
Gpm6b	3.7005e-51	0.117562	0.651	0.429	1.19471e-46	single_cell	FALSE
Nalcn	3.91065e-51	0.392325	0.276	0.159	1.26255e-46	single_cell	TRUE
Igfbp4	4.2009e-51	0.846341	0.096	0.034	1.35626e-46	single_cell	TRUE
Ndufc2	4.65818e-51	0.192458	0.306	0.171	1.50389e-46	single_cell	FALSE
Thap2	4.95555e-51	0.300497	0.251	0.136	1.5999e-46	single_cell	TRUE
Exoc1	5.56916e-51	0.233391	0.23	0.12	1.798e-46	single_cell	TRUE
E130307A14Rik	6.43612e-51	0.196963	0.433	0.265	2.0779e-46	single_cell	FALSE
Ociad1	8.03434e-51	0.216783	0.26	0.14	2.59389e-46	single_cell	TRUE
Gm16599	9.75368e-51	0.184744	0.444	0.273	3.14898e-46	single_cell	FALSE
Hnrnph1	1.44965e-50	0.178345	0.831	0.585	4.68019e-46	single_cell	FALSE
Wnt7a	1.49818e-50	0.56737	0.115	0.046	4.83688e-46	single_cell	TRUE
Tmbim4	1.51914e-50	0.409451	0.143	0.063	4.90453e-46	single_cell	TRUE
Tmem169	1.55894e-50	0.877152	0.096	0.034	5.03305e-46	single_cell	TRUE
Lrp8	2.0787e-50	0.2155	0.327	0.188	6.7111e-46	single_cell	TRUE
Nono	2.23662e-50	0.113403	0.462	0.277	7.22094e-46	single_cell	FALSE
Scd2	2.38449e-50	0.154118	0.547	0.341	7.69832e-46	single_cell	FALSE
Apba1	2.57622e-50	0.484997	0.254	0.143	8.31731e-46	single_cell	TRUE
1810026B05Rik	2.78973e-50	0.141984	0.509	0.319	9.00664e-46	single_cell	FALSE
Sox6	2.99591e-50	0.296127	0.73	0.585	9.67229e-46	single_cell	TRUE
Galnt2	3.16374e-50	0.259283	0.232	0.122	1.02141e-45	single_cell	TRUE
Slit1	3.78673e-50	0.315573	0.235	0.127	1.22254e-45	single_cell	TRUE
Atcay	3.8042e-50	0.323274	0.261	0.144	1.22819e-45	single_cell	TRUE
Gprc5b	3.8551e-50	0.707621	0.095	0.034	1.24462e-45	single_cell	TRUE
Tmem50a	3.95602e-50	0.187441	0.333	0.19	1.2772e-45	single_cell	FALSE
Tiam2	4.35552e-50	0.654625	0.093	0.033	1.40618e-45	single_cell	TRUE
AY036118	5.13342e-50	0.163688	0.979	0.874	1.65733e-45	single_cell	FALSE
Tcte2	5.62611e-50	0.428098	0.167	0.08	1.81639e-45	single_cell	TRUE
Sar1b	6.1397e-50	0.283198	0.244	0.13	1.9822e-45	single_cell	TRUE
Pnn	7.00551e-50	0.104736	0.346	0.2	2.26173e-45	single_cell	FALSE
H2afv	1.21072e-49	0.152924	0.449	0.276	3.90881e-45	single_cell	FALSE
Phc2	1.26981e-49	0.163894	0.528	0.335	4.09958e-45	single_cell	FALSE
Fads2	1.35276e-49	0.136747	0.286	0.158	4.36738e-45	single_cell	FALSE
Ptpra	1.96496e-49	0.133887	0.385	0.228	6.34389e-45	single_cell	FALSE
Cd81	2.22397e-49	0.145905	0.36	0.211	7.18009e-45	single_cell	FALSE
Nin	3.82412e-49	0.367485	0.226	0.121	1.23462e-44	single_cell	TRUE
Fam171a2	3.95954e-49	0.298492	0.224	0.118	1.27834e-44	single_cell	TRUE
Myt1	6.26452e-49	0.18905	0.357	0.212	2.0225e-44	single_cell	FALSE
Camk2a	6.9225e-49	0.753152	0.101	0.038	2.23493e-44	single_cell	TRUE
Atp5c1	7.06226e-49	0.13441	0.31	0.174	2.28005e-44	single_cell	FALSE
Tnrc18	8.51244e-49	0.131886	0.581	0.371	2.74824e-44	single_cell	FALSE
Amer2	1.03081e-48	0.32627	0.231	0.123	3.32798e-44	single_cell	TRUE
Rftn2	1.11682e-48	0.566111	0.129	0.056	3.60566e-44	single_cell	TRUE
Tmc7	1.4446e-48	0.611886	0.112	0.044	4.66391e-44	single_cell	TRUE
Gm11266	1.77302e-48	1.09035	0.075	0.024	5.7242e-44	single_cell	TRUE
Gucy1a1	1.80748e-48	0.954973	0.084	0.029	5.83546e-44	single_cell	TRUE
Lancl1	2.15673e-48	0.253649	0.218	0.114	6.96299e-44	single_cell	TRUE
Zfp57	2.25128e-48	0.100841	0.388	0.23	7.26825e-44	single_cell	FALSE
Cox6a1	3.26824e-48	0.110144	0.449	0.273	1.05515e-43	single_cell	FALSE
Pfn2	3.3366e-48	0.187978	0.298	0.168	1.07722e-43	single_cell	FALSE
Tmtc4	3.58834e-48	0.353746	0.166	0.079	1.1585e-43	single_cell	TRUE
Gpr19	3.8963e-48	0.387114	0.162	0.077	1.25792e-43	single_cell	TRUE
Camk1d	4.36653e-48	0.163845	0.401	0.242	1.40973e-43	single_cell	FALSE
Tmem60	4.98716e-48	0.552978	0.125	0.053	1.6101e-43	single_cell	TRUE
Slc32a1	6.11605e-48	0.375421	0.176	0.087	1.97457e-43	single_cell	TRUE
Maml2	6.1645e-48	0.410772	0.268	0.156	1.99021e-43	single_cell	TRUE
Ip6k1	7.91939e-48	0.192782	0.34	0.199	2.55677e-43	single_cell	FALSE
Fdft1	8.21063e-48	0.323436	0.209	0.109	2.6508e-43	single_cell	TRUE
Gm37679	8.82652e-48	0.290349	0.256	0.143	2.84964e-43	single_cell	TRUE
Oga	9.28157e-48	0.117122	0.495	0.308	2.99656e-43	single_cell	FALSE
4930517O19Rik	9.60124e-48	0.282447	0.233	0.125	3.09976e-43	single_cell	TRUE
Clic1	9.95488e-48	0.298295	0.183	0.091	3.21393e-43	single_cell	TRUE
Srebf2	1.00832e-47	0.147605	0.373	0.222	3.25536e-43	single_cell	FALSE
Lrrc8d	1.04295e-47	0.135279	0.323	0.187	3.36715e-43	single_cell	FALSE
Cacnb4	1.1512e-47	0.322342	0.299	0.177	3.71666e-43	single_cell	TRUE
Tmem30a	1.15734e-47	0.21783	0.228	0.121	3.73648e-43	single_cell	TRUE
Pbrm1	1.16813e-47	0.202511	0.791	0.567	3.77132e-43	single_cell	TRUE
Phactr3	1.18214e-47	0.243932	0.279	0.158	3.81654e-43	single_cell	TRUE
Dlgap4	1.23993e-47	0.174995	0.51	0.327	4.00311e-43	single_cell	FALSE
Igfbp2	1.28924e-47	0.157402	0.307	0.175	4.1623e-43	single_cell	FALSE
45910	1.3085e-47	0.240824	0.235	0.127	4.22449e-43	single_cell	TRUE
Gm45025	1.43085e-47	0.179907	0.267	0.149	4.61948e-43	single_cell	FALSE
R3hdm2	1.84209e-47	0.114948	0.483	0.3	5.94717e-43	single_cell	FALSE
Brip1os	2.0112e-47	0.171794	0.54	0.349	6.49314e-43	single_cell	FALSE
Gm35040	2.42978e-47	0.332507	0.19	0.096	7.84453e-43	single_cell	TRUE
Serinc1	2.83697e-47	0.12355	0.421	0.256	9.15916e-43	single_cell	FALSE
Polr2a	2.84122e-47	0.228443	0.325	0.193	9.17286e-43	single_cell	TRUE
Rsl1d1	3.25499e-47	0.293605	0.207	0.107	1.05087e-42	single_cell	TRUE
Abr	3.33122e-47	0.172232	0.31	0.179	1.07548e-42	single_cell	FALSE
Kiz	3.40149e-47	0.274999	0.233	0.126	1.09817e-42	single_cell	TRUE
Hmgb1	3.5195e-47	0.168048	0.627	0.418	1.13627e-42	single_cell	FALSE
Tmbim6	3.90816e-47	0.122274	0.299	0.169	1.26175e-42	single_cell	FALSE
Ldhb	4.69555e-47	0.225117	0.238	0.128	1.51596e-42	single_cell	TRUE
Rtraf	4.83435e-47	0.284684	0.206	0.107	1.56077e-42	single_cell	TRUE
Fam149b	5.85458e-47	0.230939	0.238	0.129	1.89015e-42	single_cell	TRUE
Lrrn1	6.31865e-47	0.135458	0.244	0.132	2.03998e-42	single_cell	FALSE
Ckap4	6.69822e-47	0.14314	0.291	0.164	2.16252e-42	single_cell	FALSE
6720427I07Rik	7.01399e-47	0.240619	0.216	0.114	2.26447e-42	single_cell	TRUE
Ephb2	7.43828e-47	0.187369	0.415	0.26	2.40145e-42	single_cell	FALSE
Sox1	7.5179e-47	0.266318	0.169	0.081	2.42716e-42	single_cell	TRUE
Atp5f1	8.74946e-47	0.125145	0.33	0.191	2.82476e-42	single_cell	FALSE
Hmgb2	9.2326e-47	0.263691	0.359	0.217	2.98075e-42	single_cell	TRUE
Rnmt	1.19325e-46	0.24303	0.218	0.115	3.8524e-42	single_cell	TRUE
Ttc28	1.2978e-46	0.196989	0.641	0.44	4.18995e-42	single_cell	FALSE
Cnot3	1.33113e-46	0.109994	0.296	0.167	4.29755e-42	single_cell	FALSE
Plppr3	1.61003e-46	0.160839	0.457	0.282	5.19799e-42	single_cell	FALSE
Parp11	1.66286e-46	0.289279	0.198	0.102	5.36853e-42	single_cell	TRUE
Atxn2l	2.23358e-46	0.223213	0.205	0.106	7.21113e-42	single_cell	TRUE
Ppil2	2.5706e-46	0.194119	0.264	0.147	8.29918e-42	single_cell	FALSE
Pcmtd2	2.59972e-46	0.224432	0.195	0.1	8.39321e-42	single_cell	TRUE
Sox2	2.65175e-46	0.102061	0.436	0.268	8.56117e-42	single_cell	FALSE
Fbrsl1	2.84769e-46	0.159605	0.359	0.214	9.19377e-42	single_cell	FALSE
U2af1	3.02896e-46	0.133378	0.333	0.194	9.77898e-42	single_cell	FALSE
2900052L18Rik	3.21294e-46	0.41958	0.16	0.077	1.0373e-41	single_cell	TRUE
Aim2	4.11846e-46	0.334689	0.278	0.163	1.32965e-41	single_cell	TRUE
Mtcl1	4.12134e-46	0.373411	0.179	0.09	1.33057e-41	single_cell	TRUE
A330076H08Rik	4.41685e-46	0.214695	0.436	0.28	1.42598e-41	single_cell	TRUE
Tspan31	4.81616e-46	0.458813	0.133	0.059	1.5549e-41	single_cell	TRUE
Afap1	4.8197e-46	0.23979	0.244	0.134	1.55604e-41	single_cell	TRUE
Acap2	5.13648e-46	0.155502	0.34	0.201	1.65831e-41	single_cell	FALSE
Cdc5l	5.74285e-46	0.172249	0.24	0.13	1.85408e-41	single_cell	FALSE
Prrc2b	8.21793e-46	0.105633	0.462	0.285	2.65316e-41	single_cell	FALSE
N4bp2l2	8.6836e-46	0.105899	0.438	0.27	2.8035e-41	single_cell	FALSE
Pgap1	8.90607e-46	0.246707	0.289	0.167	2.87532e-41	single_cell	TRUE
Jazf1	1.20097e-45	0.203467	0.485	0.32	3.87734e-41	single_cell	TRUE
Tmem208	1.23763e-45	0.315324	0.202	0.105	3.9957e-41	single_cell	TRUE
Gm14342	1.35447e-45	0.388121	0.153	0.073	4.37292e-41	single_cell	TRUE
Cep83	1.38738e-45	0.126346	0.3	0.173	4.47915e-41	single_cell	FALSE
Zfp866	1.8688e-45	0.325988	0.158	0.076	6.03341e-41	single_cell	TRUE
Gm15614	2.33682e-45	0.266458	0.2	0.105	7.54444e-41	single_cell	TRUE
Tmem59	3.81635e-45	0.119921	0.515	0.323	1.23211e-40	single_cell	FALSE
Lnpk	3.88038e-45	0.116226	0.376	0.228	1.25278e-40	single_cell	FALSE
Gm26803	4.11044e-45	0.282562	0.151	0.071	1.32706e-40	single_cell	TRUE
Creb1	4.39467e-45	0.118108	0.47	0.294	1.41882e-40	single_cell	FALSE
Dipk1b	5.33762e-45	0.342714	0.143	0.066	1.72325e-40	single_cell	TRUE
Gramd4	5.73106e-45	0.357428	0.179	0.091	1.85027e-40	single_cell	TRUE
Fra10ac1	5.91498e-45	0.278292	0.193	0.1	1.90965e-40	single_cell	TRUE
Rsrp1	7.66514e-45	0.107287	0.601	0.381	2.47469e-40	single_cell	FALSE
Apc	9.16076e-45	0.176868	0.714	0.499	2.95755e-40	single_cell	FALSE
Tmed7	9.68822e-45	0.300148	0.177	0.089	3.12784e-40	single_cell	TRUE
Gm27032	1.00363e-44	0.323462	0.182	0.093	3.2402e-40	single_cell	TRUE
Setbp1	1.24176e-44	0.207737	0.948	0.824	4.00901e-40	single_cell	TRUE
Atraid	1.41259e-44	0.168093	0.224	0.121	4.56056e-40	single_cell	FALSE
Ifnar2	1.45276e-44	0.421729	0.161	0.079	4.69024e-40	single_cell	TRUE
Nbea	1.49457e-44	0.323428	0.843	0.692	4.82521e-40	single_cell	TRUE
Fbxw2	1.61385e-44	0.193759	0.254	0.143	5.21032e-40	single_cell	FALSE
Ccnd2	1.70248e-44	0.219289	0.299	0.179	5.49646e-40	single_cell	TRUE
Sdf4	1.73532e-44	0.264915	0.178	0.089	5.60247e-40	single_cell	TRUE
Dcaf17	1.8309e-44	0.256498	0.219	0.118	5.91106e-40	single_cell	TRUE
Svop	1.94584e-44	0.163496	0.342	0.208	6.28213e-40	single_cell	FALSE
Mff	2.25549e-44	0.156059	0.271	0.153	7.28185e-40	single_cell	FALSE
Apba2	2.34526e-44	0.159605	0.441	0.278	7.57168e-40	single_cell	FALSE
Rnf165	2.6535e-44	0.10084	0.472	0.295	8.56684e-40	single_cell	FALSE
Leprotl1	2.65472e-44	0.311675	0.167	0.082	8.57078e-40	single_cell	TRUE
Spcs1	2.92262e-44	0.158996	0.21	0.111	9.43568e-40	single_cell	FALSE
Emc10	2.9255e-44	0.150243	0.288	0.164	9.44497e-40	single_cell	FALSE
Cirbp	3.07897e-44	0.343214	0.172	0.086	9.94044e-40	single_cell	TRUE
Zfp810	4.46404e-44	0.133621	0.269	0.153	1.44122e-39	single_cell	FALSE
Palm	4.78376e-44	0.218419	0.24	0.133	1.54444e-39	single_cell	TRUE
St6gal1	4.94323e-44	0.147229	0.295	0.173	1.59592e-39	single_cell	FALSE
Sem1	4.95491e-44	0.140647	0.355	0.212	1.59969e-39	single_cell	FALSE
Chd2	5.58804e-44	0.163897	0.695	0.484	1.8041e-39	single_cell	FALSE
Zfp397	5.76108e-44	0.104405	0.331	0.196	1.85996e-39	single_cell	FALSE
Trim13	9.79348e-44	0.539169	0.13	0.059	3.16182e-39	single_cell	TRUE
Nudt21	1.04951e-43	0.143324	0.247	0.137	3.38833e-39	single_cell	FALSE
Kctd18	1.28469e-43	0.372284	0.132	0.06	4.14762e-39	single_cell	TRUE
Phf21b	1.44084e-43	0.165037	0.274	0.154	4.65174e-39	single_cell	FALSE
Rffl	1.70112e-43	0.286183	0.208	0.113	5.49208e-39	single_cell	TRUE
Psenen	1.75308e-43	0.146601	0.231	0.126	5.65982e-39	single_cell	FALSE
Zzef1	1.79915e-43	0.175321	0.319	0.189	5.80854e-39	single_cell	FALSE
Zfp445	1.9741e-43	0.125446	0.323	0.189	6.37339e-39	single_cell	FALSE
Adipor2	2.01928e-43	0.205444	0.189	0.098	6.51923e-39	single_cell	TRUE
Fam114a2	2.09896e-43	0.258642	0.172	0.086	6.77648e-39	single_cell	TRUE
Arhgef40	2.15574e-43	0.21662	0.154	0.074	6.95981e-39	single_cell	TRUE
Snrpn	2.2585e-43	0.265553	0.369	0.235	7.29158e-39	single_cell	TRUE
Tm2d1	2.74911e-43	0.236712	0.214	0.115	8.87549e-39	single_cell	TRUE
Zfp68	2.82089e-43	0.210066	0.22	0.119	9.10723e-39	single_cell	TRUE
Birc2	2.88282e-43	0.207309	0.234	0.129	9.30718e-39	single_cell	TRUE
Man2a1	3.78206e-43	0.35058	0.184	0.097	1.22104e-38	single_cell	TRUE
Efnb3	4.68728e-43	0.41302	0.164	0.082	1.51329e-38	single_cell	TRUE
Il18	4.86358e-43	1.19624	0.055	0.015	1.57021e-38	single_cell	TRUE
Rnasel	5.34629e-43	0.364351	0.179	0.092	1.72605e-38	single_cell	TRUE
Maged2	6.01083e-43	0.485365	0.146	0.07	1.9406e-38	single_cell	TRUE
Yes1	6.6683e-43	0.155315	0.279	0.162	2.15286e-38	single_cell	FALSE
Amn1	7.84765e-43	0.16969	0.392	0.245	2.53361e-38	single_cell	FALSE
Gm48512	8.84936e-43	0.319537	0.19	0.1	2.85702e-38	single_cell	TRUE
Dido1	1.06134e-42	0.109716	0.317	0.186	3.42655e-38	single_cell	FALSE
Gm42439	1.2702e-42	0.13072	0.352	0.217	4.10083e-38	single_cell	FALSE
Frmd4b	1.41327e-42	0.163524	0.386	0.244	4.56276e-38	single_cell	FALSE
Ddhd2	1.64677e-42	0.126684	0.314	0.186	5.3166e-38	single_cell	FALSE
Celsr2	1.74553e-42	0.316498	0.173	0.087	5.63545e-38	single_cell	TRUE
Emc4	2.00647e-42	0.166186	0.182	0.093	6.47788e-38	single_cell	FALSE
Hadha	2.39596e-42	0.166778	0.195	0.103	7.73535e-38	single_cell	FALSE
Tmem33	2.51046e-42	0.164137	0.231	0.127	8.10503e-38	single_cell	FALSE
Dcaf8	2.92265e-42	0.105484	0.333	0.199	9.43578e-38	single_cell	FALSE
Prpf38b	3.32329e-42	0.158806	0.275	0.159	1.07292e-37	single_cell	FALSE
Phactr4	3.45026e-42	0.157758	0.301	0.178	1.11392e-37	single_cell	FALSE
Zfp799	4.18415e-42	0.194919	0.228	0.126	1.35085e-37	single_cell	FALSE
Slc39a6	4.83285e-42	0.200753	0.249	0.142	1.56029e-37	single_cell	TRUE
Srrt	5.28968e-42	0.124482	0.209	0.112	1.70777e-37	single_cell	FALSE
Stxbp4	5.69103e-42	0.124993	0.293	0.172	1.83735e-37	single_cell	FALSE
Ergic1	6.16587e-42	0.157063	0.24	0.134	1.99065e-37	single_cell	FALSE
Mdh2	7.25748e-42	0.208735	0.23	0.128	2.34308e-37	single_cell	TRUE
Gabbr1	7.87236e-42	0.176577	0.259	0.147	2.54159e-37	single_cell	FALSE
Blcap	8.36715e-42	0.103381	0.292	0.17	2.70133e-37	single_cell	FALSE
Mfap3	8.75906e-42	0.170809	0.239	0.133	2.82786e-37	single_cell	FALSE
Wbp1	9.34845e-42	0.224996	0.193	0.102	3.01815e-37	single_cell	TRUE
Hbp1	9.8814e-42	0.242471	0.182	0.094	3.19021e-37	single_cell	TRUE
Fzd2	9.89621e-42	0.224665	0.215	0.117	3.19499e-37	single_cell	TRUE
Tmem47	1.08524e-41	0.143634	0.378	0.238	3.50369e-37	single_cell	FALSE
2610035D17Rik	1.11585e-41	0.367869	0.173	0.09	3.60252e-37	single_cell	TRUE
Parp6	1.49093e-41	0.158904	0.282	0.165	4.81347e-37	single_cell	FALSE
Erlec1	1.50484e-41	0.119319	0.235	0.131	4.85838e-37	single_cell	FALSE
Spen	1.60812e-41	0.10111	0.377	0.231	5.19182e-37	single_cell	FALSE
Itfg1	1.69022e-41	0.123132	0.396	0.248	5.45688e-37	single_cell	FALSE
Vps72	1.72725e-41	0.160698	0.259	0.147	5.57643e-37	single_cell	FALSE
Acat1	1.8148e-41	0.233601	0.222	0.124	5.85908e-37	single_cell	TRUE
Dpp8	2.05986e-41	0.131264	0.276	0.16	6.65026e-37	single_cell	FALSE
Nrxn3	2.32976e-41	0.313413	0.834	0.782	7.52163e-37	single_cell	TRUE
Timm50	2.33722e-41	0.45937	0.116	0.051	7.54573e-37	single_cell	TRUE
Miat	2.45892e-41	0.160795	0.627	0.429	7.93864e-37	single_cell	FALSE
Nol4	2.57433e-41	0.179419	0.628	0.454	8.31122e-37	single_cell	FALSE
Nmnat2	2.83937e-41	0.197151	0.294	0.179	9.1669e-37	single_cell	FALSE
Trp53i11	2.92528e-41	0.368451	0.142	0.068	9.44427e-37	single_cell	TRUE
Bcl9	3.00255e-41	0.141638	0.466	0.304	9.69373e-37	single_cell	FALSE
Erp29	3.01886e-41	0.109642	0.315	0.186	9.74638e-37	single_cell	FALSE
Zfp60	3.3352e-41	0.140216	0.25	0.142	1.07677e-36	single_cell	FALSE
A230057D06Rik	3.89339e-41	0.262463	0.579	0.427	1.25698e-36	single_cell	TRUE
Crebrf	5.11754e-41	0.147845	0.227	0.127	1.6522e-36	single_cell	FALSE
Btf3l4	5.67265e-41	0.121724	0.244	0.138	1.83142e-36	single_cell	FALSE
Ginm1	5.7448e-41	0.3506	0.126	0.058	1.85471e-36	single_cell	TRUE
Zup1	6.00211e-41	0.134422	0.244	0.138	1.93778e-36	single_cell	FALSE
Nrg3	6.45592e-41	-1.01107	0.194	0.284	2.08429e-36	single_cell	TRUE
Pfn1	6.76578e-41	0.183258	0.199	0.106	2.18433e-36	single_cell	FALSE
Gtf2a2	6.98899e-41	0.206454	0.224	0.125	2.2564e-36	single_cell	TRUE
Slc25a12	7.10237e-41	0.101937	0.275	0.16	2.293e-36	single_cell	FALSE
Retreg2	7.26167e-41	0.388438	0.131	0.062	2.34443e-36	single_cell	TRUE
Eya1	7.84448e-41	0.768453	0.083	0.031	2.53259e-36	single_cell	TRUE
Pot1b	8.03505e-41	0.266586	0.168	0.086	2.59412e-36	single_cell	TRUE
Ndufaf2	8.55745e-41	0.142217	0.223	0.123	2.76277e-36	single_cell	FALSE
Kat6b	8.72427e-41	0.123103	0.472	0.306	2.81663e-36	single_cell	FALSE
Dstn	8.87139e-41	0.106182	0.279	0.163	2.86413e-36	single_cell	FALSE
Zdhhc2	1.15413e-40	0.217697	0.259	0.151	3.72611e-36	single_cell	TRUE
Arhgef1	1.33254e-40	0.275771	0.168	0.086	4.30212e-36	single_cell	TRUE
1110004F10Rik	1.35211e-40	0.107734	0.352	0.216	4.36527e-36	single_cell	FALSE
Snrnp70	1.40344e-40	0.121872	0.65	0.43	4.531e-36	single_cell	FALSE
Gtf2i	1.51019e-40	0.102186	0.504	0.325	4.87566e-36	single_cell	FALSE
5430405H02Rik	2.16982e-40	0.142754	0.286	0.17	7.00525e-36	single_cell	FALSE
Slc38a9	2.65376e-40	0.108273	0.344	0.212	8.56765e-36	single_cell	FALSE
Cplx2	2.8082e-40	0.763426	0.084	0.032	9.06626e-36	single_cell	TRUE
Snrpf	2.89289e-40	0.218201	0.21	0.115	9.3397e-36	single_cell	TRUE
Cep112	3.11088e-40	0.436339	0.155	0.079	1.00435e-35	single_cell	TRUE
Txndc15	3.22984e-40	0.127933	0.29	0.171	1.04275e-35	single_cell	FALSE
Filip1l	3.68312e-40	0.197622	0.189	0.1	1.1891e-35	single_cell	FALSE
Reep5	3.92332e-40	0.286192	0.182	0.096	1.26664e-35	single_cell	TRUE
Prxl2a	3.9368e-40	0.497992	0.105	0.045	1.271e-35	single_cell	TRUE
CAAA01118383.1	5.01987e-40	0.215191	0.178	0.093	1.62066e-35	single_cell	TRUE
Gin1	5.98656e-40	0.559655	0.111	0.049	1.93276e-35	single_cell	TRUE
Plxnb1	6.60939e-40	0.268045	0.149	0.073	2.13384e-35	single_cell	TRUE
Jam2	7.09217e-40	0.292067	0.16	0.082	2.28971e-35	single_cell	TRUE
Arhgef10l	7.11955e-40	0.221673	0.17	0.088	2.29855e-35	single_cell	TRUE
Timm23	7.17373e-40	0.15028	0.209	0.115	2.31604e-35	single_cell	FALSE
Tubgcp2	7.67063e-40	0.223977	0.171	0.088	2.47646e-35	single_cell	TRUE
Stard3nl	7.67255e-40	0.269488	0.164	0.083	2.47708e-35	single_cell	TRUE
Cuedc2	7.83147e-40	0.266026	0.154	0.077	2.52839e-35	single_cell	TRUE
Gde1	8.40712e-40	0.357903	0.124	0.058	2.71424e-35	single_cell	TRUE
Tbc1d9	9.29225e-40	0.238219	0.194	0.105	3e-35	single_cell	TRUE
Tor1aip1	9.49384e-40	0.194238	0.186	0.099	3.06509e-35	single_cell	FALSE
Mbnl2	1.08509e-39	0.10274	0.302	0.182	3.50323e-35	single_cell	FALSE
Gnptg	1.17192e-39	0.348522	0.141	0.068	3.78356e-35	single_cell	TRUE
Nipsnap2	1.31738e-39	0.174644	0.233	0.133	4.25315e-35	single_cell	FALSE
Gm26973	1.43409e-39	0.371288	0.137	0.066	4.62997e-35	single_cell	TRUE
Srr	1.43803e-39	0.230308	0.224	0.127	4.64267e-35	single_cell	TRUE
Hist3h2ba	1.51864e-39	0.248545	0.23	0.132	4.90291e-35	single_cell	TRUE
Ccdc88a	1.57378e-39	0.192175	0.88	0.714	5.08095e-35	single_cell	FALSE
Ldlrad3	1.75535e-39	0.19505	0.262	0.154	5.66716e-35	single_cell	FALSE
Brd9	1.78791e-39	0.105531	0.29	0.17	5.77225e-35	single_cell	FALSE
Impad1	1.808e-39	0.16482	0.204	0.111	5.83713e-35	single_cell	FALSE
Cnih4	1.8197e-39	0.170975	0.207	0.113	5.87489e-35	single_cell	FALSE
Fars2	1.8991e-39	0.129127	0.32	0.194	6.13125e-35	single_cell	FALSE
Scamp5	2.13318e-39	0.227071	0.186	0.099	6.88698e-35	single_cell	TRUE
Acsl3	2.18433e-39	0.186637	0.19	0.102	7.0521e-35	single_cell	FALSE
Iqsec1	2.34458e-39	0.273568	0.177	0.094	7.56949e-35	single_cell	TRUE
Mbip	2.57092e-39	0.137434	0.457	0.301	8.3002e-35	single_cell	FALSE
Ints2	3.24591e-39	0.121961	0.313	0.188	1.04794e-34	single_cell	FALSE
Agpat3	3.89164e-39	0.317355	0.149	0.075	1.25641e-34	single_cell	TRUE
Gm4258	3.89863e-39	0.138276	0.825	0.621	1.25867e-34	single_cell	FALSE
Smad5	4.13893e-39	0.160523	0.215	0.119	1.33625e-34	single_cell	FALSE
Gtf2a1	4.41691e-39	0.134286	0.279	0.166	1.426e-34	single_cell	FALSE
Vgll4	4.4538e-39	0.130458	0.277	0.164	1.43791e-34	single_cell	FALSE
Taco1	4.53019e-39	0.169077	0.162	0.083	1.46257e-34	single_cell	FALSE
Pak3	4.53587e-39	0.166803	0.459	0.306	1.46441e-34	single_cell	FALSE
Dcakd	4.79957e-39	0.15692	0.241	0.138	1.54954e-34	single_cell	FALSE
Kdelr1	4.88467e-39	0.164194	0.198	0.107	1.57701e-34	single_cell	FALSE
Pou3f4	5.39502e-39	0.167212	0.178	0.093	1.74178e-34	single_cell	FALSE
Tmco3	5.40155e-39	0.314223	0.189	0.103	1.74389e-34	single_cell	TRUE
Dapk1	5.46471e-39	0.113434	0.464	0.303	1.76428e-34	single_cell	FALSE
Rgs12	5.58855e-39	0.151163	0.263	0.153	1.80426e-34	single_cell	FALSE
Ago1	5.68604e-39	0.120997	0.267	0.156	1.83574e-34	single_cell	FALSE
Syt14	5.8092e-39	0.125364	0.383	0.241	1.8755e-34	single_cell	FALSE
Nanos3	6.28266e-39	0.523097	0.107	0.047	2.02836e-34	single_cell	TRUE
Phf20	6.71301e-39	0.101637	0.374	0.234	2.16729e-34	single_cell	FALSE
Tmod2	7.49591e-39	0.28316	0.201	0.112	2.42005e-34	single_cell	TRUE
A430106G13Rik	8.98219e-39	0.665144	0.073	0.026	2.8999e-34	single_cell	TRUE
Mpdz	9.00227e-39	0.151868	0.271	0.161	2.90638e-34	single_cell	FALSE
Ankle2	9.17157e-39	0.251737	0.176	0.093	2.96104e-34	single_cell	TRUE
Dmtf1	1.02892e-38	0.117918	0.269	0.157	3.32186e-34	single_cell	FALSE
Arrdc3	1.10683e-38	0.482299	0.109	0.049	3.5734e-34	single_cell	TRUE
B3gat3	1.15681e-38	0.191982	0.181	0.096	3.73476e-34	single_cell	FALSE
H1f0	1.16856e-38	0.385589	0.143	0.071	3.7727e-34	single_cell	TRUE
Cnih1	1.29434e-38	0.220181	0.183	0.098	4.17877e-34	single_cell	TRUE
Clasrp	1.35532e-38	0.250843	0.178	0.094	4.37565e-34	single_cell	TRUE
St6galnac3	1.53245e-38	0.124772	0.397	0.254	4.94753e-34	single_cell	FALSE
Ascl1	1.96795e-38	0.160358	0.16	0.082	6.35354e-34	single_cell	FALSE
Fto	2.0818e-38	0.105766	0.467	0.302	6.72109e-34	single_cell	FALSE
Cux1	2.35992e-38	0.151187	0.759	0.553	7.61901e-34	single_cell	FALSE
Pex14	2.37152e-38	0.146867	0.235	0.135	7.65645e-34	single_cell	FALSE
Cntnap4	2.90686e-38	0.550191	0.133	0.066	9.38481e-34	single_cell	TRUE
Ap3b1	3.08427e-38	0.118834	0.304	0.184	9.95755e-34	single_cell	FALSE
Zfp386	3.45424e-38	0.168229	0.214	0.119	1.1152e-33	single_cell	FALSE
Rhobtb3	3.7145e-38	0.128306	0.362	0.227	1.19923e-33	single_cell	FALSE
Ilrun	4.28083e-38	0.213661	0.167	0.087	1.38207e-33	single_cell	TRUE
Nenf	4.85289e-38	0.464208	0.116	0.054	1.56675e-33	single_cell	TRUE
Commd3	5.00012e-38	0.231319	0.158	0.081	1.61429e-33	single_cell	TRUE
Cacng7	5.00025e-38	0.183832	0.199	0.109	1.61433e-33	single_cell	FALSE
Lman2l	5.11191e-38	0.191034	0.233	0.134	1.65038e-33	single_cell	FALSE
Mdk	5.30313e-38	0.23462	0.482	0.335	1.71212e-33	single_cell	TRUE
Actr3	5.74591e-38	0.11447	0.266	0.157	1.85507e-33	single_cell	FALSE
Vta1	6.25692e-38	0.166568	0.237	0.136	2.02005e-33	single_cell	FALSE
Ppia	7.39119e-38	0.104951	0.565	0.373	2.38624e-33	single_cell	FALSE
Cebpg	7.51817e-38	0.200988	0.158	0.081	2.42724e-33	single_cell	TRUE
Pde1c	7.65663e-38	0.464595	0.161	0.085	2.47194e-33	single_cell	TRUE
Nek9	8.15796e-38	0.153741	0.212	0.119	2.6338e-33	single_cell	FALSE
Rnf144a	8.3257e-38	0.146429	0.259	0.152	2.68795e-33	single_cell	FALSE
Efna2	9.17132e-38	0.267226	0.128	0.061	2.96096e-33	single_cell	TRUE
2900060N12Rik	1.06836e-37	0.31162	0.146	0.074	3.4492e-33	single_cell	TRUE
Kcnn1	1.08894e-37	0.481402	0.104	0.046	3.51566e-33	single_cell	TRUE
Rbms3	1.12787e-37	0.211902	0.369	0.242	3.64134e-33	single_cell	TRUE
Gm27017	1.13297e-37	0.383655	0.087	0.035	3.65778e-33	single_cell	TRUE
Fam120b	1.14901e-37	0.172075	0.235	0.136	3.70958e-33	single_cell	FALSE
Idh3b	1.16746e-37	0.261799	0.158	0.081	3.76914e-33	single_cell	TRUE
Rnaseh2b	1.35094e-37	0.260303	0.174	0.093	4.3615e-33	single_cell	TRUE
Wscd2	1.46871e-37	0.578368	0.101	0.044	4.74172e-33	single_cell	TRUE
Psmg2	1.63035e-37	0.321359	0.134	0.065	5.26358e-33	single_cell	TRUE
Apc2	1.7068e-37	0.214592	0.223	0.128	5.51039e-33	single_cell	TRUE
Tub	1.80649e-37	0.438525	0.101	0.044	5.83226e-33	single_cell	TRUE
Gpat4	1.87423e-37	0.145958	0.216	0.122	6.05095e-33	single_cell	FALSE
Gm14634	1.98357e-37	0.405346	0.153	0.08	6.40395e-33	single_cell	TRUE
Zfp90	2.05983e-37	0.16449	0.202	0.112	6.65015e-33	single_cell	FALSE
5530601H04Rik	2.13914e-37	0.18985	0.175	0.093	6.90622e-33	single_cell	FALSE
Alyref	2.20554e-37	0.146399	0.187	0.101	7.12058e-33	single_cell	FALSE
Acvr1	2.24356e-37	0.221117	0.219	0.125	7.24334e-33	single_cell	TRUE
Sdhb	2.53122e-37	0.10225	0.242	0.14	8.17204e-33	single_cell	FALSE
Map3k7	2.77575e-37	0.119947	0.24	0.138	8.9615e-33	single_cell	FALSE
Slc20a2	3.24431e-37	0.25889	0.162	0.085	1.04743e-32	single_cell	TRUE
Grik3	3.25955e-37	0.160742	0.547	0.386	1.05235e-32	single_cell	FALSE
Myo9b	3.28185e-37	0.186336	0.21	0.118	1.05955e-32	single_cell	FALSE
Tmem219	3.71346e-37	0.406065	0.115	0.053	1.19889e-32	single_cell	TRUE
Wbp4	3.96772e-37	0.112175	0.23	0.132	1.28098e-32	single_cell	FALSE
Slc25a5	4.01775e-37	0.256306	0.179	0.097	1.29713e-32	single_cell	TRUE
Ppp1r12b	4.03684e-37	0.114215	0.35	0.219	1.30329e-32	single_cell	FALSE
Mrpl55	4.4209e-37	0.771555	0.068	0.024	1.42729e-32	single_cell	TRUE
Ormdl1	4.74072e-37	0.453766	0.112	0.051	1.53054e-32	single_cell	TRUE
Mxra7	4.74519e-37	0.310454	0.118	0.055	1.53198e-32	single_cell	TRUE
Fry	5.26082e-37	0.192785	0.378	0.248	1.69846e-32	single_cell	FALSE
Ttc5	6.59357e-37	0.164092	0.175	0.093	2.12873e-32	single_cell	FALSE
Vps13c	6.61492e-37	0.142828	0.249	0.146	2.13563e-32	single_cell	FALSE
Plcxd3	6.80801e-37	0.344464	0.275	0.175	2.19797e-32	single_cell	TRUE
Gm13889	6.98071e-37	0.444973	0.102	0.045	2.25372e-32	single_cell	TRUE
Akna	7.27874e-37	0.670568	0.07	0.025	2.34994e-32	single_cell	TRUE
Ctnnbl1	7.92282e-37	0.119324	0.223	0.127	2.55788e-32	single_cell	FALSE
Yipf3	8.40715e-37	0.320036	0.117	0.054	2.71425e-32	single_cell	TRUE
Zfp846	8.59457e-37	0.170485	0.211	0.119	2.77476e-32	single_cell	FALSE
Gm5784	8.85048e-37	1.14882	0.046	0.012	2.85738e-32	single_cell	TRUE
Pcna	9.46987e-37	0.237918	0.214	0.122	3.05735e-32	single_cell	TRUE
Cwf19l2	9.51074e-37	0.117535	0.238	0.138	3.07054e-32	single_cell	FALSE
Rfx4	9.7241e-37	0.806748	0.102	0.046	3.13943e-32	single_cell	TRUE
Cluap1	1.01689e-36	0.253887	0.153	0.079	3.28302e-32	single_cell	TRUE
Kbtbd2	1.10376e-36	0.385068	0.109	0.049	3.56348e-32	single_cell	TRUE
Aimp1	1.20134e-36	0.166978	0.195	0.108	3.87852e-32	single_cell	FALSE
Tmem175	1.29247e-36	0.284965	0.149	0.077	4.17273e-32	single_cell	TRUE
Psmd4	1.3356e-36	0.160775	0.221	0.127	4.31199e-32	single_cell	FALSE
Pip5k1b	1.56542e-36	0.512314	0.119	0.056	5.05394e-32	single_cell	TRUE
Trir	1.61815e-36	0.189495	0.172	0.092	5.22418e-32	single_cell	FALSE
Cacfd1	1.62972e-36	0.306801	0.136	0.067	5.26154e-32	single_cell	TRUE
Naxd	1.67729e-36	0.161175	0.199	0.111	5.41514e-32	single_cell	FALSE
Rnf219	1.79076e-36	0.170079	0.165	0.087	5.78147e-32	single_cell	FALSE
Panx1	2.03573e-36	0.180816	0.184	0.1	6.57236e-32	single_cell	FALSE
Smarca2	2.20693e-36	0.174796	0.192	0.107	7.12508e-32	single_cell	FALSE
Ppm1d	2.37443e-36	0.146396	0.216	0.124	7.66584e-32	single_cell	FALSE
Xpnpep3	2.45602e-36	0.270196	0.131	0.065	7.92927e-32	single_cell	TRUE
Col2a1	2.55761e-36	1.08292	0.048	0.013	8.25724e-32	single_cell	TRUE
Slc9a8	2.66887e-36	0.206792	0.171	0.092	8.61646e-32	single_cell	TRUE
Ccdc148	2.87778e-36	0.571782	0.099	0.044	9.29092e-32	single_cell	TRUE
Ttc8	2.95721e-36	0.251727	0.169	0.091	9.54737e-32	single_cell	TRUE
Prpf6	3.82327e-36	0.138257	0.212	0.121	1.23434e-31	single_cell	FALSE
Ubb	4.29432e-36	0.13779	0.671	0.458	1.38642e-31	single_cell	FALSE
A830082K12Rik	4.52996e-36	0.23529	0.187	0.104	1.4625e-31	single_cell	TRUE
Snx29	4.59538e-36	0.15509	0.26	0.155	1.48362e-31	single_cell	FALSE
Prkar2b	5.07307e-36	0.196468	0.216	0.125	1.63784e-31	single_cell	FALSE
Senp8	5.82133e-36	0.534863	0.099	0.044	1.87942e-31	single_cell	TRUE
Eefsec	5.87447e-36	0.250638	0.19	0.106	1.89657e-31	single_cell	TRUE
Txndc9	5.92631e-36	0.191561	0.161	0.084	1.91331e-31	single_cell	FALSE
Atp6v1e1	6.01009e-36	0.23034	0.159	0.083	1.94036e-31	single_cell	TRUE
Mcf2l	6.68143e-36	0.112531	0.234	0.135	2.1571e-31	single_cell	FALSE
Ric3	6.88509e-36	0.117465	0.201	0.113	2.22285e-31	single_cell	FALSE
Enox1	6.96892e-36	0.175602	0.687	0.515	2.24992e-31	single_cell	FALSE
Pmepa1	7.14921e-36	0.180133	0.183	0.1	2.30812e-31	single_cell	FALSE
Mpzl1	7.26946e-36	0.108623	0.244	0.143	2.34695e-31	single_cell	FALSE
Ash2l	7.37285e-36	0.10881	0.2	0.111	2.38033e-31	single_cell	FALSE
Rfc3	8.29125e-36	0.189544	0.184	0.101	2.67683e-31	single_cell	FALSE
AU040320	8.35161e-36	0.101931	0.276	0.165	2.69632e-31	single_cell	FALSE
Alg5	9.72746e-36	0.501476	0.095	0.041	3.14051e-31	single_cell	TRUE
Fam8a1	1.14738e-35	0.36279	0.122	0.059	3.7043e-31	single_cell	TRUE
Xndc1	1.15547e-35	0.130323	0.251	0.149	3.73042e-31	single_cell	FALSE
Sgce	1.15582e-35	0.109671	0.394	0.256	3.73155e-31	single_cell	FALSE
Bsn	1.16463e-35	0.312145	0.159	0.085	3.76002e-31	single_cell	TRUE
Ctnna2	1.1655e-35	0.213488	0.943	0.875	3.76281e-31	single_cell	TRUE
Dnajb4	1.20294e-35	0.176318	0.152	0.079	3.8837e-31	single_cell	FALSE
Tspan11	1.28267e-35	0.441649	0.098	0.043	4.14109e-31	single_cell	TRUE
Rhbdl3	1.3884e-35	0.756949	0.093	0.041	4.48245e-31	single_cell	TRUE
Nol10	1.39106e-35	0.162949	0.163	0.086	4.49103e-31	single_cell	FALSE
4933407K13Rik	1.39619e-35	0.237856	0.148	0.076	4.50761e-31	single_cell	TRUE
Atp6ap2	1.45983e-35	0.159471	0.24	0.141	4.71305e-31	single_cell	FALSE
Slc38a10	1.47185e-35	0.183718	0.178	0.097	4.75188e-31	single_cell	FALSE
Ezr	1.58973e-35	0.62554	0.081	0.033	5.13245e-31	single_cell	TRUE
Tmem9	1.72042e-35	0.261765	0.139	0.071	5.55438e-31	single_cell	TRUE
Cep95	1.72586e-35	0.180004	0.202	0.114	5.57194e-31	single_cell	FALSE
Pcgf2	1.77904e-35	0.143709	0.192	0.106	5.74363e-31	single_cell	FALSE
Pid1	1.88388e-35	0.198144	0.341	0.224	6.0821e-31	single_cell	FALSE
Zfp512	2.13338e-35	0.120387	0.307	0.189	6.88763e-31	single_cell	FALSE
St8sia2	2.38424e-35	0.120327	0.437	0.291	7.69752e-31	single_cell	FALSE
Kif3c	2.42448e-35	0.143423	0.219	0.126	7.82743e-31	single_cell	FALSE
Zer1	2.52298e-35	0.36083	0.126	0.062	8.14544e-31	single_cell	TRUE
Tmem131l	2.60625e-35	0.114406	0.824	0.618	8.41429e-31	single_cell	FALSE
Nup50	2.68563e-35	0.190049	0.149	0.077	8.67056e-31	single_cell	FALSE
Zfp113	2.92442e-35	0.117563	0.164	0.087	9.44148e-31	single_cell	FALSE
Zfp143	3.14472e-35	0.260312	0.133	0.067	1.01527e-30	single_cell	TRUE
Ilkap	3.35258e-35	0.230382	0.18	0.098	1.08238e-30	single_cell	TRUE
Wdr76	3.89656e-35	0.146918	0.249	0.149	1.258e-30	single_cell	FALSE
Trim8	3.89673e-35	0.1214	0.168	0.09	1.25806e-30	single_cell	FALSE
Siah3	4.43065e-35	0.784518	0.057	0.019	1.43044e-30	single_cell	TRUE
Fam173a	4.9383e-35	0.209134	0.144	0.074	1.59433e-30	single_cell	TRUE
Srbd1	4.98022e-35	0.12671	0.244	0.144	1.60786e-30	single_cell	FALSE
Gm27003	5.89279e-35	0.146941	0.176	0.096	1.90249e-30	single_cell	FALSE
Ing4	6.28009e-35	0.143088	0.185	0.102	2.02753e-30	single_cell	FALSE
Mettl4	6.41423e-35	0.466345	0.1	0.045	2.07084e-30	single_cell	TRUE
Lrrc58	6.8379e-35	0.107194	0.264	0.158	2.20762e-30	single_cell	FALSE
Tuba1a	7.22487e-35	0.225313	0.935	0.766	2.33255e-30	single_cell	TRUE
Zfp961	7.47261e-35	0.238149	0.172	0.094	2.41253e-30	single_cell	TRUE
Dhdds	7.68137e-35	0.153612	0.184	0.102	2.47993e-30	single_cell	FALSE
Elp3	7.83003e-35	0.298977	0.14	0.072	2.52792e-30	single_cell	TRUE
Pex2	9.26887e-35	0.217643	0.145	0.075	2.99246e-30	single_cell	TRUE
Poldip3	9.93774e-35	0.106895	0.176	0.096	3.2084e-30	single_cell	FALSE
Zhx2	1.04294e-34	0.252587	0.17	0.093	3.36713e-30	single_cell	TRUE
Rnf103	1.06636e-34	0.195521	0.159	0.084	3.44274e-30	single_cell	FALSE
Klhl5	1.26872e-34	0.180408	0.185	0.104	4.09605e-30	single_cell	FALSE
Ankra2	1.35015e-34	0.230733	0.17	0.092	4.35896e-30	single_cell	TRUE
Taz	1.36578e-34	0.254969	0.147	0.077	4.40942e-30	single_cell	TRUE
Ski	1.58389e-34	0.124937	0.206	0.117	5.1136e-30	single_cell	FALSE
Celf5	1.652e-34	0.252617	0.19	0.107	5.3335e-30	single_cell	TRUE
Cep63	1.88338e-34	0.231094	0.13	0.065	6.0805e-30	single_cell	TRUE
Sars	2.03316e-34	0.198941	0.158	0.084	6.56405e-30	single_cell	FALSE
Ano8	2.07273e-34	0.256163	0.15	0.078	6.69182e-30	single_cell	TRUE
Zscan21	2.26892e-34	0.146451	0.206	0.118	7.32522e-30	single_cell	FALSE
Pcsk2	2.32072e-34	0.446818	0.122	0.06	7.49245e-30	single_cell	TRUE
Mrps9	2.41048e-34	0.164543	0.196	0.11	7.78222e-30	single_cell	FALSE
Micu2	2.51594e-34	0.223336	0.206	0.119	8.12272e-30	single_cell	TRUE
Leng8	2.56865e-34	0.102813	0.207	0.117	8.2929e-30	single_cell	FALSE
Elp2	2.67067e-34	0.11503	0.168	0.09	8.62224e-30	single_cell	FALSE
Ddx5	2.68899e-34	0.140791	0.885	0.686	8.68141e-30	single_cell	FALSE
Tsga10	2.92023e-34	0.185118	0.179	0.099	9.42795e-30	single_cell	FALSE
Clcc1	3.40729e-34	0.161055	0.167	0.09	1.10004e-29	single_cell	FALSE
Gtpbp10	3.64526e-34	0.468201	0.092	0.04	1.17687e-29	single_cell	TRUE
Tmem68	3.69537e-34	0.134087	0.197	0.112	1.19305e-29	single_cell	FALSE
Timp2	3.77862e-34	0.586603	0.085	0.036	1.21993e-29	single_cell	TRUE
Gpr89	4.0612e-34	0.327588	0.122	0.06	1.31116e-29	single_cell	TRUE
Fdps	4.21864e-34	0.123398	0.187	0.105	1.36199e-29	single_cell	FALSE
Etv1	4.24152e-34	0.180153	0.19	0.109	1.36937e-29	single_cell	FALSE
Arl4d	4.4887e-34	0.389941	0.108	0.05	1.44918e-29	single_cell	TRUE
Kcnn2	4.52787e-34	0.140292	0.281	0.177	1.46182e-29	single_cell	FALSE
Gabarap	4.92442e-34	0.141806	0.198	0.112	1.58985e-29	single_cell	FALSE
Orc3	4.99649e-34	0.104816	0.326	0.206	1.61312e-29	single_cell	FALSE
Retreg3	5.05146e-34	0.124271	0.179	0.098	1.63086e-29	single_cell	FALSE
Clptm1l	5.40297e-34	0.347744	0.111	0.052	1.74435e-29	single_cell	TRUE
5730455P16Rik	6.07013e-34	0.473849	0.09	0.039	1.95974e-29	single_cell	TRUE
Chtop	6.48277e-34	0.11613	0.181	0.1	2.09296e-29	single_cell	FALSE
Cdc26	6.57876e-34	0.105874	0.227	0.133	2.12395e-29	single_cell	FALSE
Vipas39	7.51869e-34	0.13246	0.161	0.086	2.42741e-29	single_cell	FALSE
C87436	7.64842e-34	0.263201	0.151	0.08	2.46929e-29	single_cell	TRUE
Uba52	8.47362e-34	0.550709	0.085	0.036	2.73571e-29	single_cell	TRUE
Mkrn1	8.57356e-34	0.188949	0.205	0.118	2.76798e-29	single_cell	FALSE
Ncaph2	1.03943e-33	0.194282	0.177	0.098	3.35579e-29	single_cell	FALSE
Spg7	1.1526e-33	0.13667	0.167	0.091	3.72118e-29	single_cell	FALSE
Frmd5	1.16095e-33	0.280736	0.799	0.635	3.74811e-29	single_cell	TRUE
Efcab7	1.24821e-33	0.327387	0.118	0.058	4.02983e-29	single_cell	TRUE
Wwox	1.28468e-33	0.254205	0.29	0.188	4.14759e-29	single_cell	TRUE
Zfp287	1.43111e-33	0.380054	0.102	0.047	4.62035e-29	single_cell	TRUE
Sertad4	1.43126e-33	0.604896	0.081	0.034	4.62083e-29	single_cell	TRUE
Ap2m1	1.49691e-33	0.300793	0.136	0.07	4.83279e-29	single_cell	TRUE
Fgfr1op2	1.57766e-33	0.143782	0.178	0.098	5.09346e-29	single_cell	FALSE
Emc3	1.58924e-33	0.177921	0.156	0.084	5.13088e-29	single_cell	FALSE
Cbx5	1.75014e-33	0.10962	0.462	0.312	5.65032e-29	single_cell	FALSE
Ei24	1.93817e-33	0.166739	0.162	0.087	6.25738e-29	single_cell	FALSE
Ccz1	1.96716e-33	0.162847	0.198	0.113	6.35096e-29	single_cell	FALSE
Dlgap3	2.12771e-33	0.548033	0.098	0.045	6.86931e-29	single_cell	TRUE
Nova2	2.15954e-33	0.109604	0.277	0.17	6.97207e-29	single_cell	FALSE
Apopt1	2.20897e-33	0.273327	0.145	0.077	7.13165e-29	single_cell	TRUE
Gria4	2.23801e-33	0.43948	0.489	0.38	7.2254e-29	single_cell	TRUE
Rab5if	2.45366e-33	0.207195	0.151	0.08	7.92164e-29	single_cell	TRUE
Smim4	2.52065e-33	0.105831	0.251	0.15	8.1379e-29	single_cell	FALSE
Dcc	3.00229e-33	-0.482152	0.69	0.724	9.69288e-29	single_cell	TRUE
Ndufs1	3.04242e-33	0.122831	0.267	0.162	9.82244e-29	single_cell	FALSE
Pigf	3.0898e-33	0.557538	0.083	0.035	9.97541e-29	single_cell	TRUE
Ndufa3	3.36265e-33	0.242837	0.137	0.07	1.08563e-28	single_cell	TRUE
Brsk2	3.5372e-33	0.207523	0.163	0.088	1.14199e-28	single_cell	TRUE
Mcl1	3.90562e-33	0.157296	0.161	0.087	1.26093e-28	single_cell	FALSE
Pcyt1b	3.99871e-33	0.29739	0.139	0.073	1.29098e-28	single_cell	TRUE
Atxn3	4.781e-33	0.175037	0.177	0.099	1.54355e-28	single_cell	FALSE
Pitpnc1	4.79776e-33	0.117426	0.477	0.325	1.54896e-28	single_cell	FALSE
Zcchc24	5.12541e-33	1.94856	0.027	0.004	1.65474e-28	single_cell	TRUE
Smarcd3	5.25752e-33	0.157883	0.182	0.102	1.69739e-28	single_cell	FALSE
Ncapd2	5.3661e-33	0.168654	0.204	0.118	1.73245e-28	single_cell	FALSE
Tmem128	5.75603e-33	0.123196	0.183	0.102	1.85833e-28	single_cell	FALSE
Ccdc82	5.88158e-33	0.318589	0.122	0.061	1.89887e-28	single_cell	TRUE
Zfp362	6.55503e-33	0.260234	0.128	0.064	2.11629e-28	single_cell	TRUE
4931414P19Rik	7.06342e-33	0.491214	0.103	0.048	2.28042e-28	single_cell	TRUE
Peli2	7.23525e-33	0.268726	0.229	0.14	2.3359e-28	single_cell	TRUE
Scamp3	7.40991e-33	0.559866	0.086	0.037	2.39229e-28	single_cell	TRUE
Dnmt1	7.64477e-33	0.148448	0.175	0.097	2.46811e-28	single_cell	FALSE
Atl3	7.80538e-33	0.193784	0.182	0.103	2.51997e-28	single_cell	FALSE
Platr25	8.23976e-33	0.272765	0.169	0.094	2.66021e-28	single_cell	TRUE
Msra	8.44898e-33	0.101956	0.213	0.126	2.72775e-28	single_cell	FALSE
Nr2c1	9.70137e-33	0.169298	0.163	0.089	3.13209e-28	single_cell	FALSE
Rrnad1	1.04301e-32	0.165521	0.174	0.097	3.36737e-28	single_cell	FALSE
Cstf2	1.04453e-32	0.18638	0.167	0.091	3.37227e-28	single_cell	FALSE
Prim1	1.05107e-32	0.255189	0.181	0.103	3.39337e-28	single_cell	TRUE
Rnpep	1.13278e-32	0.265891	0.15	0.08	3.65717e-28	single_cell	TRUE
Fibp	1.236e-32	0.251069	0.159	0.086	3.99043e-28	single_cell	TRUE
Kxd1	1.23742e-32	0.25717	0.121	0.06	3.99502e-28	single_cell	TRUE
Fgfr1	1.25491e-32	0.113676	0.194	0.11	4.05147e-28	single_cell	FALSE
Map2	1.42013e-32	0.16763	0.909	0.768	4.58489e-28	single_cell	FALSE
Cox19	1.48119e-32	0.273884	0.132	0.068	4.78202e-28	single_cell	TRUE
Sox5	1.49367e-32	0.155092	0.674	0.506	4.82232e-28	single_cell	FALSE
Arpc1a	1.53645e-32	0.113748	0.235	0.14	4.96043e-28	single_cell	FALSE
Mir670hg	1.54237e-32	0.441668	0.112	0.055	4.97955e-28	single_cell	TRUE
Cetn3	1.69456e-32	0.120058	0.196	0.111	5.47089e-28	single_cell	FALSE
Vit	2.319e-32	0.597259	0.092	0.042	7.48688e-28	single_cell	TRUE
Pkp4	2.45705e-32	0.100051	0.256	0.157	7.93259e-28	single_cell	FALSE
9530068E07Rik	2.53905e-32	0.146736	0.153	0.082	8.19733e-28	single_cell	FALSE
Cbwd1	2.59431e-32	0.132187	0.165	0.091	8.37574e-28	single_cell	FALSE
Zswim8	2.62705e-32	0.14749	0.181	0.102	8.48143e-28	single_cell	FALSE
Tti1	2.76787e-32	0.544854	0.081	0.034	8.93606e-28	single_cell	TRUE
Armc10	2.77835e-32	0.136129	0.173	0.096	8.9699e-28	single_cell	FALSE
Wiz	3.14999e-32	0.141059	0.17	0.094	1.01698e-27	single_cell	FALSE
Krcc1	3.21415e-32	0.325907	0.101	0.047	1.03769e-27	single_cell	TRUE
Rpa3	3.24717e-32	0.252209	0.13	0.067	1.04835e-27	single_cell	TRUE
Mtmr1	3.25766e-32	0.285398	0.164	0.091	1.05174e-27	single_cell	TRUE
Xrcc5	3.26572e-32	0.190126	0.154	0.083	1.05434e-27	single_cell	FALSE
Gm26930	3.34315e-32	0.34528	0.106	0.05	1.07934e-27	single_cell	TRUE
Cox15	4.29456e-32	0.696334	0.058	0.02	1.3865e-27	single_cell	TRUE
Pde9a	4.4642e-32	0.284324	0.123	0.062	1.44127e-27	single_cell	TRUE
Comt	4.52247e-32	0.106541	0.217	0.128	1.46008e-27	single_cell	FALSE
Tmem41b	4.91379e-32	0.126245	0.177	0.1	1.58642e-27	single_cell	FALSE
Galnt14	4.93983e-32	0.855875	0.073	0.03	1.59483e-27	single_cell	TRUE
Ndufa1	5.1203e-32	0.367643	0.116	0.057	1.65309e-27	single_cell	TRUE
Mplkip	5.1276e-32	0.176646	0.14	0.073	1.65545e-27	single_cell	FALSE
Pdzrn3	5.50433e-32	0.743033	0.093	0.043	1.77707e-27	single_cell	TRUE
Clptm1	5.93135e-32	0.161302	0.169	0.094	1.91494e-27	single_cell	FALSE
Selenos	6.09404e-32	0.233318	0.149	0.08	1.96746e-27	single_cell	TRUE
Glrx2	6.09953e-32	0.314571	0.116	0.057	1.96923e-27	single_cell	TRUE
Ide	6.1868e-32	0.329456	0.108	0.052	1.99741e-27	single_cell	TRUE
Acvr1b	6.37069e-32	0.365488	0.106	0.051	2.05678e-27	single_cell	TRUE
Bcas3	7.50787e-32	0.168463	0.298	0.191	2.42391e-27	single_cell	FALSE
Trappc6b	8.65958e-32	0.135115	0.189	0.109	2.79575e-27	single_cell	FALSE
Gm12068	8.91463e-32	0.539379	0.1	0.047	2.87809e-27	single_cell	TRUE
Gmeb1	9.05727e-32	0.14784	0.236	0.143	2.92414e-27	single_cell	FALSE
2900076A07Rik	9.15688e-32	0.137017	0.149	0.08	2.9563e-27	single_cell	FALSE
Btbd17	9.39938e-32	0.513578	0.072	0.029	3.03459e-27	single_cell	TRUE
Zfp146	9.90374e-32	0.341126	0.1	0.047	3.19742e-27	single_cell	TRUE
Cntnap3	1.09724e-31	0.827621	0.085	0.038	3.54245e-27	single_cell	TRUE
A430033K04Rik	1.1425e-31	0.173795	0.126	0.064	3.68855e-27	single_cell	FALSE
Tet1	1.29345e-31	0.173268	0.172	0.097	4.17591e-27	single_cell	FALSE
Lrrc8a	1.34354e-31	0.148683	0.152	0.082	4.33763e-27	single_cell	FALSE
Efcab14	1.54618e-31	0.144246	0.186	0.107	4.99185e-27	single_cell	FALSE
Bcat1	1.60069e-31	0.218763	0.121	0.061	5.16782e-27	single_cell	TRUE
Smg5	1.60199e-31	0.10137	0.167	0.092	5.17202e-27	single_cell	FALSE
Rnf146	1.60514e-31	0.128099	0.202	0.117	5.18218e-27	single_cell	FALSE
Whrn	1.6256e-31	0.392944	0.092	0.042	5.24824e-27	single_cell	TRUE
Dennd2a	1.66866e-31	0.174651	0.174	0.098	5.38728e-27	single_cell	FALSE
Camta1	1.72687e-31	0.115459	0.686	0.486	5.5752e-27	single_cell	FALSE
Pipox	1.78687e-31	0.655743	0.06	0.022	5.76891e-27	single_cell	TRUE
Insig1	1.86193e-31	0.290018	0.092	0.042	6.01125e-27	single_cell	TRUE
Vat1l	1.92928e-31	0.608335	0.086	0.038	6.22867e-27	single_cell	TRUE
Rab5b	2.0167e-31	0.108846	0.222	0.132	6.51093e-27	single_cell	FALSE
Tmem123	2.3315e-31	0.423604	0.1	0.047	7.52726e-27	single_cell	TRUE
E130006D01Rik	2.43627e-31	0.628651	0.069	0.027	7.86549e-27	single_cell	TRUE
Slc49a4	2.54706e-31	0.320751	0.129	0.067	8.22318e-27	single_cell	TRUE
Mtpn	2.60007e-31	0.185801	0.137	0.072	8.39432e-27	single_cell	FALSE
Gad1os	2.61686e-31	0.545927	0.08	0.034	8.44854e-27	single_cell	TRUE
Celsr3	2.66216e-31	0.365366	0.1	0.047	8.59478e-27	single_cell	TRUE
Cwc15	2.90294e-31	0.257566	0.126	0.065	9.37213e-27	single_cell	TRUE
Aph1a	2.93099e-31	0.376338	0.081	0.035	9.46271e-27	single_cell	TRUE
mt-Atp8	3.01604e-31	0.845487	0.049	0.016	9.73729e-27	single_cell	TRUE
Dcp1b	3.11477e-31	0.144648	0.176	0.099	1.0056e-26	single_cell	FALSE
Bend4	3.29277e-31	0.394087	0.099	0.046	1.06307e-26	single_cell	TRUE
Lrrc8b	3.66531e-31	0.26483	0.127	0.065	1.18335e-26	single_cell	TRUE
Gm11149	3.86691e-31	0.194282	0.261	0.164	1.24843e-26	single_cell	FALSE
Mapk1ip1	4.54751e-31	0.408519	0.095	0.044	1.46816e-26	single_cell	TRUE
Rnf167	4.56899e-31	0.135945	0.146	0.078	1.4751e-26	single_cell	FALSE
Celf2	4.71148e-31	0.134159	0.962	0.862	1.5211e-26	single_cell	FALSE
Eapp	4.82937e-31	0.187533	0.143	0.076	1.55916e-26	single_cell	FALSE
Amot	5.01714e-31	0.598128	0.083	0.036	1.61978e-26	single_cell	TRUE
Zdhhc6	5.32034e-31	0.156892	0.163	0.09	1.71767e-26	single_cell	FALSE
Fam192a	5.99072e-31	0.199742	0.15	0.082	1.9341e-26	single_cell	FALSE
Lats1	5.99476e-31	0.110642	0.2	0.116	1.93541e-26	single_cell	FALSE
D130040H23Rik	6.0533e-31	0.127143	0.173	0.098	1.95431e-26	single_cell	FALSE
Prag1	7.06116e-31	0.284659	0.104	0.05	2.27969e-26	single_cell	TRUE
Atg13	7.21742e-31	0.238636	0.116	0.058	2.33014e-26	single_cell	TRUE
Arvcf	7.23876e-31	0.178719	0.158	0.087	2.33703e-26	single_cell	FALSE
Map3k4	7.45904e-31	0.116526	0.156	0.085	2.40815e-26	single_cell	FALSE
Dpp6	7.51066e-31	0.201494	0.359	0.245	2.42482e-26	single_cell	TRUE
Emc8	9.28469e-31	0.148558	0.143	0.077	2.99756e-26	single_cell	FALSE
Ccdc107	9.61737e-31	0.307681	0.101	0.048	3.10497e-26	single_cell	TRUE
2700054A10Rik	9.62428e-31	0.436927	0.118	0.06	3.1072e-26	single_cell	TRUE
Nsun6	1.06605e-30	0.205911	0.136	0.072	3.44175e-26	single_cell	TRUE
Cap1	1.07999e-30	0.151496	0.155	0.085	3.48676e-26	single_cell	FALSE
Nagk	1.16518e-30	0.201708	0.176	0.101	3.76177e-26	single_cell	TRUE
Usp11	1.18131e-30	0.245106	0.15	0.082	3.81386e-26	single_cell	TRUE
Ngly1	1.18436e-30	0.321018	0.109	0.053	3.8237e-26	single_cell	TRUE
Tmem258	1.21357e-30	0.189208	0.165	0.092	3.918e-26	single_cell	FALSE
Ptk7	1.2811e-30	0.228712	0.152	0.084	4.13604e-26	single_cell	TRUE
D10Wsu102e	1.38369e-30	0.163964	0.202	0.12	4.46724e-26	single_cell	FALSE
Parl	1.4055e-30	0.140616	0.154	0.084	4.53767e-26	single_cell	FALSE
Zfp672	1.46641e-30	0.186547	0.155	0.085	4.73431e-26	single_cell	FALSE
Pmpcb	1.47009e-30	0.184517	0.126	0.065	4.74619e-26	single_cell	FALSE
Setd7	1.50131e-30	0.103951	0.206	0.122	4.84699e-26	single_cell	FALSE
Cradd	1.56468e-30	0.227493	0.147	0.08	5.05158e-26	single_cell	TRUE
Snhg8	1.66835e-30	0.208504	0.119	0.06	5.38628e-26	single_cell	TRUE
Ubxn2b	1.69955e-30	0.182032	0.14	0.075	5.48699e-26	single_cell	FALSE
Zfp346	1.73423e-30	0.229728	0.155	0.086	5.59896e-26	single_cell	TRUE
Taf6	1.84604e-30	0.213209	0.138	0.074	5.95995e-26	single_cell	TRUE
Tbc1d1	2.20182e-30	0.116202	0.147	0.08	7.10857e-26	single_cell	FALSE
Grip1os2	2.29185e-30	0.646798	0.076	0.033	7.39924e-26	single_cell	TRUE
Nav1	2.31415e-30	0.105063	0.516	0.362	7.47124e-26	single_cell	FALSE
Med6	2.49644e-30	0.12184	0.177	0.101	8.05977e-26	single_cell	FALSE
Mtcp1	2.56868e-30	0.553565	0.067	0.027	8.29297e-26	single_cell	TRUE
Sncaip	2.57911e-30	0.188719	0.315	0.208	8.32666e-26	single_cell	FALSE
Tmem120a	2.69818e-30	0.723404	0.061	0.023	8.71107e-26	single_cell	TRUE
Nfe2l1	3.15439e-30	0.21721	0.11	0.054	1.01839e-25	single_cell	TRUE
Pon2	3.24259e-30	0.337322	0.108	0.053	1.04687e-25	single_cell	TRUE
Tagln3	3.36254e-30	0.131846	0.173	0.098	1.08559e-25	single_cell	FALSE
Rpl35	3.47768e-30	0.186799	0.126	0.065	1.12277e-25	single_cell	FALSE
Anks1b	3.60019e-30	0.172245	0.513	0.373	1.16232e-25	single_cell	FALSE
Wbp1l	3.88932e-30	0.228098	0.128	0.067	1.25567e-25	single_cell	TRUE
Sptlc1	3.96242e-30	0.177415	0.153	0.084	1.27927e-25	single_cell	FALSE
Gpr107	4.03868e-30	0.158109	0.16	0.089	1.30389e-25	single_cell	FALSE
Zfp286	4.3202e-30	0.267351	0.133	0.07	1.39478e-25	single_cell	TRUE
Lix1	4.4251e-30	0.558138	0.065	0.026	1.42864e-25	single_cell	TRUE
Psmd3	4.64232e-30	0.322757	0.112	0.056	1.49877e-25	single_cell	TRUE
Mettl3	4.77858e-30	0.20733	0.125	0.065	1.54277e-25	single_cell	TRUE
Gm42418	4.92607e-30	0.136611	0.958	0.833	1.59038e-25	single_cell	FALSE
Mars	5.24505e-30	0.431501	0.092	0.042	1.69336e-25	single_cell	TRUE
Mrps21	5.44507e-30	0.136405	0.132	0.07	1.75794e-25	single_cell	FALSE
Usp19	5.57844e-30	0.117163	0.132	0.069	1.801e-25	single_cell	FALSE
Ifnar1	6.00118e-30	0.136797	0.143	0.077	1.93748e-25	single_cell	FALSE
Ndufb3	6.65107e-30	0.234441	0.159	0.089	2.1473e-25	single_cell	TRUE
Ccdc174	6.97285e-30	0.130702	0.187	0.108	2.25118e-25	single_cell	FALSE
Erh	7.12258e-30	0.115206	0.172	0.098	2.29952e-25	single_cell	FALSE
Mfap1a	7.2052e-30	0.26181	0.105	0.051	2.3262e-25	single_cell	TRUE
Gm27010	7.36444e-30	0.296155	0.09	0.041	2.37761e-25	single_cell	TRUE
Flna	7.57673e-30	0.133208	0.155	0.085	2.44615e-25	single_cell	FALSE
T2	7.62716e-30	0.533626	0.07	0.028	2.46243e-25	single_cell	TRUE
Cdkl5	7.79087e-30	0.226369	0.186	0.11	2.51528e-25	single_cell	TRUE
Samd14	8.67035e-30	0.120176	0.185	0.107	2.79922e-25	single_cell	FALSE
Sil1	9.28033e-30	0.135355	0.174	0.1	2.99616e-25	single_cell	FALSE
Tubb2a	9.44335e-30	0.229374	0.219	0.135	3.04878e-25	single_cell	TRUE
H1fx	9.63906e-30	0.123968	0.19	0.111	3.11197e-25	single_cell	FALSE
Zfyve27	1.00556e-29	0.234368	0.118	0.06	3.24646e-25	single_cell	TRUE
B130034C11Rik	1.0393e-29	0.337895	0.097	0.046	3.35537e-25	single_cell	TRUE
Neto1	1.23114e-29	0.432657	0.151	0.086	3.97475e-25	single_cell	TRUE
Ivd	1.24082e-29	0.19865	0.114	0.057	4.00598e-25	single_cell	FALSE
Gm15834	1.2486e-29	0.633739	0.068	0.027	4.0311e-25	single_cell	TRUE
Pgm2	1.42503e-29	0.23027	0.113	0.057	4.60072e-25	single_cell	TRUE
Rab31	1.49932e-29	0.122266	0.187	0.109	4.84055e-25	single_cell	FALSE
Cdk7	1.68977e-29	0.119079	0.216	0.13	5.45541e-25	single_cell	FALSE
Tle3	1.734e-29	0.124073	0.13	0.068	5.59822e-25	single_cell	FALSE
Erg28	1.74463e-29	0.179729	0.157	0.088	5.63254e-25	single_cell	FALSE
Pcsk1n	2.01386e-29	0.147283	0.25	0.158	6.50174e-25	single_cell	FALSE
Uqcrq	2.06198e-29	0.137482	0.159	0.089	6.65711e-25	single_cell	FALSE
Anapc10	2.1536e-29	0.153679	0.21	0.127	6.95291e-25	single_cell	FALSE
Zdhhc21	2.23164e-29	0.11973	0.196	0.116	7.20486e-25	single_cell	FALSE
Fbxl7	2.24025e-29	0.310233	0.231	0.146	7.23266e-25	single_cell	TRUE
Cops6	2.24745e-29	0.306071	0.095	0.045	7.25588e-25	single_cell	TRUE
Rbfox1	2.39282e-29	0.239603	0.245	0.158	7.72522e-25	single_cell	TRUE
Tle2	2.47445e-29	0.571407	0.065	0.026	7.98875e-25	single_cell	TRUE
Trim46	2.58562e-29	0.158838	0.194	0.116	8.34769e-25	single_cell	FALSE
Edc3	2.69141e-29	0.199249	0.12	0.062	8.68923e-25	single_cell	FALSE
Snf8	2.8119e-29	0.204877	0.12	0.062	9.07821e-25	single_cell	TRUE
Aatf	2.84282e-29	0.13181	0.187	0.109	9.17805e-25	single_cell	FALSE
Mpdu1	3.08367e-29	0.112019	0.164	0.092	9.95563e-25	single_cell	FALSE
Cdkl3	3.1735e-29	0.126023	0.183	0.107	1.02456e-24	single_cell	FALSE
Pkd1	3.38694e-29	0.210347	0.143	0.078	1.09347e-24	single_cell	TRUE
Scnm1	3.63127e-29	0.442194	0.08	0.035	1.17236e-24	single_cell	TRUE
Cic	3.79491e-29	0.313804	0.096	0.045	1.22519e-24	single_cell	TRUE
Fam20c	3.91203e-29	0.254424	0.129	0.068	1.263e-24	single_cell	TRUE
E130102H24Rik	4.03473e-29	0.32292	0.1	0.049	1.30261e-24	single_cell	TRUE
Ubxn1	4.27637e-29	0.277963	0.121	0.063	1.38063e-24	single_cell	TRUE
Gm39469	4.63586e-29	0.226355	0.1	0.049	1.49669e-24	single_cell	TRUE
Sar1a	4.6528e-29	0.186365	0.136	0.074	1.50216e-24	single_cell	FALSE
Zfp811	4.76903e-29	0.130165	0.193	0.114	1.53968e-24	single_cell	FALSE
Nell2	4.84031e-29	0.147241	0.465	0.327	1.56269e-24	single_cell	FALSE
Dixdc1	4.91889e-29	0.244501	0.133	0.072	1.58806e-24	single_cell	TRUE
Tmem230	5.03107e-29	0.489948	0.072	0.03	1.62428e-24	single_cell	TRUE
Psmd12	5.06844e-29	0.114825	0.163	0.092	1.63635e-24	single_cell	FALSE
Frg1	5.29023e-29	0.121717	0.153	0.085	1.70795e-24	single_cell	FALSE
Amfr	5.40785e-29	0.160323	0.15	0.083	1.74593e-24	single_cell	FALSE
Ndufa8	5.54077e-29	0.209716	0.12	0.062	1.78884e-24	single_cell	TRUE
Zfp945	5.90087e-29	0.137289	0.141	0.076	1.9051e-24	single_cell	FALSE
Eipr1	6.05492e-29	0.201313	0.132	0.07	1.95483e-24	single_cell	TRUE
Mef2d	6.20979e-29	0.360251	0.105	0.052	2.00483e-24	single_cell	TRUE
Ift52	6.67666e-29	0.266024	0.121	0.063	2.15556e-24	single_cell	TRUE
Xrcc4	6.74644e-29	0.113789	0.188	0.111	2.17809e-24	single_cell	FALSE
Bcdin3d	6.75416e-29	0.494239	0.08	0.035	2.18058e-24	single_cell	TRUE
Mtg2	6.78608e-29	0.312043	0.126	0.067	2.19089e-24	single_cell	TRUE
Med7	6.83029e-29	0.502371	0.076	0.033	2.20516e-24	single_cell	TRUE
Dctn2	6.85489e-29	0.108693	0.173	0.1	2.2131e-24	single_cell	FALSE
Lmbr1l	7.1315e-29	0.150154	0.167	0.096	2.3024e-24	single_cell	FALSE
Sh3gl1	7.15744e-29	0.120919	0.146	0.08	2.31078e-24	single_cell	FALSE
Zfp955b	7.22966e-29	0.432829	0.089	0.041	2.3341e-24	single_cell	TRUE
Stk32c	7.70572e-29	0.900466	0.049	0.016	2.48779e-24	single_cell	TRUE
Abcd2	7.82438e-29	0.500266	0.072	0.03	2.5261e-24	single_cell	TRUE
Cmc1	8.19175e-29	0.34959	0.115	0.059	2.64471e-24	single_cell	TRUE
Shd	8.29661e-29	0.192411	0.126	0.067	2.67856e-24	single_cell	FALSE
AW549877	9.16621e-29	0.19009	0.13	0.069	2.95931e-24	single_cell	FALSE
Tom1l2	9.24683e-29	0.159145	0.189	0.113	2.98534e-24	single_cell	FALSE
Wbp11	9.83944e-29	0.115132	0.144	0.079	3.17666e-24	single_cell	FALSE
Cdipt	9.9891e-29	0.726609	0.061	0.024	3.22498e-24	single_cell	TRUE
Prpsap2	1.08336e-28	0.298991	0.127	0.068	3.49762e-24	single_cell	TRUE
Btbd8	1.11569e-28	0.402815	0.088	0.041	3.602e-24	single_cell	TRUE
Cspg5	1.11763e-28	0.296965	0.117	0.061	3.60826e-24	single_cell	TRUE
Crip2	1.12104e-28	0.420788	0.079	0.035	3.61926e-24	single_cell	TRUE
Fbxo8	1.23509e-28	0.163772	0.169	0.098	3.98747e-24	single_cell	FALSE
Zkscan2	1.25465e-28	0.150308	0.156	0.088	4.05065e-24	single_cell	FALSE
Polr3f	1.25569e-28	0.101705	0.134	0.072	4.05401e-24	single_cell	FALSE
Ints14	1.27536e-28	0.151566	0.138	0.075	4.11749e-24	single_cell	FALSE
Det1	1.27977e-28	0.496979	0.068	0.028	4.13172e-24	single_cell	TRUE
1700012D14Rik	1.29775e-28	0.169082	0.169	0.098	4.18979e-24	single_cell	FALSE
Gt(ROSA)26Sor	1.30545e-28	0.150354	0.139	0.076	4.21465e-24	single_cell	FALSE
B3gnt5	1.35608e-28	0.100581	0.155	0.087	4.3781e-24	single_cell	FALSE
Ap3b2	1.4412e-28	0.137621	0.183	0.107	4.65292e-24	single_cell	FALSE
Gm26944	1.44995e-28	0.158335	0.12	0.062	4.68118e-24	single_cell	FALSE
2610044O15Rik8	1.51211e-28	0.514382	0.07	0.03	4.88185e-24	single_cell	TRUE
Brsk1	1.55885e-28	0.152711	0.155	0.087	5.03275e-24	single_cell	FALSE
Arl6ip5	1.56092e-28	0.217922	0.15	0.084	5.03943e-24	single_cell	TRUE
Otulin	1.61532e-28	0.117586	0.14	0.077	5.21507e-24	single_cell	FALSE
Htatsf1	1.70391e-28	0.252287	0.108	0.055	5.50107e-24	single_cell	TRUE
Nos1ap	1.80356e-28	0.136771	0.16	0.091	5.8228e-24	single_cell	FALSE
9130015G15Rik	1.89546e-28	0.895404	0.05	0.018	6.1195e-24	single_cell	TRUE
Spire2	2.03472e-28	0.247583	0.132	0.071	6.56909e-24	single_cell	TRUE
Scamp1	2.30548e-28	0.287318	0.153	0.087	7.44323e-24	single_cell	TRUE
Dguok	2.43393e-28	0.289788	0.104	0.052	7.85795e-24	single_cell	TRUE
Ube2j1	2.43406e-28	0.128373	0.152	0.085	7.85836e-24	single_cell	FALSE
Cep83os	2.58928e-28	0.87616	0.052	0.018	8.3595e-24	single_cell	TRUE
Nectin1	2.67078e-28	0.22646	0.115	0.059	8.6226e-24	single_cell	TRUE
Zfp219	2.78199e-28	0.252015	0.11	0.055	8.98164e-24	single_cell	TRUE
Ndufb1-ps	2.98068e-28	0.167203	0.14	0.077	9.62314e-24	single_cell	FALSE
Commd1	2.99678e-28	0.166704	0.152	0.085	9.67509e-24	single_cell	FALSE
Dvl3	3.07649e-28	0.194094	0.135	0.074	9.93246e-24	single_cell	FALSE
Rbp1	3.22483e-28	0.130254	0.159	0.09	1.04114e-23	single_cell	FALSE
Mad1l1	3.23332e-28	0.102883	0.173	0.1	1.04388e-23	single_cell	FALSE
Gm38393	3.54584e-28	0.10814	0.161	0.091	1.14477e-23	single_cell	FALSE
Tmem209	3.6531e-28	0.101795	0.149	0.083	1.1794e-23	single_cell	FALSE
Tubgcp3	3.79752e-28	0.183722	0.111	0.057	1.22603e-23	single_cell	FALSE
Nsmce3	4.02913e-28	0.439616	0.079	0.035	1.30081e-23	single_cell	TRUE
Selenon	4.47846e-28	0.161539	0.116	0.06	1.44587e-23	single_cell	FALSE
Exosc8	4.98233e-28	0.206951	0.112	0.057	1.60855e-23	single_cell	TRUE
Entr1	5.04132e-28	0.158764	0.145	0.08	1.62759e-23	single_cell	FALSE
Cdh8	5.14161e-28	-0.988387	0.243	0.307	1.65997e-23	single_cell	TRUE
Epdr1	5.25618e-28	0.294927	0.101	0.05	1.69696e-23	single_cell	TRUE
Cir1	5.50416e-28	0.181804	0.151	0.085	1.77702e-23	single_cell	FALSE
Smim18	5.74276e-28	0.597029	0.061	0.024	1.85405e-23	single_cell	TRUE
Vrk1	5.95411e-28	0.109073	0.192	0.114	1.92229e-23	single_cell	FALSE
Gnai3	6.15419e-28	0.108305	0.206	0.125	1.98688e-23	single_cell	FALSE
Rnasek	6.18461e-28	0.118621	0.168	0.097	1.9967e-23	single_cell	FALSE
Clpx	6.59256e-28	0.188117	0.19	0.114	2.12841e-23	single_cell	FALSE
Spaca6	6.73722e-28	0.137163	0.141	0.077	2.17511e-23	single_cell	FALSE
Smim19	7.41596e-28	0.406666	0.087	0.041	2.39424e-23	single_cell	TRUE
Nxpe4	8.14513e-28	0.373359	0.11	0.057	2.62966e-23	single_cell	TRUE
Ift140	8.85609e-28	0.230372	0.103	0.052	2.85919e-23	single_cell	TRUE
Slc30a6	8.91169e-28	0.143791	0.135	0.074	2.87714e-23	single_cell	FALSE
Tmem205	8.95228e-28	0.327184	0.086	0.04	2.89024e-23	single_cell	TRUE
Ank	8.96445e-28	0.209847	0.13	0.071	2.89417e-23	single_cell	TRUE
Lrrc20	9.06675e-28	0.298768	0.107	0.054	2.9272e-23	single_cell	TRUE
Gucy1b2	9.09686e-28	0.677239	0.055	0.021	2.93692e-23	single_cell	TRUE
Fstl1	9.09893e-28	0.136021	0.141	0.078	2.93759e-23	single_cell	FALSE
Acsl6	9.26279e-28	0.153719	0.127	0.068	2.99049e-23	single_cell	FALSE
Tor1a	9.44867e-28	0.179964	0.123	0.066	3.0505e-23	single_cell	FALSE
Bms1	9.56305e-28	0.230194	0.12	0.063	3.08743e-23	single_cell	TRUE
Eif4a3	9.76977e-28	0.119139	0.132	0.072	3.15417e-23	single_cell	FALSE
Ildr2	1.00178e-27	0.194349	0.164	0.095	3.23425e-23	single_cell	FALSE
Acsbg1	1.00832e-27	1.37833	0.032	0.008	3.25535e-23	single_cell	TRUE
Lrp5	1.01524e-27	0.301615	0.097	0.048	3.27771e-23	single_cell	TRUE
Lias	1.02325e-27	0.200887	0.12	0.064	3.30355e-23	single_cell	TRUE
Gnpat	1.02857e-27	0.196493	0.121	0.064	3.32073e-23	single_cell	FALSE
Mmadhc	1.04301e-27	0.127655	0.128	0.068	3.36735e-23	single_cell	FALSE
Pofut1	1.217e-27	0.182381	0.131	0.071	3.9291e-23	single_cell	FALSE
Pdik1l	1.31808e-27	0.181127	0.122	0.064	4.25543e-23	single_cell	FALSE
Cfap97	1.44293e-27	0.226199	0.105	0.053	4.65851e-23	single_cell	TRUE
Dele1	1.45774e-27	0.231984	0.096	0.047	4.70632e-23	single_cell	TRUE
Uqcr11	1.48813e-27	0.170615	0.138	0.076	4.80443e-23	single_cell	FALSE
Bex3	1.52132e-27	0.127736	0.151	0.085	4.91159e-23	single_cell	FALSE
Nyap2	1.66938e-27	0.288462	0.186	0.115	5.38959e-23	single_cell	TRUE
Camk2n1	1.68926e-27	0.681065	0.055	0.02	5.45377e-23	single_cell	TRUE
Ankrd40	1.69999e-27	0.255727	0.1	0.049	5.48842e-23	single_cell	TRUE
Galnt10	1.90684e-27	0.431418	0.086	0.041	6.15625e-23	single_cell	TRUE
Phka2	1.94091e-27	0.21468	0.121	0.064	6.26623e-23	single_cell	TRUE
Cdh24	1.95351e-27	0.154271	0.127	0.068	6.30689e-23	single_cell	FALSE
Hikeshi	2.02475e-27	0.202381	0.114	0.06	6.53692e-23	single_cell	TRUE
Cep44	2.06614e-27	0.121471	0.133	0.072	6.67055e-23	single_cell	FALSE
Alg8	2.08154e-27	0.292012	0.104	0.053	6.72025e-23	single_cell	TRUE
Tdrkh	2.09989e-27	0.335158	0.103	0.052	6.77949e-23	single_cell	TRUE
Sec22b	2.23662e-27	0.184532	0.135	0.074	7.22093e-23	single_cell	FALSE
Adamts10	2.2383e-27	0.166402	0.115	0.06	7.22635e-23	single_cell	FALSE
Hes6	2.29066e-27	0.143285	0.153	0.087	7.3954e-23	single_cell	FALSE
Plekhm3	2.54133e-27	0.13764	0.151	0.085	8.20469e-23	single_cell	FALSE
Spsb4	2.86459e-27	0.289598	0.124	0.067	9.24834e-23	single_cell	TRUE
A830011K09Rik	2.88493e-27	1.26917	0.033	0.008	9.314e-23	single_cell	TRUE
Tbc1d14	2.97593e-27	0.204867	0.124	0.066	9.6078e-23	single_cell	TRUE
Med24	3.03628e-27	0.13295	0.121	0.064	9.80262e-23	single_cell	FALSE
Mief1	3.06676e-27	0.250292	0.115	0.061	9.90104e-23	single_cell	TRUE
Ttf1	3.13875e-27	0.100824	0.141	0.078	1.01334e-22	single_cell	FALSE
Manbal	3.65286e-27	0.152383	0.126	0.068	1.17933e-22	single_cell	FALSE
Arhgap33	3.65895e-27	0.103141	0.142	0.079	1.18129e-22	single_cell	FALSE
Gm19522	3.95703e-27	0.376646	0.086	0.041	1.27753e-22	single_cell	TRUE
Bnip3l	4.05289e-27	0.111197	0.154	0.087	1.30847e-22	single_cell	FALSE
Hlcs	4.05487e-27	0.307106	0.097	0.048	1.30912e-22	single_cell	TRUE
Yeats4	4.09982e-27	0.187243	0.11	0.057	1.32363e-22	single_cell	FALSE
Rell1	4.36168e-27	0.401289	0.089	0.043	1.40817e-22	single_cell	TRUE
Mad2l2	4.373e-27	0.128733	0.132	0.072	1.41182e-22	single_cell	FALSE
B020031H02Rik	4.4246e-27	0.440969	0.106	0.055	1.42848e-22	single_cell	TRUE
Nr6a1os	4.94084e-27	0.140851	0.207	0.128	1.59515e-22	single_cell	FALSE
Btg2	5.16868e-27	0.132062	0.197	0.121	1.66871e-22	single_cell	FALSE
Tmem19	5.25726e-27	0.120406	0.127	0.069	1.69731e-22	single_cell	FALSE
Tmem106b	5.40646e-27	0.238788	0.092	0.045	1.74548e-22	single_cell	TRUE
Pwwp3a	5.44712e-27	0.207201	0.106	0.054	1.7586e-22	single_cell	TRUE
Gm5577	5.50267e-27	0.252382	0.108	0.056	1.77654e-22	single_cell	TRUE
B230216N24Rik	6.13425e-27	0.756104	0.055	0.021	1.98044e-22	single_cell	TRUE
Mrpl1	6.26114e-27	0.182325	0.125	0.067	2.02141e-22	single_cell	FALSE
Tmem98	6.4125e-27	0.448994	0.079	0.036	2.07027e-22	single_cell	TRUE
Osbp	6.56042e-27	0.181987	0.133	0.073	2.11803e-22	single_cell	FALSE
Arl8a	6.72515e-27	0.192166	0.134	0.074	2.17122e-22	single_cell	FALSE
Gm20732	8.09638e-27	0.205188	0.131	0.072	2.61391e-22	single_cell	TRUE
Klhl12	9.33844e-27	0.206004	0.141	0.079	3.01492e-22	single_cell	TRUE
Txndc16	1.04852e-26	0.105806	0.19	0.114	3.38514e-22	single_cell	FALSE
Las1l	1.1499e-26	0.15072	0.13	0.071	3.71245e-22	single_cell	FALSE
Mrps33	1.18822e-26	0.101232	0.149	0.084	3.83618e-22	single_cell	FALSE
Kcnc2	1.21286e-26	0.227935	0.17	0.104	3.91571e-22	single_cell	TRUE
Kcnip3	1.22099e-26	0.225321	0.097	0.048	3.94196e-22	single_cell	TRUE
Esrra	1.36038e-26	0.212308	0.107	0.055	4.39198e-22	single_cell	TRUE
Mttp	1.43016e-26	0.253141	0.103	0.052	4.61727e-22	single_cell	TRUE
Mapkapk2	1.50242e-26	0.198885	0.142	0.08	4.85057e-22	single_cell	FALSE
Rab4b	1.55415e-26	0.368596	0.076	0.035	5.01759e-22	single_cell	TRUE
Kcnk2	1.58203e-26	0.121091	0.229	0.145	5.10757e-22	single_cell	FALSE
Kitl	1.62768e-26	0.469185	0.088	0.043	5.25496e-22	single_cell	TRUE
Atrip	1.7316e-26	0.391597	0.084	0.04	5.59047e-22	single_cell	TRUE
Ndufs7	1.96833e-26	0.279705	0.1	0.05	6.35475e-22	single_cell	TRUE
Gm43376	1.99725e-26	0.121981	0.195	0.12	6.44813e-22	single_cell	FALSE
Gm48742	2.02319e-26	0.175013	0.197	0.122	6.53187e-22	single_cell	FALSE
Wrn	2.08852e-26	0.194022	0.104	0.053	6.74279e-22	single_cell	FALSE
Anapc2	2.11167e-26	0.190685	0.106	0.055	6.81752e-22	single_cell	FALSE
Zfp579	2.1674e-26	0.215756	0.103	0.053	6.99745e-22	single_cell	TRUE
Osgep	2.18334e-26	0.187761	0.105	0.054	7.0489e-22	single_cell	FALSE
Epm2aip1	2.27987e-26	0.158041	0.121	0.065	7.36054e-22	single_cell	FALSE
Cope	2.28613e-26	0.206364	0.13	0.071	7.38076e-22	single_cell	TRUE
Fbxw8	2.37966e-26	0.133699	0.161	0.094	7.68273e-22	single_cell	FALSE
Ensa	2.43249e-26	0.154751	0.127	0.069	7.85328e-22	single_cell	FALSE
Gm17057	2.58366e-26	1.03359	0.041	0.013	8.34135e-22	single_cell	TRUE
Elp5	2.85747e-26	0.148516	0.125	0.068	9.22535e-22	single_cell	FALSE
Tpd52l2	2.9255e-26	0.150457	0.122	0.065	9.44498e-22	single_cell	FALSE
Derl1	2.93204e-26	0.118304	0.138	0.077	9.46609e-22	single_cell	FALSE
Gnl2	2.94593e-26	0.118073	0.122	0.066	9.51093e-22	single_cell	FALSE
Trp53	2.99795e-26	0.154778	0.111	0.058	9.67889e-22	single_cell	FALSE
Bcap29	3.27917e-26	0.3518	0.098	0.05	1.05868e-21	single_cell	TRUE
Ssu72	3.53131e-26	0.115156	0.149	0.085	1.14008e-21	single_cell	FALSE
Golt1b	3.54185e-26	0.39332	0.079	0.036	1.14349e-21	single_cell	TRUE
2810402E24Rik	3.61314e-26	0.52379	0.06	0.024	1.1665e-21	single_cell	TRUE
Adcy6	3.66119e-26	0.37472	0.08	0.037	1.18202e-21	single_cell	TRUE
Tatdn1	3.84015e-26	0.187945	0.123	0.067	1.23979e-21	single_cell	FALSE
Serac1	4.23328e-26	0.289145	0.1	0.051	1.36672e-21	single_cell	TRUE
Ftl1-ps1	4.64917e-26	0.114805	0.142	0.08	1.50098e-21	single_cell	FALSE
Serpinb6a	4.76484e-26	0.170925	0.137	0.077	1.53833e-21	single_cell	FALSE
Zfp318	5.05983e-26	0.119969	0.172	0.103	1.63357e-21	single_cell	FALSE
N4bp2os	5.50174e-26	0.666767	0.047	0.017	1.77624e-21	single_cell	TRUE
Map3k20	5.51663e-26	0.138361	0.129	0.071	1.78104e-21	single_cell	FALSE
Pdhx	5.6475e-26	0.12858	0.149	0.085	1.8233e-21	single_cell	FALSE
Ythdf1	5.71426e-26	0.1613	0.116	0.062	1.84485e-21	single_cell	FALSE
Ankrd50	5.97472e-26	0.235288	0.103	0.053	1.92894e-21	single_cell	TRUE
Chst2	6.14039e-26	0.803469	0.046	0.016	1.98242e-21	single_cell	TRUE
Zfp507	6.42136e-26	0.127874	0.154	0.089	2.07314e-21	single_cell	FALSE
Ankrd6	6.78718e-26	0.315023	0.103	0.053	2.19124e-21	single_cell	TRUE
1700086O06Rik	7.80069e-26	0.469766	0.069	0.03	2.51845e-21	single_cell	TRUE
Gm42695	8.23207e-26	0.494317	0.063	0.026	2.65772e-21	single_cell	TRUE
Zbtb17	9.03052e-26	0.257177	0.11	0.058	2.9155e-21	single_cell	TRUE
Nfix	9.3807e-26	0.496752	0.078	0.037	3.02856e-21	single_cell	TRUE
Ecd	9.39356e-26	0.133247	0.15	0.087	3.03271e-21	single_cell	FALSE
Polr3b	9.69142e-26	0.116244	0.12	0.065	3.12887e-21	single_cell	FALSE
Klhl20	1.01058e-25	0.225568	0.101	0.052	3.26266e-21	single_cell	TRUE
Rara	1.06106e-25	0.605216	0.056	0.022	3.42564e-21	single_cell	TRUE
Nudt4	1.06552e-25	0.203726	0.136	0.077	3.44002e-21	single_cell	TRUE
Ssh1	1.11228e-25	0.226814	0.111	0.058	3.59099e-21	single_cell	TRUE
Rab11a	1.12167e-25	0.10583	0.157	0.091	3.62131e-21	single_cell	FALSE
Zfp2	1.12824e-25	0.15614	0.153	0.089	3.64253e-21	single_cell	FALSE
Trp53inp2	1.20351e-25	0.199756	0.125	0.069	3.88554e-21	single_cell	FALSE
Steap2	1.23316e-25	0.156908	0.105	0.054	3.98126e-21	single_cell	FALSE
Tmem179b	1.24116e-25	0.267812	0.079	0.037	4.00708e-21	single_cell	TRUE
Bcan	1.27152e-25	1.67319	0.027	0.006	4.10509e-21	single_cell	TRUE
Vars	1.29327e-25	0.117513	0.13	0.072	4.17534e-21	single_cell	FALSE
Fam122a	1.32428e-25	0.279838	0.08	0.037	4.27544e-21	single_cell	TRUE
Bckdha	1.33739e-25	0.274044	0.092	0.045	4.31775e-21	single_cell	TRUE
D3Ertd751e	1.34886e-25	0.291304	0.089	0.044	4.35479e-21	single_cell	TRUE
Odr4	1.50196e-25	0.131086	0.11	0.058	4.84908e-21	single_cell	FALSE
Cds2	1.50934e-25	0.161143	0.123	0.067	4.87291e-21	single_cell	FALSE
Rnf150	1.59517e-25	0.102378	0.253	0.164	5.15001e-21	single_cell	FALSE
B4galt3	1.62402e-25	0.28505	0.095	0.047	5.24314e-21	single_cell	TRUE
Dnttip2	1.6338e-25	0.213362	0.107	0.056	5.27471e-21	single_cell	TRUE
Tmem201	1.65482e-25	0.121628	0.113	0.06	5.34259e-21	single_cell	FALSE
Sdk2	1.65855e-25	0.42108	0.089	0.044	5.35464e-21	single_cell	TRUE
Accs	1.70309e-25	0.217289	0.095	0.048	5.49844e-21	single_cell	TRUE
Gm9828	1.78712e-25	0.252491	0.115	0.062	5.7697e-21	single_cell	TRUE
Rnf139	1.83757e-25	0.22848	0.091	0.045	5.9326e-21	single_cell	TRUE
Crnkl1	1.87392e-25	0.322036	0.082	0.039	6.04996e-21	single_cell	TRUE
Fcf1	1.90169e-25	0.247309	0.119	0.064	6.13962e-21	single_cell	TRUE
Lrp8os2	1.90392e-25	0.483604	0.068	0.03	6.14682e-21	single_cell	TRUE
Timm21	2.0032e-25	0.25464	0.098	0.05	6.46732e-21	single_cell	TRUE
Rtl5	2.02835e-25	0.557912	0.063	0.026	6.54852e-21	single_cell	TRUE
Zcchc9	2.05717e-25	0.112285	0.142	0.081	6.64159e-21	single_cell	FALSE
Adam9	2.09608e-25	0.115058	0.137	0.077	6.76718e-21	single_cell	FALSE
Zfp512b	2.51424e-25	0.113261	0.121	0.066	8.11724e-21	single_cell	FALSE
Ccdc59	2.52101e-25	0.118278	0.117	0.063	8.13907e-21	single_cell	FALSE
Tmem186	2.53386e-25	0.115571	0.122	0.067	8.18057e-21	single_cell	FALSE
Ggh	2.82964e-25	0.322629	0.068	0.03	9.1355e-21	single_cell	TRUE
Insm1	2.90742e-25	0.185682	0.116	0.062	9.38661e-21	single_cell	FALSE
Rdh14	2.94656e-25	0.286772	0.093	0.046	9.51298e-21	single_cell	TRUE
Lrfn4	3.56941e-25	0.291334	0.099	0.051	1.15238e-20	single_cell	TRUE
Hist1h1e	3.57077e-25	0.271449	0.079	0.037	1.15282e-20	single_cell	TRUE
Gm44737	3.72002e-25	1.35141	0.032	0.009	1.20101e-20	single_cell	TRUE
Zfp426	3.84545e-25	0.116048	0.155	0.09	1.2415e-20	single_cell	FALSE
Trappc11	3.945e-25	0.156899	0.105	0.055	1.27364e-20	single_cell	FALSE
Rnf182	4.1326e-25	0.298953	0.099	0.051	1.33421e-20	single_cell	TRUE
Elmod2	4.15187e-25	0.139975	0.126	0.069	1.34043e-20	single_cell	FALSE
Nemp2	4.24027e-25	0.122906	0.121	0.066	1.36897e-20	single_cell	FALSE
Fjx1	4.67134e-25	0.150251	0.129	0.072	1.50814e-20	single_cell	FALSE
Ppid	4.9475e-25	0.122037	0.125	0.069	1.5973e-20	single_cell	FALSE
Tmem260	5.19685e-25	0.145323	0.158	0.093	1.6778e-20	single_cell	FALSE
Katnal1	5.32393e-25	0.323159	0.083	0.04	1.71883e-20	single_cell	TRUE
Traf3ip2	5.45806e-25	0.137389	0.106	0.055	1.76213e-20	single_cell	FALSE
Tbcel	5.76972e-25	0.138506	0.141	0.08	1.86275e-20	single_cell	FALSE
Srrm4os	6.76268e-25	0.131617	0.142	0.082	2.18333e-20	single_cell	FALSE
Tmem121	6.85495e-25	0.509386	0.057	0.023	2.21312e-20	single_cell	TRUE
Zkscan8	6.87607e-25	0.197077	0.079	0.037	2.21994e-20	single_cell	FALSE
Pan2	7.35063e-25	0.134428	0.123	0.068	2.37315e-20	single_cell	FALSE
Bcl9l	7.364e-25	0.347101	0.085	0.041	2.37747e-20	single_cell	TRUE
Gm34304	7.63701e-25	0.487344	0.061	0.026	2.46561e-20	single_cell	TRUE
Adam17	7.64381e-25	0.114525	0.124	0.069	2.46781e-20	single_cell	FALSE
Bscl2	7.80816e-25	0.179278	0.105	0.055	2.52087e-20	single_cell	FALSE
Cpeb2	8.02197e-25	0.171271	0.14	0.081	2.58989e-20	single_cell	FALSE
Kif24	8.04277e-25	0.276243	0.169	0.103	2.59661e-20	single_cell	TRUE
Hdac3	8.13345e-25	0.102416	0.116	0.062	2.62588e-20	single_cell	FALSE
1500015A07Rik	8.65897e-25	0.479549	0.063	0.027	2.79555e-20	single_cell	TRUE
Gm20045	8.73504e-25	0.263347	0.08	0.038	2.82011e-20	single_cell	TRUE
Szrd1	8.79895e-25	0.194762	0.118	0.064	2.84074e-20	single_cell	FALSE
Ctsz	8.85738e-25	0.152217	0.112	0.06	2.85961e-20	single_cell	FALSE
Slc4a1ap	8.9533e-25	0.192286	0.117	0.064	2.89057e-20	single_cell	FALSE
Trappc6a	8.99485e-25	0.610153	0.06	0.025	2.90399e-20	single_cell	TRUE
Smc2	9.5801e-25	0.107379	0.188	0.116	3.09293e-20	single_cell	FALSE
Mapk11	9.68534e-25	0.302673	0.091	0.046	3.12691e-20	single_cell	TRUE
St8sia1	1.01038e-24	0.230272	0.117	0.064	3.26201e-20	single_cell	TRUE
Ubqln2	1.05551e-24	0.151056	0.121	0.066	3.40771e-20	single_cell	FALSE
Eif3d	1.11854e-24	0.22393	0.1	0.052	3.61122e-20	single_cell	TRUE
Nutf2	1.14469e-24	0.189264	0.106	0.056	3.69564e-20	single_cell	FALSE
Slc44a1	1.14572e-24	0.113403	0.134	0.076	3.69896e-20	single_cell	FALSE
Fgfrl1	1.17035e-24	0.553883	0.054	0.021	3.77848e-20	single_cell	TRUE
Tmem9b	1.25342e-24	0.442704	0.069	0.031	4.04665e-20	single_cell	TRUE
Gm3448	1.28725e-24	0.580253	0.053	0.021	4.15588e-20	single_cell	TRUE
Rnf5	1.33518e-24	0.212267	0.098	0.051	4.31061e-20	single_cell	TRUE
Gosr1	1.40851e-24	0.120463	0.138	0.079	4.54738e-20	single_cell	FALSE
Cdh22	1.43096e-24	0.236702	0.104	0.055	4.61984e-20	single_cell	TRUE
Rad52	1.59031e-24	0.30485	0.09	0.045	5.1343e-20	single_cell	TRUE
Cul4b	1.60542e-24	0.20228	0.105	0.055	5.1831e-20	single_cell	TRUE
Plxna3	1.74021e-24	0.279899	0.098	0.05	5.61828e-20	single_cell	TRUE
Tmem70	1.90761e-24	0.243017	0.091	0.046	6.15871e-20	single_cell	TRUE
Polr3h	2.02882e-24	0.149467	0.114	0.062	6.55006e-20	single_cell	FALSE
Mettl5	2.16972e-24	0.318804	0.074	0.034	7.00494e-20	single_cell	TRUE
Ccdc167	2.19779e-24	0.257124	0.102	0.053	7.09557e-20	single_cell	TRUE
Sqstm1	2.23186e-24	0.123577	0.115	0.062	7.20556e-20	single_cell	FALSE
Mospd1	2.23713e-24	0.157073	0.119	0.066	7.22256e-20	single_cell	FALSE
Fgfbp3	2.31471e-24	0.344608	0.088	0.044	7.47304e-20	single_cell	TRUE
A430105J06Rik	2.32373e-24	0.300784	0.08	0.038	7.50217e-20	single_cell	TRUE
Med21	2.40101e-24	0.259924	0.085	0.042	7.75165e-20	single_cell	TRUE
Grina	2.41729e-24	0.191073	0.129	0.073	7.80421e-20	single_cell	FALSE
Gpatch1	2.47206e-24	0.144952	0.097	0.05	7.98104e-20	single_cell	FALSE
Mir17hg	2.50571e-24	0.293324	0.083	0.04	8.08969e-20	single_cell	TRUE
5930430L01Rik	2.62121e-24	1.00372	0.038	0.012	8.46257e-20	single_cell	TRUE
Clk4	2.66358e-24	-0.104246	0.305	0.198	8.59938e-20	single_cell	FALSE
Creb3	2.75666e-24	0.410013	0.063	0.027	8.89986e-20	single_cell	TRUE
Rpe	2.7694e-24	0.122532	0.119	0.066	8.94099e-20	single_cell	FALSE
Ilf2	2.78852e-24	-0.115732	0.405	0.271	9.00272e-20	single_cell	FALSE
Hnrnpll	2.89144e-24	-0.131076	0.361	0.237	9.335e-20	single_cell	FALSE
4930563F08Rik	2.90649e-24	0.249582	0.094	0.048	9.38359e-20	single_cell	TRUE
Nyap1	3.09705e-24	0.251356	0.094	0.048	9.99884e-20	single_cell	TRUE
Klhl28	3.10449e-24	0.154052	0.117	0.064	1.00228e-19	single_cell	FALSE
Mrpl15	3.1442e-24	0.180817	0.108	0.058	1.01511e-19	single_cell	FALSE
Mis12	3.2517e-24	0.374803	0.073	0.034	1.04981e-19	single_cell	TRUE
Trappc12	3.34507e-24	0.202842	0.126	0.071	1.07996e-19	single_cell	TRUE
Macrod1	3.53867e-24	0.568015	0.055	0.022	1.14246e-19	single_cell	TRUE
Abhd10	3.94117e-24	0.112572	0.137	0.079	1.27241e-19	single_cell	FALSE
2810013P06Rik	4.00761e-24	0.318903	0.09	0.045	1.29386e-19	single_cell	TRUE
Mrrf	4.23318e-24	0.550556	0.065	0.029	1.36668e-19	single_cell	TRUE
Gtf3c3	4.28884e-24	0.161181	0.123	0.069	1.38465e-19	single_cell	FALSE
Gm11084	4.36285e-24	0.151373	0.115	0.063	1.40855e-19	single_cell	FALSE
Ubald2	4.36493e-24	0.191233	0.12	0.067	1.40922e-19	single_cell	FALSE
Dpy19l3	4.51003e-24	0.109028	0.119	0.066	1.45606e-19	single_cell	FALSE
Hdac9	4.64928e-24	0.362471	0.125	0.072	1.50102e-19	single_cell	TRUE
Tiprl	4.74134e-24	0.12821	0.12	0.067	1.53074e-19	single_cell	FALSE
Timm44	4.9453e-24	0.153889	0.119	0.066	1.59659e-19	single_cell	FALSE
E4f1	4.95313e-24	0.493325	0.06	0.026	1.59912e-19	single_cell	TRUE
Dnajb12	5.09487e-24	0.213917	0.085	0.042	1.64488e-19	single_cell	TRUE
Cntln	5.42071e-24	0.113781	0.183	0.113	1.75008e-19	single_cell	FALSE
Zbtb25	5.8842e-24	0.107853	0.102	0.054	1.89972e-19	single_cell	FALSE
Abraxas2	6.10025e-24	0.154049	0.116	0.064	1.96947e-19	single_cell	FALSE
F2r	6.59944e-24	0.217321	0.09	0.045	2.13063e-19	single_cell	TRUE
Rtel1	6.65474e-24	0.192457	0.079	0.038	2.14848e-19	single_cell	FALSE
Rnf121	6.72325e-24	-0.115985	0.222	0.139	2.1706e-19	single_cell	FALSE
Slc39a9	6.87926e-24	0.198597	0.111	0.06	2.22097e-19	single_cell	FALSE
Gga3	6.92421e-24	0.155783	0.091	0.046	2.23548e-19	single_cell	FALSE
Limch1	7.01434e-24	0.432376	0.097	0.051	2.26458e-19	single_cell	TRUE
Map1a	7.59244e-24	0.354458	0.07	0.032	2.45122e-19	single_cell	TRUE
Atg2b	7.89127e-24	0.230819	0.108	0.058	2.5477e-19	single_cell	TRUE
Smim8	8.74447e-24	0.304873	0.073	0.034	2.82315e-19	single_cell	TRUE
Ap2a1	9.45349e-24	0.29578	0.088	0.044	3.05206e-19	single_cell	TRUE
Syngr1	9.62621e-24	0.541582	0.058	0.025	3.10782e-19	single_cell	TRUE
Gpc1	9.65622e-24	-0.128724	0.253	0.161	3.11751e-19	single_cell	FALSE
Zfp14	9.84733e-24	0.297596	0.082	0.041	3.17921e-19	single_cell	TRUE
Erlin2	9.87621e-24	0.283601	0.09	0.046	3.18853e-19	single_cell	TRUE
Yif1a	9.94796e-24	0.534157	0.053	0.021	3.2117e-19	single_cell	TRUE
Cd276	1.00951e-23	0.316538	0.078	0.037	3.25922e-19	single_cell	TRUE
Slc38a6	1.02547e-23	0.229203	0.125	0.071	3.31071e-19	single_cell	TRUE
Ppp1r37	1.05444e-23	0.232082	0.091	0.046	3.40425e-19	single_cell	TRUE
4932422M17Rik	1.10853e-23	0.173682	0.105	0.056	3.57889e-19	single_cell	FALSE
Dip2a	1.11047e-23	0.203548	0.144	0.085	3.58514e-19	single_cell	TRUE
Tmem138	1.2222e-23	0.27309	0.072	0.034	3.94587e-19	single_cell	TRUE
AA465934	1.25814e-23	0.360808	0.06	0.026	4.06191e-19	single_cell	TRUE
Ccnk	1.29775e-23	0.165299	0.108	0.058	4.18978e-19	single_cell	FALSE
Krba1	1.33367e-23	0.166116	0.093	0.048	4.30576e-19	single_cell	FALSE
Pole	1.40496e-23	0.201823	0.134	0.078	4.53592e-19	single_cell	TRUE
Kat6a	1.42884e-23	-0.103555	0.366	0.243	4.61299e-19	single_cell	FALSE
Zfp655	1.4334e-23	0.268543	0.07	0.032	4.62773e-19	single_cell	TRUE
Alkbh3	1.46785e-23	0.188889	0.111	0.061	4.73897e-19	single_cell	FALSE
Zdhhc13	1.4949e-23	0.108117	0.131	0.075	4.82627e-19	single_cell	FALSE
Mcmbp	1.49956e-23	-0.113682	0.31	0.204	4.84134e-19	single_cell	FALSE
Isca2	1.50792e-23	0.211093	0.111	0.06	4.86832e-19	single_cell	TRUE
Ofd1	1.53066e-23	0.22292	0.101	0.053	4.94172e-19	single_cell	TRUE
Slc9a1	1.58318e-23	0.279291	0.09	0.046	5.1113e-19	single_cell	TRUE
Mrpl3	1.63236e-23	0.187685	0.118	0.066	5.27006e-19	single_cell	FALSE
Arhgef2	1.71059e-23	-0.126726	0.286	0.185	5.52265e-19	single_cell	FALSE
Gm17167	1.71094e-23	0.535229	0.066	0.03	5.52376e-19	single_cell	TRUE
Stn1	1.7315e-23	0.270757	0.088	0.045	5.59014e-19	single_cell	TRUE
Strn4	1.77926e-23	0.119931	0.125	0.071	5.74433e-19	single_cell	FALSE
2900093K20Rik	1.81041e-23	0.333575	0.078	0.038	5.8449e-19	single_cell	TRUE
AI849053	1.90132e-23	0.860723	0.032	0.009	6.13841e-19	single_cell	TRUE
C1d	1.94751e-23	0.176627	0.089	0.045	6.28753e-19	single_cell	FALSE
Pnmal2	1.95721e-23	0.327164	0.092	0.048	6.31885e-19	single_cell	TRUE
Pet100	1.96068e-23	0.224185	0.103	0.055	6.33004e-19	single_cell	TRUE
Rpgrip1l	1.97513e-23	0.279961	0.105	0.057	6.37671e-19	single_cell	TRUE
AU022252	2.00325e-23	0.349206	0.078	0.038	6.4675e-19	single_cell	TRUE
Gm12064	2.01575e-23	0.166963	0.127	0.072	6.50784e-19	single_cell	FALSE
Fbxl12os	2.15038e-23	0.438045	0.066	0.03	6.9425e-19	single_cell	TRUE
Lsm8	2.18839e-23	0.126034	0.126	0.071	7.06522e-19	single_cell	FALSE
Bphl	2.33656e-23	0.381626	0.069	0.032	7.54357e-19	single_cell	TRUE
Psmd8	2.3452e-23	0.122629	0.112	0.061	7.57148e-19	single_cell	FALSE
Nedd1	2.37786e-23	0.118242	0.128	0.073	7.67694e-19	single_cell	FALSE
4930578M01Rik	2.43407e-23	0.695141	0.05	0.02	7.8584e-19	single_cell	TRUE
Plppr2	2.43697e-23	0.127274	0.131	0.075	7.86776e-19	single_cell	FALSE
Srsf5	2.47057e-23	-0.109871	0.403	0.265	7.97623e-19	single_cell	FALSE
Pmm2	2.54423e-23	0.178409	0.128	0.073	8.21404e-19	single_cell	FALSE
Frmpd3	2.58294e-23	0.28719	0.087	0.044	8.33901e-19	single_cell	TRUE
Lmtk3	2.6871e-23	0.199368	0.144	0.085	8.67529e-19	single_cell	FALSE
M6pr	2.76986e-23	0.148483	0.094	0.048	8.94248e-19	single_cell	FALSE
Fgf13	2.7708e-23	0.184863	0.622	0.493	8.94552e-19	single_cell	FALSE
Gm50013	2.91714e-23	0.117589	0.099	0.052	9.418e-19	single_cell	FALSE
Rad51c	2.92097e-23	0.53787	0.064	0.028	9.43034e-19	single_cell	TRUE
Fignl1	3.0358e-23	0.355183	0.071	0.033	9.80108e-19	single_cell	TRUE
Ccdc14	3.10403e-23	0.203686	0.095	0.049	1.00214e-18	single_cell	TRUE
Ndufa6	3.10447e-23	0.151514	0.121	0.068	1.00228e-18	single_cell	FALSE
3300002I08Rik	3.27609e-23	0.136397	0.131	0.075	1.05768e-18	single_cell	FALSE
Ints8	3.45515e-23	-0.106517	0.357	0.238	1.1155e-18	single_cell	FALSE
Mlh3	3.58449e-23	0.35508	0.073	0.034	1.15725e-18	single_cell	TRUE
Cklf	3.59193e-23	0.168751	0.107	0.058	1.15966e-18	single_cell	FALSE
Prtn3	3.86119e-23	0.334828	0.074	0.036	1.24659e-18	single_cell	TRUE
Unc5d	4.27045e-23	-1.04702	0.157	0.218	1.37872e-18	single_cell	TRUE
Zc3hav1l	4.32414e-23	0.370614	0.068	0.031	1.39605e-18	single_cell	TRUE
4732440D04Rik	4.38506e-23	0.344959	0.072	0.034	1.41572e-18	single_cell	TRUE
Ctdnep1	4.56125e-23	0.370579	0.073	0.035	1.4726e-18	single_cell	TRUE
4930557K07Rik	4.65689e-23	0.136823	0.11	0.06	1.50348e-18	single_cell	FALSE
Ccdc15	4.67123e-23	0.180349	0.121	0.068	1.50811e-18	single_cell	FALSE
Spcs3	5.07054e-23	0.157212	0.096	0.051	1.63702e-18	single_cell	FALSE
Zswim4	5.29346e-23	0.116549	0.106	0.057	1.70899e-18	single_cell	FALSE
Agfg2	5.53575e-23	0.14364	0.111	0.061	1.78722e-18	single_cell	FALSE
Hars2	5.59539e-23	0.330933	0.07	0.032	1.80647e-18	single_cell	TRUE
Gm10561	5.75221e-23	1.39919	0.025	0.006	1.8571e-18	single_cell	TRUE
Supt7l	5.78864e-23	0.356813	0.071	0.034	1.86886e-18	single_cell	TRUE
Asic1	5.90732e-23	0.504288	0.067	0.031	1.90718e-18	single_cell	TRUE
Snx2	6.09297e-23	0.109701	0.14	0.083	1.96712e-18	single_cell	FALSE
Mto1	6.19593e-23	0.17355	0.107	0.058	2.00036e-18	single_cell	FALSE
Armcx3	6.32692e-23	0.199185	0.074	0.035	2.04265e-18	single_cell	FALSE
Anxa6	6.39712e-23	0.945162	0.032	0.009	2.06531e-18	single_cell	TRUE
Ypel3	6.47119e-23	0.164232	0.092	0.048	2.08922e-18	single_cell	FALSE
Lrrc29	6.66542e-23	0.34952	0.076	0.037	2.15193e-18	single_cell	TRUE
Fam210b	6.81241e-23	0.66896	0.048	0.018	2.19938e-18	single_cell	TRUE
Med8	7.17987e-23	0.312861	0.078	0.038	2.31802e-18	single_cell	TRUE
Tyw1	7.24767e-23	0.18224	0.136	0.079	2.33991e-18	single_cell	FALSE
Clcn7	7.59161e-23	0.149329	0.106	0.058	2.45095e-18	single_cell	FALSE
Pskh1	7.60577e-23	0.314311	0.074	0.035	2.45552e-18	single_cell	TRUE
Sec61a2	7.61078e-23	-0.107738	0.252	0.162	2.45714e-18	single_cell	FALSE
Ier3ip1	7.86564e-23	0.21215	0.107	0.058	2.53942e-18	single_cell	TRUE
Neil3	7.9202e-23	0.297853	0.137	0.082	2.55704e-18	single_cell	TRUE
Uevld	7.95637e-23	0.255136	0.089	0.046	2.56871e-18	single_cell	TRUE
Zfp566	8.08841e-23	0.215145	0.082	0.041	2.61134e-18	single_cell	TRUE
Ddrgk1	9.35811e-23	0.156876	0.11	0.06	3.02127e-18	single_cell	FALSE
Gm27241	9.5015e-23	0.196836	0.115	0.064	3.06756e-18	single_cell	FALSE
Psmf1	9.73979e-23	0.136393	0.095	0.05	3.14449e-18	single_cell	FALSE
Dlk1	1.00467e-22	0.291313	0.153	0.094	3.24359e-18	single_cell	TRUE
AB124611	1.01375e-22	0.490765	0.051	0.021	3.27289e-18	single_cell	TRUE
Metap2	1.04148e-22	-0.1	0.317	0.209	3.36241e-18	single_cell	FALSE
Trim9	1.05383e-22	0.286258	0.084	0.043	3.40228e-18	single_cell	TRUE
Zfp444	1.07814e-22	0.10621	0.142	0.083	3.48077e-18	single_cell	FALSE
Klhl23	1.1041e-22	0.115564	0.117	0.065	3.56459e-18	single_cell	FALSE
Serf1	1.1102e-22	0.239372	0.087	0.044	3.58427e-18	single_cell	TRUE
Asb8	1.11386e-22	0.326787	0.077	0.037	3.59609e-18	single_cell	TRUE
Zfp770	1.14466e-22	0.261646	0.078	0.038	3.69555e-18	single_cell	TRUE
Sft2d1	1.26022e-22	0.103969	0.116	0.065	4.06862e-18	single_cell	FALSE
Hcfc1	1.31788e-22	0.104703	0.108	0.058	4.25477e-18	single_cell	FALSE
Mrnip	1.33712e-22	0.413081	0.077	0.038	4.31688e-18	single_cell	TRUE
Zfp384	1.33874e-22	0.146153	0.114	0.063	4.32213e-18	single_cell	FALSE
Mrpl41	1.35299e-22	0.18107	0.098	0.052	4.36813e-18	single_cell	FALSE
Nlgn2	1.37749e-22	-0.106389	0.237	0.151	4.44721e-18	single_cell	FALSE
Ccdc106	1.44743e-22	0.371016	0.072	0.034	4.67304e-18	single_cell	TRUE
Srek1ip1	1.44956e-22	0.129671	0.106	0.058	4.6799e-18	single_cell	FALSE
Cdkn1b	1.46068e-22	-0.100082	0.133	0.076	4.71582e-18	single_cell	FALSE
Ap5m1	1.47051e-22	0.147703	0.104	0.056	4.74754e-18	single_cell	FALSE
Sart3	1.49386e-22	0.13202	0.111	0.062	4.82292e-18	single_cell	FALSE
Tax1bp1	1.50818e-22	-0.102817	0.244	0.157	4.86917e-18	single_cell	FALSE
Uqcrfs1	1.5924e-22	0.142745	0.118	0.066	5.14107e-18	single_cell	FALSE
Dhx32	1.62525e-22	0.312896	0.077	0.037	5.24711e-18	single_cell	TRUE
Gm15489	1.64199e-22	0.555103	0.065	0.03	5.30117e-18	single_cell	TRUE
Trmt112	1.65239e-22	0.206095	0.095	0.05	5.33475e-18	single_cell	TRUE
Slc25a53	1.73425e-22	0.285766	0.084	0.043	5.59903e-18	single_cell	TRUE
Anapc13	1.86198e-22	0.282725	0.072	0.035	6.0114e-18	single_cell	TRUE
Nfu1	1.86339e-22	0.229895	0.094	0.049	6.01594e-18	single_cell	TRUE
Slu7	1.86421e-22	0.277556	0.082	0.041	6.01859e-18	single_cell	TRUE
Gucy1b1	1.93808e-22	0.716602	0.05	0.02	6.25708e-18	single_cell	TRUE
Irf2bp2	2.11286e-22	0.182194	0.071	0.034	6.82138e-18	single_cell	FALSE
Raly	2.19131e-22	0.10546	0.111	0.061	7.07464e-18	single_cell	FALSE
Col18a1	2.23035e-22	0.355596	0.075	0.036	7.20069e-18	single_cell	TRUE
Zfp558	2.2428e-22	0.187699	0.088	0.045	7.24089e-18	single_cell	FALSE
Cacng3	2.36254e-22	0.932444	0.042	0.016	7.62746e-18	single_cell	TRUE
Cntrob	2.37552e-22	0.121916	0.125	0.071	7.66937e-18	single_cell	FALSE
Mfsd8	2.57469e-22	0.161363	0.121	0.069	8.31238e-18	single_cell	FALSE
Gstz1	2.58191e-22	0.152773	0.132	0.077	8.33571e-18	single_cell	FALSE
Lrig2	2.61502e-22	-0.102258	0.268	0.175	8.4426e-18	single_cell	FALSE
Rnf170	2.66607e-22	0.117868	0.128	0.074	8.60742e-18	single_cell	FALSE
C920021L13Rik	2.81102e-22	0.345966	0.056	0.024	9.07539e-18	single_cell	TRUE
Tbc1d32	2.83875e-22	0.193162	0.096	0.051	9.16489e-18	single_cell	FALSE
Tab1	2.89044e-22	0.282648	0.08	0.04	9.33178e-18	single_cell	TRUE
Rora	2.9177e-22	0.270659	0.225	0.151	9.41979e-18	single_cell	TRUE
Eif2d	3.01488e-22	0.154404	0.101	0.055	9.73353e-18	single_cell	FALSE
Zfp74	3.07134e-22	0.112758	0.112	0.062	9.91581e-18	single_cell	FALSE
Camta2	3.1284e-22	0.413251	0.061	0.027	1.01e-17	single_cell	TRUE
Pja1	3.16314e-22	0.158828	0.098	0.052	1.02122e-17	single_cell	FALSE
Timeless	3.21322e-22	0.118246	0.105	0.057	1.03739e-17	single_cell	FALSE
Csdc2	3.24413e-22	0.653597	0.06	0.027	1.04737e-17	single_cell	TRUE
Snrpb2	3.46526e-22	0.147688	0.104	0.057	1.11876e-17	single_cell	FALSE
Litaf	3.47443e-22	0.160005	0.098	0.053	1.12172e-17	single_cell	FALSE
Eif3l	3.58181e-22	0.159179	0.099	0.053	1.15639e-17	single_cell	FALSE
Eif1	3.84194e-22	-0.107331	0.354	0.236	1.24037e-17	single_cell	FALSE
Sulf2	3.96722e-22	0.257597	0.114	0.065	1.28082e-17	single_cell	TRUE
Spata24	4.23182e-22	0.271176	0.077	0.038	1.36624e-17	single_cell	TRUE
Smc5	4.23227e-22	-0.115898	0.312	0.206	1.36639e-17	single_cell	FALSE
C430049B03Rik	4.33973e-22	0.206918	0.112	0.063	1.40108e-17	single_cell	TRUE
Gatb	4.44036e-22	0.32726	0.071	0.034	1.43357e-17	single_cell	TRUE
Nmral1	4.45066e-22	0.13238	0.107	0.059	1.43689e-17	single_cell	FALSE
Ccdc51	4.46055e-22	0.280354	0.067	0.031	1.44009e-17	single_cell	TRUE
Ptrh2	4.49536e-22	0.100126	0.122	0.07	1.45133e-17	single_cell	FALSE
Zfp934	4.60047e-22	0.126286	0.18	0.113	1.48526e-17	single_cell	FALSE
Mpv17l2	4.65759e-22	0.968709	0.031	0.009	1.5037e-17	single_cell	TRUE
Tada3	4.65911e-22	0.172987	0.099	0.053	1.5042e-17	single_cell	FALSE
Ndufb6	4.66224e-22	0.106885	0.098	0.053	1.5052e-17	single_cell	FALSE
Haghl	4.67061e-22	0.187319	0.09	0.047	1.50791e-17	single_cell	FALSE
B230354K17Rik	4.97127e-22	0.173952	0.1	0.054	1.60497e-17	single_cell	FALSE
Cnrip1	5.09212e-22	0.162136	0.135	0.08	1.64399e-17	single_cell	FALSE
Adamtsl1	5.14129e-22	0.45253	0.063	0.029	1.65987e-17	single_cell	TRUE
Taf13	5.26851e-22	0.210386	0.097	0.052	1.70094e-17	single_cell	TRUE
Ccnj	5.82334e-22	0.130071	0.108	0.06	1.88007e-17	single_cell	FALSE
Bhlhb9	5.83734e-22	0.187445	0.088	0.045	1.88458e-17	single_cell	FALSE
Adck2	5.88023e-22	0.334067	0.065	0.03	1.89843e-17	single_cell	TRUE
Chuk	5.91267e-22	-0.106446	0.225	0.143	1.9089e-17	single_cell	FALSE
Slc27a1	6.04411e-22	0.240281	0.091	0.048	1.95134e-17	single_cell	TRUE
Trnau1ap	6.34083e-22	0.174717	0.099	0.053	2.04714e-17	single_cell	FALSE
Triqk	6.46106e-22	0.54101	0.061	0.028	2.08595e-17	single_cell	TRUE
Jtb	6.53678e-22	0.252912	0.077	0.038	2.1104e-17	single_cell	TRUE
Hdac5	6.57273e-22	0.469948	0.067	0.032	2.122e-17	single_cell	TRUE
Nup85	7.12722e-22	0.103798	0.1	0.054	2.30102e-17	single_cell	FALSE
Gm47962	7.22834e-22	0.690185	0.036	0.012	2.33367e-17	single_cell	TRUE
Nnat	7.24772e-22	0.11682	0.99	0.932	2.33993e-17	single_cell	FALSE
Mrpl23	7.26202e-22	0.179418	0.1	0.054	2.34454e-17	single_cell	FALSE
Fnta	7.82883e-22	0.147361	0.128	0.074	2.52754e-17	single_cell	FALSE
Slc35c2	7.83427e-22	0.323784	0.063	0.029	2.52929e-17	single_cell	TRUE
Rad54b	8.19908e-22	0.259515	0.12	0.069	2.64707e-17	single_cell	TRUE
Znrd2	8.22456e-22	0.663714	0.057	0.025	2.6553e-17	single_cell	TRUE
Lrch1	8.23682e-22	0.108573	0.172	0.108	2.65926e-17	single_cell	FALSE
Lix1l	8.63426e-22	0.130548	0.147	0.089	2.78757e-17	single_cell	FALSE
Arl14ep	8.86961e-22	0.286152	0.082	0.042	2.86356e-17	single_cell	TRUE
Slc39a3	8.91359e-22	0.411587	0.059	0.026	2.87775e-17	single_cell	TRUE
Vcam1	8.94043e-22	0.473102	0.064	0.029	2.88642e-17	single_cell	TRUE
Ndufaf7	8.95853e-22	0.178227	0.119	0.068	2.89226e-17	single_cell	FALSE
Alg10b	8.97805e-22	0.316506	0.071	0.034	2.89856e-17	single_cell	TRUE
Hars	9.11725e-22	0.20408	0.112	0.063	2.9435e-17	single_cell	TRUE
Atp6v0e2	9.19791e-22	0.183586	0.082	0.042	2.96955e-17	single_cell	FALSE
Aplp2	9.36073e-22	-0.119113	0.347	0.234	3.02211e-17	single_cell	FALSE
Armcx1	9.47049e-22	0.211028	0.101	0.055	3.05755e-17	single_cell	TRUE
Ndufb4	9.65743e-22	0.144746	0.101	0.055	3.1179e-17	single_cell	FALSE
Shld1	9.74464e-22	0.356811	0.078	0.039	3.14606e-17	single_cell	TRUE
Gm9993	9.89713e-22	0.577973	0.048	0.019	3.19529e-17	single_cell	TRUE
Gipc1	9.91522e-22	0.164849	0.077	0.038	3.20113e-17	single_cell	FALSE
Nprl3	1.08412e-21	0.144001	0.099	0.053	3.50007e-17	single_cell	FALSE
Scrt2	1.09292e-21	0.239296	0.071	0.034	3.52849e-17	single_cell	TRUE
Efl1	1.09596e-21	0.13883	0.131	0.077	3.5383e-17	single_cell	FALSE
Nckap5l	1.10308e-21	0.225509	0.082	0.042	3.56129e-17	single_cell	TRUE
Chga	1.13684e-21	0.197994	0.099	0.054	3.67028e-17	single_cell	FALSE
Rnd2	1.16384e-21	0.867562	0.034	0.011	3.75746e-17	single_cell	TRUE
Wdr43	1.16737e-21	-0.1219	0.219	0.14	3.76885e-17	single_cell	FALSE
Crk	1.22013e-21	-0.112367	0.175	0.108	3.9392e-17	single_cell	FALSE
Patz1	1.22101e-21	-0.121246	0.233	0.149	3.94204e-17	single_cell	FALSE
Paxx	1.24391e-21	0.534625	0.055	0.024	4.01597e-17	single_cell	TRUE
Kcnip1	1.24999e-21	0.413768	0.101	0.056	4.0356e-17	single_cell	TRUE
Ptpdc1	1.28188e-21	0.304758	0.087	0.045	4.13855e-17	single_cell	TRUE
Gab1	1.29524e-21	0.133509	0.169	0.106	4.18169e-17	single_cell	FALSE
Rb1	1.32417e-21	-0.132695	0.337	0.227	4.27509e-17	single_cell	FALSE
Masp1	1.3335e-21	0.556826	0.053	0.022	4.30522e-17	single_cell	TRUE
Schip1	1.34339e-21	0.105208	0.173	0.109	4.33713e-17	single_cell	FALSE
Herc4	1.38776e-21	-0.100928	0.284	0.19	4.4804e-17	single_cell	FALSE
Rtn2	1.42499e-21	0.185637	0.088	0.046	4.60059e-17	single_cell	FALSE
Thoc1	1.46563e-21	-0.128325	0.291	0.191	4.73179e-17	single_cell	FALSE
Get4	1.4677e-21	0.275355	0.062	0.028	4.73846e-17	single_cell	TRUE
Ssr2	1.58161e-21	-0.103123	0.286	0.188	5.10623e-17	single_cell	FALSE
Hdhd2	1.6131e-21	0.178975	0.089	0.047	5.20788e-17	single_cell	FALSE
Ndufa5	1.61929e-21	0.12539	0.128	0.074	5.22787e-17	single_cell	FALSE
Golga3	1.63198e-21	0.130388	0.109	0.061	5.26884e-17	single_cell	FALSE
Gm9866	1.66561e-21	0.368447	0.055	0.024	5.37744e-17	single_cell	TRUE
Btbd1	1.73312e-21	-0.115285	0.316	0.212	5.59538e-17	single_cell	FALSE
Man1c1	1.7397e-21	0.45474	0.052	0.022	5.61661e-17	single_cell	TRUE
Mrps17	1.78194e-21	0.154099	0.108	0.06	5.75299e-17	single_cell	FALSE
Mpp2	1.88681e-21	0.412546	0.056	0.024	6.09158e-17	single_cell	TRUE
Mapk7	1.91834e-21	0.345699	0.066	0.031	6.19335e-17	single_cell	TRUE
1700028E10Rik	1.99421e-21	0.444595	0.058	0.026	6.43831e-17	single_cell	TRUE
Pus3	2.10949e-21	0.177164	0.095	0.051	6.81049e-17	single_cell	FALSE
Wdr11	2.20697e-21	0.145342	0.103	0.057	7.1252e-17	single_cell	FALSE
Hectd1	2.26896e-21	-0.115723	0.387	0.261	7.32534e-17	single_cell	FALSE
Zfp93	2.2748e-21	0.882371	0.037	0.013	7.34419e-17	single_cell	TRUE
Hbb-bs	2.2958e-21	0.359628	0.053	0.023	7.41199e-17	single_cell	TRUE
Gm30054	2.30698e-21	0.166911	0.109	0.061	7.4481e-17	single_cell	FALSE
Parn	2.31224e-21	0.102081	0.131	0.077	7.46505e-17	single_cell	FALSE
Maip1	2.31311e-21	0.411197	0.065	0.031	7.46786e-17	single_cell	TRUE
Stoml1	2.35436e-21	0.328653	0.069	0.033	7.60104e-17	single_cell	TRUE
Ppp1r12c	2.37655e-21	0.109907	0.09	0.048	7.6727e-17	single_cell	FALSE
Prkaa1	2.3851e-21	0.203407	0.085	0.044	7.7003e-17	single_cell	TRUE
Lekr1	2.50151e-21	0.206741	0.088	0.046	8.07614e-17	single_cell	TRUE
Slc35a5	2.63541e-21	0.162916	0.093	0.05	8.50843e-17	single_cell	FALSE
Ak6	2.71813e-21	0.250974	0.093	0.05	8.77549e-17	single_cell	TRUE
Zscan29	2.79873e-21	0.328712	0.065	0.03	9.0357e-17	single_cell	TRUE
Tmed9	2.86271e-21	-0.175326	0.27	0.176	9.24226e-17	single_cell	FALSE
Ssr1	2.87461e-21	-0.134354	0.256	0.168	9.28067e-17	single_cell	FALSE
Gns	2.92479e-21	0.187854	0.127	0.074	9.44268e-17	single_cell	FALSE
Mthfd2	3.02832e-21	0.39178	0.067	0.032	9.77692e-17	single_cell	TRUE
Mfn2	3.22041e-21	0.21544	0.089	0.047	1.03971e-16	single_cell	TRUE
Lrp3	3.29641e-21	0.100242	0.114	0.064	1.06425e-16	single_cell	FALSE
Polr3a	3.3502e-21	0.228067	0.09	0.048	1.08161e-16	single_cell	TRUE
Nudt9	3.46398e-21	0.255344	0.061	0.028	1.11835e-16	single_cell	TRUE
Tmem246	3.46572e-21	0.362706	0.069	0.033	1.11891e-16	single_cell	TRUE
Selenoo	3.55705e-21	0.15074	0.091	0.048	1.14839e-16	single_cell	FALSE
Tsn	3.62593e-21	-0.106221	0.326	0.219	1.17063e-16	single_cell	FALSE
Sh3bgrl	3.64271e-21	-0.101292	0.284	0.19	1.17605e-16	single_cell	FALSE
Mia2	3.82466e-21	-0.128964	0.183	0.115	1.23479e-16	single_cell	FALSE
Sema6c	3.82891e-21	0.108051	0.133	0.078	1.23616e-16	single_cell	FALSE
Bdp1	3.83505e-21	-0.10079	0.311	0.208	1.23815e-16	single_cell	FALSE
Kdm6b	3.85661e-21	-0.14682	0.355	0.239	1.24511e-16	single_cell	FALSE
6030442K20Rik	3.96202e-21	0.128094	0.091	0.048	1.27914e-16	single_cell	FALSE
Mgrn1	4.07098e-21	0.156113	0.11	0.062	1.31432e-16	single_cell	FALSE
Klhdc2	4.09146e-21	-0.109836	0.274	0.18	1.32093e-16	single_cell	FALSE
E430024I08Rik	4.11356e-21	0.146611	0.089	0.047	1.32806e-16	single_cell	FALSE
Endov	4.23797e-21	0.16126	0.093	0.05	1.36823e-16	single_cell	FALSE
Trim41	4.27927e-21	0.248359	0.086	0.045	1.38156e-16	single_cell	TRUE
Src	4.38845e-21	0.11591	0.113	0.064	1.41681e-16	single_cell	FALSE
Nusap1	4.51396e-21	0.292283	0.106	0.06	1.45733e-16	single_cell	TRUE
Hnrnpl	4.58467e-21	-0.111739	0.33	0.219	1.48016e-16	single_cell	FALSE
Rnft2	4.58952e-21	0.143506	0.097	0.053	1.48173e-16	single_cell	FALSE
Otud5	4.82115e-21	0.108384	0.116	0.066	1.55651e-16	single_cell	FALSE
Chid1	5.3738e-21	0.224699	0.081	0.042	1.73493e-16	single_cell	TRUE
Psma1	5.48173e-21	-0.105177	0.25	0.163	1.76978e-16	single_cell	FALSE
Sbf1	5.79442e-21	0.184689	0.103	0.057	1.87073e-16	single_cell	FALSE
Prkn	6.08714e-21	0.137432	0.17	0.108	1.96523e-16	single_cell	FALSE
St3gal4	6.38463e-21	0.270357	0.076	0.038	2.06128e-16	single_cell	TRUE
Igf2bp1	6.4901e-21	-0.101156	0.35	0.238	2.09533e-16	single_cell	FALSE
Ccdc173	6.49669e-21	0.158241	0.087	0.046	2.09746e-16	single_cell	FALSE
D430041D05Rik	6.83099e-21	0.148602	0.153	0.095	2.20539e-16	single_cell	FALSE
Tmem29	6.91014e-21	0.195375	0.116	0.067	2.23094e-16	single_cell	FALSE
Spast	7.06444e-21	-0.133293	0.395	0.269	2.28075e-16	single_cell	FALSE
Ten1	7.39477e-21	0.112886	0.106	0.059	2.3874e-16	single_cell	FALSE
Ice2	7.44126e-21	0.10013	0.099	0.054	2.40241e-16	single_cell	FALSE
Uhmk1	7.51953e-21	0.243896	0.073	0.036	2.42768e-16	single_cell	TRUE
Zyg11b	7.81434e-21	-0.117837	0.29	0.195	2.52286e-16	single_cell	FALSE
Ddx47	7.84037e-21	0.30491	0.071	0.035	2.53126e-16	single_cell	TRUE
Blmh	7.87127e-21	-0.12376	0.185	0.116	2.54124e-16	single_cell	FALSE
Tcerg1	7.98635e-21	-0.10235	0.413	0.282	2.57839e-16	single_cell	FALSE
Ubap1	7.98935e-21	-0.118317	0.213	0.137	2.57936e-16	single_cell	FALSE
Ctps2	8.4147e-21	0.178268	0.105	0.059	2.71669e-16	single_cell	FALSE
Trappc5	8.50496e-21	0.225615	0.065	0.03	2.74583e-16	single_cell	TRUE
Hdac1	8.53988e-21	-0.126593	0.22	0.142	2.7571e-16	single_cell	FALSE
Reps1	8.69582e-21	-0.10945	0.27	0.18	2.80744e-16	single_cell	FALSE
Flrt1	8.69598e-21	0.703591	0.041	0.015	2.8075e-16	single_cell	TRUE
Atf6b	8.88012e-21	0.23598	0.091	0.049	2.86695e-16	single_cell	TRUE
Slc45a4	9.32618e-21	0.258764	0.08	0.041	3.01096e-16	single_cell	TRUE
Kdm5c	9.451e-21	-0.126459	0.331	0.224	3.05125e-16	single_cell	FALSE
Mcrip1	9.52646e-21	0.105939	0.126	0.074	3.07562e-16	single_cell	FALSE
Zbtb24	9.58882e-21	0.319487	0.064	0.03	3.09575e-16	single_cell	TRUE
Kansl1l	9.96258e-21	-0.109236	0.498	0.347	3.21642e-16	single_cell	FALSE
Cdk5r1	1.00857e-20	-0.114378	0.236	0.154	3.25617e-16	single_cell	FALSE
Dram2	1.01421e-20	0.125527	0.109	0.062	3.27437e-16	single_cell	FALSE
Elk4	1.03373e-20	0.142152	0.095	0.051	3.3374e-16	single_cell	FALSE
Ddx20	1.10022e-20	0.188314	0.1	0.055	3.55205e-16	single_cell	FALSE
Oxld1	1.10362e-20	1.02173	0.034	0.011	3.56303e-16	single_cell	TRUE
Ppih	1.1203e-20	0.143802	0.101	0.056	3.6169e-16	single_cell	FALSE
Ebp	1.13009e-20	0.364313	0.061	0.028	3.64851e-16	single_cell	TRUE
Pik3cb	1.13208e-20	0.134851	0.103	0.057	3.65491e-16	single_cell	FALSE
Zcchc14	1.17168e-20	-0.12322	0.292	0.194	3.78277e-16	single_cell	FALSE
Farsa	1.22542e-20	0.12529	0.12	0.07	3.95628e-16	single_cell	FALSE
Polr2g	1.30637e-20	0.174535	0.096	0.052	4.2176e-16	single_cell	FALSE
Cblb	1.33372e-20	-0.104217	0.418	0.288	4.30592e-16	single_cell	FALSE
Rnf122	1.35674e-20	-0.155526	0.239	0.156	4.38025e-16	single_cell	FALSE
Psmg3	1.37419e-20	0.282806	0.072	0.036	4.43658e-16	single_cell	TRUE
Rpl22	1.38342e-20	-0.115873	0.239	0.156	4.46639e-16	single_cell	FALSE
Sec24c	1.38784e-20	0.172634	0.096	0.053	4.48065e-16	single_cell	FALSE
Zfp865	1.41066e-20	0.530014	0.05	0.021	4.55433e-16	single_cell	TRUE
Gm20515	1.41371e-20	0.309791	0.053	0.023	4.56418e-16	single_cell	TRUE
Mrpl57	1.43606e-20	0.182599	0.08	0.041	4.63632e-16	single_cell	FALSE
Pacc1	1.47028e-20	0.105079	0.102	0.057	4.74681e-16	single_cell	FALSE
C1galt1c1	1.47493e-20	0.268356	0.086	0.046	4.76182e-16	single_cell	TRUE
Gm12905	1.4978e-20	0.131705	0.095	0.051	4.83566e-16	single_cell	FALSE
Nrd1	1.51424e-20	-0.119029	0.32	0.215	4.88873e-16	single_cell	FALSE
Auts2	1.54734e-20	0.1259	0.981	0.945	4.99558e-16	single_cell	FALSE
Abce1	1.55163e-20	-0.102118	0.175	0.109	5.00944e-16	single_cell	FALSE
Abca3	1.56712e-20	0.102064	0.136	0.082	5.05944e-16	single_cell	FALSE
Dhcr24	1.65728e-20	0.29823	0.079	0.041	5.35054e-16	single_cell	TRUE
Stard3	1.66506e-20	0.235514	0.076	0.038	5.37563e-16	single_cell	TRUE
BC005624	1.66525e-20	0.122583	0.113	0.064	5.37626e-16	single_cell	FALSE
Cox6b1	1.70843e-20	-0.103318	0.269	0.178	5.51567e-16	single_cell	FALSE
C1qbp	1.75917e-20	0.140831	0.085	0.045	5.67949e-16	single_cell	FALSE
Itpk1	1.7941e-20	0.395789	0.061	0.028	5.79227e-16	single_cell	TRUE
Cst3	1.79647e-20	-0.15024	0.362	0.247	5.7999e-16	single_cell	FALSE
BC065397	1.79741e-20	0.177068	0.106	0.06	5.80294e-16	single_cell	FALSE
Timm22	1.87437e-20	0.110714	0.088	0.047	6.0514e-16	single_cell	FALSE
Snd1	1.9376e-20	-0.125367	0.372	0.251	6.25554e-16	single_cell	FALSE
Ncbp2	2.06957e-20	0.219572	0.086	0.045	6.68161e-16	single_cell	TRUE
Osbpl2	2.12928e-20	0.116866	0.105	0.059	6.87437e-16	single_cell	FALSE
Wdr61	2.13011e-20	0.137788	0.1	0.055	6.87706e-16	single_cell	FALSE
Rbfox3	2.32951e-20	0.306842	0.109	0.062	7.52082e-16	single_cell	TRUE
Rad23a	2.3635e-20	0.227312	0.08	0.042	7.63055e-16	single_cell	TRUE
Pex6	2.38455e-20	0.384485	0.067	0.033	7.69852e-16	single_cell	TRUE
Hspd1	2.43411e-20	-0.137244	0.211	0.136	7.85853e-16	single_cell	FALSE
Slc37a3	2.56127e-20	0.238847	0.081	0.042	8.26906e-16	single_cell	TRUE
2700062C07Rik	2.56386e-20	0.258538	0.084	0.045	8.27741e-16	single_cell	TRUE
Ccpg1	2.58413e-20	0.114468	0.097	0.053	8.34288e-16	single_cell	FALSE
Gm20208	2.59949e-20	0.721694	0.044	0.017	8.39244e-16	single_cell	TRUE
Trp53bp1	2.67285e-20	-0.108976	0.478	0.329	8.62929e-16	single_cell	FALSE
Reep2	2.85751e-20	0.23443	0.088	0.047	9.22547e-16	single_cell	TRUE
Gm10544	2.91352e-20	0.413455	0.068	0.033	9.40631e-16	single_cell	TRUE
Tgfbrap1	2.9456e-20	0.227981	0.088	0.047	9.50988e-16	single_cell	TRUE
Gm10558	2.9611e-20	0.121723	0.076	0.039	9.55992e-16	single_cell	FALSE
Fig4	3.07875e-20	0.198637	0.087	0.047	9.93974e-16	single_cell	FALSE
Adipor1	3.23705e-20	0.103271	0.1	0.055	1.04508e-15	single_cell	FALSE
Rtl8a	3.28386e-20	0.176033	0.094	0.052	1.06019e-15	single_cell	FALSE
Angptl2	3.33711e-20	0.141541	0.083	0.044	1.07739e-15	single_cell	FALSE
Cdc73	3.33771e-20	-0.111493	0.359	0.245	1.07758e-15	single_cell	FALSE
Letm2	3.40783e-20	0.109994	0.122	0.072	1.10022e-15	single_cell	FALSE
Jam3	3.46347e-20	-0.11387	0.309	0.209	1.11818e-15	single_cell	FALSE
Fam135b	3.51426e-20	0.68583	0.058	0.027	1.13458e-15	single_cell	TRUE
Zfp105	3.55536e-20	0.205668	0.083	0.044	1.14785e-15	single_cell	TRUE
Tmem176a	3.62566e-20	1.44841	0.021	0.004	1.17055e-15	single_cell	TRUE
Cenpt	3.70492e-20	0.140154	0.108	0.062	1.19613e-15	single_cell	FALSE
Manea	3.82768e-20	0.168514	0.077	0.039	1.23577e-15	single_cell	FALSE
Sfrp2	3.85461e-20	0.233967	0.065	0.031	1.24446e-15	single_cell	TRUE
Xrcc1	4.06464e-20	0.122463	0.101	0.056	1.31227e-15	single_cell	FALSE
Snrnp27	4.1421e-20	0.128159	0.112	0.065	1.33728e-15	single_cell	FALSE
Epha5	4.29382e-20	0.445947	0.471	0.387	1.38626e-15	single_cell	TRUE
Lockd	4.36667e-20	0.255651	0.107	0.062	1.40978e-15	single_cell	TRUE
8430429K09Rik	4.3962e-20	0.338649	0.066	0.032	1.41931e-15	single_cell	TRUE
Mthfsd	4.57429e-20	0.393808	0.055	0.025	1.47681e-15	single_cell	TRUE
Ppcdc	4.67549e-20	0.183405	0.083	0.044	1.50948e-15	single_cell	FALSE
Nfkbil1	4.69982e-20	0.72288	0.037	0.013	1.51734e-15	single_cell	TRUE
Rps6kb1	4.74068e-20	-0.115598	0.32	0.217	1.53053e-15	single_cell	FALSE
Hmgn3	4.84256e-20	0.118843	0.088	0.047	1.56342e-15	single_cell	FALSE
Zfp101	4.85231e-20	0.164042	0.095	0.052	1.56657e-15	single_cell	FALSE
Tma7	5.02899e-20	-0.100075	0.189	0.12	1.62361e-15	single_cell	FALSE
Cant1	5.12625e-20	0.532487	0.044	0.018	1.65501e-15	single_cell	TRUE
Brat1	5.28957e-20	0.625164	0.051	0.022	1.70774e-15	single_cell	TRUE
Rtf2	5.40962e-20	0.268651	0.077	0.04	1.7465e-15	single_cell	TRUE
Mtbp	5.42014e-20	0.108785	0.105	0.059	1.74989e-15	single_cell	FALSE
Mcm8	5.4258e-20	0.206872	0.074	0.038	1.75172e-15	single_cell	TRUE
Mrpl10	5.46877e-20	0.255854	0.07	0.034	1.76559e-15	single_cell	TRUE
Flii	5.52185e-20	0.32553	0.074	0.038	1.78273e-15	single_cell	TRUE
Pqbp1	5.53554e-20	0.440797	0.059	0.027	1.78715e-15	single_cell	TRUE
Bmi1	5.68259e-20	0.191949	0.085	0.045	1.83462e-15	single_cell	FALSE
Mta1	5.71408e-20	0.136725	0.11	0.062	1.84479e-15	single_cell	FALSE
Snx6	5.84142e-20	-0.125088	0.26	0.173	1.8859e-15	single_cell	FALSE
Tmem106c	5.93213e-20	0.795033	0.032	0.011	1.91519e-15	single_cell	TRUE
Cdr2l	6.1314e-20	0.24305	0.071	0.036	1.97952e-15	single_cell	TRUE
Pdia3	6.17962e-20	-0.104919	0.45	0.311	1.99509e-15	single_cell	FALSE
Armcx4	6.19951e-20	0.179217	0.079	0.041	2.00151e-15	single_cell	FALSE
Tmem199	6.29536e-20	0.12568	0.101	0.056	2.03246e-15	single_cell	FALSE
Zfp719	6.40218e-20	0.235221	0.065	0.032	2.06694e-15	single_cell	TRUE
Cacng2	6.45361e-20	0.295979	0.084	0.045	2.08355e-15	single_cell	TRUE
Tmem189	6.48427e-20	0.477845	0.055	0.025	2.09345e-15	single_cell	TRUE
Adprm	6.66273e-20	0.467664	0.06	0.028	2.15106e-15	single_cell	TRUE
Ece1	6.70132e-20	0.291635	0.065	0.031	2.16352e-15	single_cell	TRUE
Ppp6c	6.70324e-20	-0.12096	0.176	0.111	2.16414e-15	single_cell	FALSE
Dhx16	6.72342e-20	0.299428	0.071	0.036	2.17066e-15	single_cell	TRUE
Sec11c	6.84817e-20	0.465838	0.057	0.026	2.21093e-15	single_cell	TRUE
Med31	6.87162e-20	0.10673	0.08	0.042	2.2185e-15	single_cell	FALSE
Nfyc	6.95787e-20	-0.126556	0.321	0.218	2.24635e-15	single_cell	FALSE
Mturn	7.01513e-20	0.543546	0.051	0.022	2.26484e-15	single_cell	TRUE
Cit	7.04666e-20	0.33309	0.096	0.054	2.27501e-15	single_cell	TRUE
Pcnx4	7.18357e-20	0.1751	0.094	0.052	2.31922e-15	single_cell	FALSE
Leprot	7.28047e-20	0.165032	0.098	0.055	2.3505e-15	single_cell	FALSE
E130114P18Rik	7.43233e-20	0.777673	0.038	0.014	2.39953e-15	single_cell	TRUE
Ccdc50	7.84428e-20	-0.103043	0.449	0.31	2.53253e-15	single_cell	FALSE
Tmem196	8.31648e-20	0.4047	0.084	0.045	2.68498e-15	single_cell	TRUE
Abi1	8.33112e-20	-0.133266	0.343	0.232	2.6897e-15	single_cell	FALSE
Gm34552	8.55187e-20	0.519402	0.049	0.021	2.76097e-15	single_cell	TRUE
Zfp808	8.61234e-20	0.117307	0.097	0.054	2.78049e-15	single_cell	FALSE
Zbtb9	8.72829e-20	0.178284	0.112	0.065	2.81793e-15	single_cell	FALSE
Usp7	8.77078e-20	-0.113901	0.255	0.169	2.83165e-15	single_cell	FALSE
Gm43728	8.78332e-20	0.68361	0.04	0.015	2.83569e-15	single_cell	TRUE
Itpa	8.79082e-20	0.113508	0.109	0.062	2.83812e-15	single_cell	FALSE
Gemin8	8.88485e-20	0.392702	0.069	0.034	2.86847e-15	single_cell	TRUE
0610040B10Rik	9.05517e-20	0.301296	0.058	0.027	2.92346e-15	single_cell	TRUE
Slc7a6	9.10984e-20	-0.110347	0.197	0.126	2.94111e-15	single_cell	FALSE
Rusc2	9.13324e-20	0.184198	0.105	0.06	2.94867e-15	single_cell	FALSE
Tsen2	9.46704e-20	0.158366	0.108	0.062	3.05643e-15	single_cell	FALSE
Hdgfl2	9.73067e-20	0.115396	0.109	0.062	3.14155e-15	single_cell	FALSE
Dach2	9.75591e-20	0.223877	0.118	0.071	3.1497e-15	single_cell	TRUE
Crtac1	1.01296e-19	0.573944	0.04	0.015	3.27033e-15	single_cell	TRUE
Mthfr	1.04191e-19	0.4633	0.056	0.025	3.3638e-15	single_cell	TRUE
Fmc1	1.08299e-19	0.319653	0.059	0.028	3.49643e-15	single_cell	TRUE
Gba2	1.1077e-19	0.267899	0.076	0.039	3.5762e-15	single_cell	TRUE
Rbm15	1.11674e-19	-0.149369	0.171	0.107	3.60541e-15	single_cell	FALSE
Ranbp2	1.12436e-19	-0.137114	0.328	0.222	3.63e-15	single_cell	FALSE
Adal	1.12561e-19	0.26484	0.057	0.026	3.63402e-15	single_cell	TRUE
Adamts7	1.13571e-19	0.279868	0.075	0.039	3.66664e-15	single_cell	TRUE
Htr3a	1.19349e-19	2.24825	0.015	0.002	3.85318e-15	single_cell	TRUE
Vapa	1.2206e-19	-0.156259	0.296	0.199	3.9407e-15	single_cell	FALSE
Recql5	1.22902e-19	0.226334	0.09	0.049	3.96788e-15	single_cell	TRUE
Cenpe	1.23418e-19	0.397401	0.131	0.08	3.98455e-15	single_cell	TRUE
Pcdh1	1.24009e-19	0.752792	0.037	0.014	4.00362e-15	single_cell	TRUE
Prpf39	1.26865e-19	-0.139981	0.293	0.196	4.09582e-15	single_cell	FALSE
Telo2	1.29141e-19	0.169729	0.1	0.056	4.16932e-15	single_cell	FALSE
Tshr	1.30621e-19	0.616314	0.048	0.021	4.21711e-15	single_cell	TRUE
Slc25a47	1.30968e-19	0.103247	0.097	0.054	4.22831e-15	single_cell	FALSE
Gm4425	1.31476e-19	1.6062	0.018	0.003	4.24471e-15	single_cell	TRUE
Ly6h	1.33857e-19	0.118601	0.211	0.142	4.32157e-15	single_cell	FALSE
Alkbh8	1.36908e-19	-0.107444	0.247	0.164	4.42008e-15	single_cell	FALSE
Rnf149	1.3702e-19	0.102624	0.107	0.061	4.42368e-15	single_cell	FALSE
Zwilch	1.38591e-19	0.131358	0.107	0.062	4.47442e-15	single_cell	FALSE
Blzf1	1.40729e-19	0.379866	0.072	0.037	4.54343e-15	single_cell	TRUE
Cep164	1.40985e-19	-0.113518	0.18	0.114	4.55169e-15	single_cell	FALSE
Eif4g2	1.41014e-19	-0.126317	0.48	0.329	4.55265e-15	single_cell	FALSE
Gm45680	1.48707e-19	0.475389	0.059	0.028	4.80099e-15	single_cell	TRUE
Gdi2	1.5075e-19	-0.128966	0.346	0.236	4.86696e-15	single_cell	FALSE
Nelfb	1.55103e-19	0.106914	0.096	0.053	5.00749e-15	single_cell	FALSE
Zfp932	1.55729e-19	0.14343	0.107	0.061	5.02772e-15	single_cell	FALSE
Fmr1	1.57352e-19	-0.123869	0.249	0.166	5.0801e-15	single_cell	FALSE
Med20	1.57838e-19	0.229319	0.067	0.033	5.0958e-15	single_cell	TRUE
Scaf4	1.64634e-19	-0.15989	0.306	0.206	5.31522e-15	single_cell	FALSE
Appbp2	1.68496e-19	-0.144437	0.329	0.225	5.4399e-15	single_cell	FALSE
Mpp3	1.70029e-19	0.126035	0.085	0.045	5.48938e-15	single_cell	FALSE
Rundc3a	1.72844e-19	0.103186	0.104	0.059	5.58026e-15	single_cell	FALSE
Zfp94	1.72854e-19	0.474776	0.045	0.019	5.58058e-15	single_cell	TRUE
Cisd1	1.75123e-19	0.111582	0.117	0.068	5.65385e-15	single_cell	FALSE
Smpd1	1.77542e-19	0.109978	0.071	0.035	5.73194e-15	single_cell	FALSE
Sirt5	1.83796e-19	0.270855	0.077	0.04	5.93385e-15	single_cell	TRUE
Mex3c	1.83949e-19	-0.109569	0.222	0.146	5.93879e-15	single_cell	FALSE
Zbtb40	1.8395e-19	0.12783	0.079	0.041	5.93884e-15	single_cell	FALSE
Supt4a	1.88471e-19	0.107374	0.087	0.047	6.08479e-15	single_cell	FALSE
Dact1	1.89064e-19	0.424734	0.056	0.026	6.10394e-15	single_cell	TRUE
Pigv	1.89689e-19	0.599374	0.042	0.017	6.1241e-15	single_cell	TRUE
Aup1	1.98891e-19	0.186146	0.065	0.031	6.42121e-15	single_cell	FALSE
Wdr53	2.04662e-19	0.514152	0.047	0.02	6.60752e-15	single_cell	TRUE
Zmym5	2.05478e-19	-0.111664	0.235	0.155	6.63384e-15	single_cell	FALSE
Ncam1	2.06433e-19	0.126765	0.788	0.648	6.66468e-15	single_cell	FALSE
Ngrn	2.0822e-19	0.238704	0.071	0.036	6.72239e-15	single_cell	TRUE
Mycbp	2.10327e-19	0.153265	0.079	0.041	6.7904e-15	single_cell	FALSE
Mfap1b	2.12291e-19	0.302559	0.071	0.036	6.8538e-15	single_cell	TRUE
Aspscr1	2.17803e-19	0.155829	0.093	0.051	7.03177e-15	single_cell	FALSE
Suds3	2.20683e-19	0.111887	0.096	0.054	7.12474e-15	single_cell	FALSE
Phldb1	2.23736e-19	0.165597	0.101	0.057	7.22333e-15	single_cell	FALSE
Xpo6	2.2376e-19	-0.106278	0.215	0.14	7.22409e-15	single_cell	FALSE
Rnf185	2.24343e-19	0.127365	0.1	0.057	7.24291e-15	single_cell	FALSE
Mkrn3	2.28685e-19	0.20592	0.078	0.041	7.38309e-15	single_cell	TRUE
Erich1	2.29716e-19	0.140948	0.085	0.046	7.41639e-15	single_cell	FALSE
Fbxl6	2.32504e-19	0.106166	0.081	0.043	7.50638e-15	single_cell	FALSE
Midn	2.37629e-19	-0.184535	0.212	0.137	7.67185e-15	single_cell	FALSE
Abhd17b	2.46113e-19	-0.101205	0.243	0.163	7.94576e-15	single_cell	FALSE
Rhbdd1	2.51431e-19	0.220896	0.074	0.038	8.11745e-15	single_cell	TRUE
Tlk2	2.5438e-19	-0.137204	0.393	0.27	8.21264e-15	single_cell	FALSE
Acot8	2.60163e-19	0.354219	0.072	0.037	8.39937e-15	single_cell	TRUE
Arhgap39	2.62393e-19	-0.116925	0.249	0.166	8.47136e-15	single_cell	FALSE
Mmut	2.63586e-19	0.272447	0.063	0.03	8.50987e-15	single_cell	TRUE
Use1	2.70216e-19	0.252322	0.07	0.035	8.72392e-15	single_cell	TRUE
Arf3	2.70307e-19	0.129078	0.102	0.058	8.72687e-15	single_cell	FALSE
Cnnm3	2.77068e-19	0.105099	0.12	0.071	8.94515e-15	single_cell	FALSE
Fip1l1	2.83883e-19	-0.121499	0.371	0.254	9.16516e-15	single_cell	FALSE
Stat3	2.85602e-19	0.220205	0.088	0.048	9.22065e-15	single_cell	TRUE
Ptgr2	2.96768e-19	0.507586	0.056	0.026	9.58115e-15	single_cell	TRUE
Lrrc42	2.99746e-19	0.11837	0.087	0.047	9.67729e-15	single_cell	FALSE
Phtf1	3.01434e-19	-0.119196	0.264	0.177	9.73179e-15	single_cell	FALSE
Zfp212	3.01871e-19	0.130976	0.08	0.042	9.74592e-15	single_cell	FALSE
Snx17	3.01953e-19	0.119069	0.073	0.037	9.74856e-15	single_cell	FALSE
Sarnp	3.09552e-19	-0.125798	0.363	0.25	9.9939e-15	single_cell	FALSE
Exoc5	3.11248e-19	-0.113126	0.468	0.325	1.00486e-14	single_cell	FALSE
Stt3a	3.14661e-19	-0.100383	0.147	0.09	1.01588e-14	single_cell	FALSE
Kctd2	3.22662e-19	0.271524	0.058	0.027	1.04171e-14	single_cell	TRUE
Yif1b	3.26976e-19	0.164212	0.078	0.041	1.05564e-14	single_cell	FALSE
Vldlr	3.31784e-19	0.184187	0.097	0.055	1.07116e-14	single_cell	FALSE
Slc25a16	3.32714e-19	0.271878	0.071	0.036	1.07417e-14	single_cell	TRUE
Rmdn3	3.33427e-19	0.210136	0.077	0.04	1.07647e-14	single_cell	TRUE
B4galnt4	3.33701e-19	0.206035	0.091	0.05	1.07735e-14	single_cell	TRUE
B4galt1	3.34272e-19	0.230112	0.068	0.034	1.0792e-14	single_cell	TRUE
4932443L11Rik	3.38347e-19	0.21885	0.089	0.049	1.09235e-14	single_cell	TRUE
Gpatch2	3.40406e-19	-0.15238	0.234	0.154	1.099e-14	single_cell	FALSE
Rbm7	3.41161e-19	0.125096	0.087	0.047	1.10144e-14	single_cell	FALSE
Arpc3	3.51311e-19	0.143494	0.137	0.084	1.13421e-14	single_cell	FALSE
Nup205	3.52058e-19	-0.117465	0.207	0.135	1.13662e-14	single_cell	FALSE
Pop4	3.54796e-19	0.183476	0.064	0.031	1.14546e-14	single_cell	FALSE
Ccl27a	3.68808e-19	0.31696	0.065	0.032	1.1907e-14	single_cell	TRUE
Tfam	3.72709e-19	0.166619	0.084	0.045	1.20329e-14	single_cell	FALSE
Mecr	3.91383e-19	0.117934	0.095	0.053	1.26358e-14	single_cell	FALSE
Gm26618	3.9571e-19	0.220096	0.078	0.041	1.27755e-14	single_cell	TRUE
Asna1	3.98022e-19	0.241179	0.062	0.03	1.28501e-14	single_cell	TRUE
Zfp451	4.06616e-19	-0.10109	0.367	0.253	1.31276e-14	single_cell	FALSE
Msl1	4.17075e-19	-0.10237	0.19	0.122	1.34653e-14	single_cell	FALSE
Zfp746	4.19072e-19	0.122152	0.107	0.061	1.35297e-14	single_cell	FALSE
Fbxl16	4.23312e-19	0.280186	0.074	0.038	1.36666e-14	single_cell	TRUE
Wdr83	4.24366e-19	0.145815	0.09	0.05	1.37007e-14	single_cell	FALSE
Gm31763	4.24773e-19	0.171552	0.079	0.042	1.37138e-14	single_cell	FALSE
Ahctf1	4.30266e-19	-0.144074	0.25	0.165	1.38911e-14	single_cell	FALSE
Cox17	4.38252e-19	0.216102	0.068	0.034	1.4149e-14	single_cell	TRUE
Plekhg2	4.41272e-19	0.168392	0.079	0.042	1.42465e-14	single_cell	FALSE
Nsmce4a	4.44725e-19	0.179801	0.069	0.034	1.4358e-14	single_cell	FALSE
Morn4	4.5006e-19	0.178845	0.083	0.045	1.45302e-14	single_cell	FALSE
Zfp326	4.70958e-19	-0.143775	0.388	0.266	1.52049e-14	single_cell	FALSE
Cct8	4.73511e-19	-0.156601	0.217	0.141	1.52873e-14	single_cell	FALSE
Dynll1	4.73893e-19	-0.160291	0.234	0.154	1.52996e-14	single_cell	FALSE
Ddx3x	4.75767e-19	-0.168207	0.383	0.261	1.53601e-14	single_cell	FALSE
Gm15545	4.97694e-19	0.243384	0.067	0.033	1.6068e-14	single_cell	TRUE
B4gat1	4.99782e-19	0.226226	0.069	0.035	1.61355e-14	single_cell	TRUE
Spats1	5.22916e-19	0.382481	0.052	0.023	1.68823e-14	single_cell	TRUE
Ppp2r5a	5.32729e-19	0.131969	0.08	0.042	1.71992e-14	single_cell	FALSE
Zfp180	5.42994e-19	0.213185	0.079	0.042	1.75306e-14	single_cell	TRUE
Nemp1	5.62013e-19	0.119281	0.093	0.052	1.81446e-14	single_cell	FALSE
Dmxl1	5.67735e-19	-0.110279	0.528	0.373	1.83293e-14	single_cell	FALSE
Fam193b	5.72943e-19	-0.124111	0.27	0.182	1.84975e-14	single_cell	FALSE
Nudt1	5.75842e-19	0.268337	0.053	0.024	1.85911e-14	single_cell	TRUE
Aar2	5.8108e-19	0.200261	0.068	0.034	1.87602e-14	single_cell	TRUE
Zdhhc3	5.81704e-19	0.210347	0.082	0.044	1.87803e-14	single_cell	TRUE
Pyroxd1	5.93226e-19	0.212021	0.085	0.046	1.91523e-14	single_cell	TRUE
Slx1b	5.98376e-19	0.101334	0.081	0.043	1.93186e-14	single_cell	FALSE
Cdc14a	6.04942e-19	-0.108146	0.213	0.14	1.95306e-14	single_cell	FALSE
Tpcn1	6.06834e-19	0.512581	0.042	0.017	1.95916e-14	single_cell	TRUE
Wls	6.13408e-19	0.197889	0.093	0.052	1.98039e-14	single_cell	FALSE
Mn1	6.26283e-19	-0.133927	0.245	0.163	2.02195e-14	single_cell	FALSE
Sfi1	6.31761e-19	0.129161	0.107	0.062	2.03964e-14	single_cell	FALSE
Gm9801	6.45921e-19	-0.107722	0.384	0.266	2.08536e-14	single_cell	FALSE
BC002059	6.57855e-19	0.249947	0.083	0.045	2.12389e-14	single_cell	TRUE
Puf60	6.69715e-19	-0.103944	0.215	0.14	2.16217e-14	single_cell	FALSE
Tfrc	6.87533e-19	-0.145429	0.216	0.142	2.2197e-14	single_cell	FALSE
Fam20b	7.01265e-19	0.115017	0.101	0.058	2.26403e-14	single_cell	FALSE
Cript	7.37492e-19	0.248666	0.084	0.046	2.38099e-14	single_cell	TRUE
Arxes2	7.49607e-19	0.223636	0.087	0.048	2.42011e-14	single_cell	TRUE
B4galt7	7.6718e-19	0.229221	0.059	0.028	2.47684e-14	single_cell	TRUE
Lbh	7.71901e-19	0.425099	0.058	0.028	2.49208e-14	single_cell	TRUE
Prmt9	7.76868e-19	0.111747	0.109	0.064	2.50812e-14	single_cell	FALSE
Pantr2	7.80237e-19	-0.155714	0.207	0.135	2.519e-14	single_cell	FALSE
Zfp229	7.88111e-19	0.279274	0.067	0.034	2.54442e-14	single_cell	TRUE
Rft1	8.09092e-19	0.332433	0.053	0.024	2.61216e-14	single_cell	TRUE
Rbpj	8.27082e-19	-0.150544	0.351	0.241	2.67023e-14	single_cell	FALSE
Brca2	8.56179e-19	0.109005	0.121	0.073	2.76417e-14	single_cell	FALSE
Supv3l1	8.56388e-19	0.152797	0.087	0.048	2.76485e-14	single_cell	FALSE
Mafb	8.58179e-19	0.38154	0.054	0.025	2.77063e-14	single_cell	TRUE
Sorcs2	8.89009e-19	0.155274	0.077	0.041	2.87017e-14	single_cell	FALSE
Ccser2	8.89663e-19	-0.1008	0.234	0.156	2.87228e-14	single_cell	FALSE
Npc2	8.93263e-19	-0.140713	0.345	0.234	2.8839e-14	single_cell	FALSE
Mpc2	9.07439e-19	0.19949	0.088	0.049	2.92967e-14	single_cell	FALSE
Uqcrh	9.20045e-19	-0.155426	0.265	0.177	2.97036e-14	single_cell	FALSE
Dcun1d3	9.5431e-19	0.175125	0.104	0.06	3.08099e-14	single_cell	FALSE
Sart1	9.90343e-19	0.268587	0.077	0.041	3.19732e-14	single_cell	TRUE
Frat1	1.02176e-18	0.653025	0.032	0.011	3.29876e-14	single_cell	TRUE
Zfp788	1.02314e-18	0.151585	0.087	0.048	3.30321e-14	single_cell	FALSE
St3gal2	1.0728e-18	0.136177	0.087	0.048	3.46352e-14	single_cell	FALSE
Otud4	1.08297e-18	-0.125411	0.278	0.188	3.49636e-14	single_cell	FALSE
Zfp983	1.14517e-18	0.206236	0.089	0.049	3.69718e-14	single_cell	TRUE
Sec61g	1.21535e-18	-0.103764	0.188	0.122	3.92376e-14	single_cell	FALSE
Crtc1	1.23926e-18	0.19596	0.08	0.042	4.00094e-14	single_cell	FALSE
Zfp664	1.28857e-18	-0.114079	0.196	0.127	4.16014e-14	single_cell	FALSE
Brca1	1.31488e-18	0.126999	0.134	0.083	4.24509e-14	single_cell	FALSE
Dhx35	1.33296e-18	0.139061	0.086	0.047	4.30347e-14	single_cell	FALSE
Vma21	1.35914e-18	0.317675	0.063	0.031	4.38799e-14	single_cell	TRUE
Psme1	1.40517e-18	0.215762	0.071	0.037	4.53659e-14	single_cell	TRUE
2810454H06Rik	1.42187e-18	0.234987	0.064	0.032	4.59052e-14	single_cell	TRUE
Tsc22d4	1.43349e-18	0.114215	0.092	0.051	4.62802e-14	single_cell	FALSE
Tada2a	1.43441e-18	-0.120288	0.165	0.105	4.63098e-14	single_cell	FALSE
Psmd1	1.48102e-18	-0.169445	0.29	0.195	4.78147e-14	single_cell	FALSE
Nol11	1.49546e-18	-0.111275	0.173	0.111	4.82809e-14	single_cell	FALSE
Spg20	1.5026e-18	0.46226	0.055	0.026	4.85113e-14	single_cell	TRUE
Snhg6	1.51379e-18	0.11351	0.096	0.054	4.88728e-14	single_cell	FALSE
Gm10130	1.51428e-18	0.222775	0.067	0.034	4.88886e-14	single_cell	TRUE
Fbh1	1.51442e-18	0.126826	0.107	0.062	4.8893e-14	single_cell	FALSE
Ndufv3	1.54835e-18	0.137589	0.083	0.045	4.99885e-14	single_cell	FALSE
Dhrs7b	1.55533e-18	0.121146	0.092	0.051	5.02138e-14	single_cell	FALSE
Nrg1	1.55564e-18	0.187251	0.306	0.227	5.0224e-14	single_cell	FALSE
Tpx2	1.58715e-18	0.229248	0.096	0.055	5.12413e-14	single_cell	TRUE
Eif4g1	1.59312e-18	-0.134389	0.316	0.215	5.14339e-14	single_cell	FALSE
Pcnp	1.60412e-18	-0.141391	0.288	0.196	5.1789e-14	single_cell	FALSE
Copb1	1.64386e-18	-0.112175	0.166	0.105	5.30719e-14	single_cell	FALSE
Saal1	1.66616e-18	0.143181	0.08	0.043	5.3792e-14	single_cell	FALSE
Gm47027	1.69616e-18	0.557331	0.048	0.021	5.47605e-14	single_cell	TRUE
Gm26533	1.71504e-18	0.41731	0.051	0.023	5.53702e-14	single_cell	TRUE
Syt1	1.73647e-18	0.111079	0.533	0.43	5.6062e-14	single_cell	FALSE
Lrp11	1.73768e-18	0.1157	0.11	0.064	5.61008e-14	single_cell	FALSE
Gprasp1	1.74107e-18	-0.111516	0.351	0.242	5.62104e-14	single_cell	FALSE
C330007P06Rik	1.7802e-18	0.104595	0.104	0.06	5.74736e-14	single_cell	FALSE
Jrkl	1.7837e-18	0.189628	0.06	0.029	5.75869e-14	single_cell	FALSE
Pcnx2	1.80172e-18	0.184105	0.099	0.056	5.81685e-14	single_cell	FALSE
Tm7sf3	1.80756e-18	0.241493	0.066	0.033	5.83572e-14	single_cell	TRUE
Vcpip1	1.85922e-18	-0.112456	0.18	0.116	6.00248e-14	single_cell	FALSE
Rnaseh1	1.87348e-18	0.312825	0.059	0.028	6.04854e-14	single_cell	TRUE
Nsun3	1.87958e-18	0.266658	0.061	0.03	6.06824e-14	single_cell	TRUE
Zbtb8os	1.8927e-18	0.293055	0.06	0.029	6.11059e-14	single_cell	TRUE
Nemf	1.93354e-18	-0.116907	0.297	0.202	6.24245e-14	single_cell	FALSE
Mtx2	1.952e-18	-0.121282	0.201	0.132	6.30202e-14	single_cell	FALSE
2810405F17Rik	1.96452e-18	0.237932	0.059	0.028	6.34244e-14	single_cell	TRUE
Pik3r4	1.99172e-18	0.138517	0.078	0.042	6.43026e-14	single_cell	FALSE
Rab1a	2.00198e-18	-0.11642	0.215	0.142	6.46339e-14	single_cell	FALSE
Zranb3	2.0672e-18	0.129831	0.148	0.094	6.67396e-14	single_cell	FALSE
Tjap1	2.06833e-18	0.158366	0.083	0.045	6.67761e-14	single_cell	FALSE
Tfg	2.10067e-18	-0.150742	0.13	0.079	6.782e-14	single_cell	FALSE
Gm42463	2.11666e-18	0.264509	0.058	0.027	6.83364e-14	single_cell	TRUE
Ppp2ca	2.13266e-18	-0.140368	0.307	0.209	6.8853e-14	single_cell	FALSE
1700021F05Rik	2.1514e-18	0.349835	0.056	0.026	6.9458e-14	single_cell	TRUE
Gm45847	2.2274e-18	0.496472	0.041	0.017	7.19116e-14	single_cell	TRUE
Inpp5k	2.23105e-18	0.160974	0.086	0.047	7.20294e-14	single_cell	FALSE
Lrsam1	2.23334e-18	0.506688	0.05	0.022	7.21034e-14	single_cell	TRUE
Rsbn1	2.23466e-18	-0.126714	0.377	0.261	7.21459e-14	single_cell	FALSE
Men1	2.33537e-18	0.42856	0.053	0.025	7.53973e-14	single_cell	TRUE
Gtf2e1	2.48048e-18	0.138714	0.076	0.041	8.00821e-14	single_cell	FALSE
Asxl2	2.5685e-18	-0.114682	0.343	0.24	8.2924e-14	single_cell	FALSE
Prrx1	2.59443e-18	0.458123	0.04	0.016	8.37611e-14	single_cell	TRUE
Brms1	2.59873e-18	0.135233	0.078	0.042	8.39e-14	single_cell	FALSE
Bbs7	2.72419e-18	0.239554	0.07	0.036	8.79504e-14	single_cell	TRUE
Pigc	2.75995e-18	0.369085	0.051	0.023	8.9105e-14	single_cell	TRUE
Top3a	2.79057e-18	0.269583	0.061	0.03	9.00935e-14	single_cell	TRUE
Cdt1	2.79712e-18	0.110348	0.092	0.052	9.0305e-14	single_cell	FALSE
Zbtb5	2.80943e-18	0.235648	0.084	0.046	9.07025e-14	single_cell	TRUE
Extl3	2.97909e-18	0.147526	0.111	0.066	9.61798e-14	single_cell	FALSE
E2f2	3.01997e-18	0.115759	0.112	0.067	9.74998e-14	single_cell	FALSE
Ythdc1	3.04536e-18	-0.10052	0.499	0.35	9.83195e-14	single_cell	FALSE
Gpr156	3.05878e-18	0.669175	0.037	0.014	9.87526e-14	single_cell	TRUE
Sipa1l1	3.05989e-18	-0.127356	0.281	0.192	9.87884e-14	single_cell	FALSE
Hrh3	3.07711e-18	1.08174	0.023	0.006	9.93444e-14	single_cell	TRUE
Tspyl2	3.09481e-18	0.164299	0.08	0.043	9.99161e-14	single_cell	FALSE
Stt3b	3.157e-18	-0.140819	0.284	0.193	1.01924e-13	single_cell	FALSE
Trim11	3.16106e-18	0.340118	0.057	0.027	1.02055e-13	single_cell	TRUE
Rad51	3.23056e-18	0.119792	0.111	0.066	1.04299e-13	single_cell	FALSE
Ppp2r3c	3.25692e-18	-0.102402	0.137	0.084	1.0515e-13	single_cell	FALSE
Gm7072	3.36796e-18	0.123918	0.095	0.054	1.08735e-13	single_cell	FALSE
Wasf1	3.56159e-18	-0.164763	0.265	0.179	1.14986e-13	single_cell	FALSE
Slc39a11	3.61808e-18	0.231015	0.09	0.051	1.1681e-13	single_cell	TRUE
Nsfl1c	3.7031e-18	0.152948	0.101	0.058	1.19555e-13	single_cell	FALSE
Washc5	3.82241e-18	0.161874	0.09	0.05	1.23407e-13	single_cell	FALSE
Gpr180	3.84591e-18	0.213799	0.072	0.037	1.24165e-13	single_cell	TRUE
Carf	3.86087e-18	0.252445	0.079	0.043	1.24648e-13	single_cell	TRUE
Cdk8	3.89257e-18	-0.101347	0.453	0.317	1.25672e-13	single_cell	FALSE
Agbl3	3.95017e-18	0.245952	0.066	0.033	1.27531e-13	single_cell	TRUE
Cpne3	3.9732e-18	0.207924	0.065	0.033	1.28275e-13	single_cell	TRUE
Etf1	3.98491e-18	-0.136866	0.176	0.113	1.28653e-13	single_cell	FALSE
Cul7	4.12123e-18	0.305067	0.057	0.027	1.33054e-13	single_cell	TRUE
Fech	4.24112e-18	0.256005	0.081	0.044	1.36925e-13	single_cell	TRUE
Fam160b1	4.31062e-18	0.138983	0.097	0.055	1.39169e-13	single_cell	FALSE
Zfp780b	4.36099e-18	0.122588	0.082	0.044	1.40795e-13	single_cell	FALSE
5330439K02Rik	4.38452e-18	0.279373	0.063	0.032	1.41554e-13	single_cell	TRUE
Polr3c	4.49377e-18	0.143858	0.102	0.059	1.45081e-13	single_cell	FALSE
Cbfb	4.67041e-18	-0.139398	0.206	0.136	1.50784e-13	single_cell	FALSE
AC132307.1	4.683e-18	0.173467	0.064	0.032	1.51191e-13	single_cell	FALSE
Zfp276	4.96726e-18	0.260253	0.066	0.033	1.60368e-13	single_cell	TRUE
1110032A03Rik	5.26376e-18	0.312113	0.063	0.031	1.6994e-13	single_cell	TRUE
Gm17435	5.31244e-18	0.238192	0.065	0.033	1.71512e-13	single_cell	TRUE
Ccdc191	5.40619e-18	0.101619	0.106	0.062	1.74539e-13	single_cell	FALSE
Wdpcp	5.57439e-18	0.115684	0.13	0.08	1.79969e-13	single_cell	FALSE
Dgcr8	5.58597e-18	-0.108954	0.287	0.197	1.80343e-13	single_cell	FALSE
[truncated: 5,815 more rows]

## Sheet: Fig. 8J (P60_DEG_Female PV)
Genes	p_val	avg_log2FC	pct.1	pct.2	p_val_adj	de_type	signif
Gm42418	1.10333e-289	1.43484	0.993	0.855	3.56211e-285	single_cell	TRUE
Meg3	4.69719e-129	-0.325388	1	1	1.51649e-124	single_cell	TRUE
Cdr1os	5.93725e-69	0.707479	0.949	0.79	1.91684e-64	single_cell	TRUE
Ehbp1	1.007e-67	0.733551	0.918	0.766	3.25111e-63	single_cell	TRUE
Ubb	2.54494e-65	-1.01457	0.625	0.791	8.21635e-61	single_cell	TRUE
AY036118	5.90177e-62	0.582991	0.969	0.874	1.90539e-57	single_cell	TRUE
Oxr1	1.52667e-53	0.432019	0.997	0.983	4.92887e-49	single_cell	TRUE
Rims2	6.19554e-52	0.429034	0.991	0.969	2.00023e-47	single_cell	TRUE
Xkr4	6.00743e-51	0.362141	1	0.996	1.9395e-46	single_cell	TRUE
Xist	8.35833e-51	-0.415788	0.995	0.997	2.69849e-46	single_cell	TRUE
Rtn1	1.52299e-49	-0.643383	0.864	0.935	4.91696e-45	single_cell	TRUE
Atp6v0c	9.92094e-49	-0.625126	0.814	0.927	3.20298e-44	single_cell	TRUE
Kcnq1ot1	3.02403e-48	0.481206	0.98	0.925	9.76308e-44	single_cell	TRUE
Snhg14	3.19231e-45	0.325717	0.997	0.993	1.03064e-40	single_cell	TRUE
Serpini1	3.9648e-44	0.912652	0.725	0.475	1.28004e-39	single_cell	TRUE
Cntn5	1.51045e-42	-0.652307	0.803	0.88	4.87648e-38	single_cell	TRUE
Malat1	1.56808e-42	0.203948	1	1	5.06256e-38	single_cell	TRUE
Pcsk1n	1.43103e-40	-0.659619	0.812	0.893	4.62008e-36	single_cell	TRUE
Cdh18	3.73019e-39	0.753241	0.782	0.574	1.20429e-34	single_cell	TRUE
Grip1	5.75975e-39	0.331721	1	0.998	1.85953e-34	single_cell	TRUE
Dmd	4.20683e-38	0.518248	0.955	0.857	1.35818e-33	single_cell	TRUE
Epha6	1.94209e-37	0.611332	0.833	0.602	6.27005e-33	single_cell	TRUE
Pkp4	4.1432e-37	0.605655	0.863	0.71	1.33763e-32	single_cell	TRUE
Calm1	4.29472e-35	-0.668389	0.71	0.799	1.38655e-30	single_cell	TRUE
Mybpc1	1.32572e-34	1.39257	0.276	0.093	4.28009e-30	single_cell	TRUE
Tcf4	2.57496e-34	-0.266179	0.999	0.999	8.31326e-30	single_cell	TRUE
Gapdh	8.78818e-34	-0.822877	0.598	0.716	2.83726e-29	single_cell	TRUE
Ccser1	1.28324e-33	0.394633	0.991	0.974	4.14295e-29	single_cell	TRUE
Ckb	2.01185e-33	-0.745749	0.675	0.765	6.49525e-29	single_cell	TRUE
Plcxd3	2.90389e-33	0.623282	0.785	0.575	9.3752e-29	single_cell	TRUE
Stxbp6	4.83167e-33	1.23786	0.322	0.127	1.5599e-28	single_cell	TRUE
Cox4i1	1.09119e-32	-0.646513	0.708	0.801	3.52292e-28	single_cell	TRUE
Negr1	5.07438e-32	-0.456268	0.962	0.974	1.63827e-27	single_cell	TRUE
Eif1	4.51371e-31	-0.958288	0.404	0.549	1.45725e-26	single_cell	TRUE
Stmn3	1.77608e-30	-0.513357	0.838	0.887	5.73409e-26	single_cell	TRUE
Ppip5k2	1.27894e-28	0.595655	0.787	0.599	4.12906e-24	single_cell	TRUE
Rbm20	1.4301e-28	1.09331	0.366	0.172	4.61709e-24	single_cell	TRUE
Ryr2	3.2496e-28	0.816022	0.696	0.512	1.04913e-23	single_cell	TRUE
Rbm39	7.82169e-28	-0.35658	0.977	0.977	2.52523e-23	single_cell	TRUE
Caly	1.30988e-27	-0.802417	0.383	0.551	4.22896e-23	single_cell	TRUE
Mypn	1.56064e-27	0.998005	0.409	0.214	5.03852e-23	single_cell	TRUE
Robo1	1.86214e-27	0.425716	0.947	0.846	6.01193e-23	single_cell	TRUE
Cep83	3.98448e-27	0.640607	0.72	0.512	1.28639e-22	single_cell	TRUE
Gm38393	5.8212e-27	0.7902	0.557	0.347	1.87938e-22	single_cell	TRUE
Ctnna2	7.16983e-27	-0.436428	0.987	0.987	2.31478e-22	single_cell	TRUE
Ly6h	1.45154e-26	-0.735598	0.557	0.674	4.68629e-22	single_cell	TRUE
Htr1f	1.5394e-26	1.09339	0.355	0.177	4.96997e-22	single_cell	TRUE
Ntm	1.67475e-26	0.372573	0.984	0.94	5.40693e-22	single_cell	TRUE
Apc	2.59405e-26	0.336309	0.965	0.911	8.37488e-22	single_cell	TRUE
Arap2	2.37318e-25	0.628599	0.647	0.436	7.6618e-21	single_cell	TRUE
4932438A13Rik	3.40317e-25	0.465869	0.865	0.723	1.09871e-20	single_cell	TRUE
Basp1	9.88384e-25	-0.885784	0.379	0.518	3.191e-20	single_cell	TRUE
Atp5b	1.07919e-24	-0.651907	0.588	0.679	3.48418e-20	single_cell	TRUE
Hsp90aa1	2.00804e-24	-0.582599	0.7	0.779	6.48296e-20	single_cell	TRUE
Dlg2	2.09336e-24	0.22818	0.999	1	6.7584e-20	single_cell	TRUE
Mycbp2	3.33748e-24	0.271607	0.989	0.965	1.07751e-19	single_cell	TRUE
Aldoa	4.23105e-24	-0.852363	0.426	0.551	1.36599e-19	single_cell	TRUE
Gabra4	4.48097e-24	0.596317	0.601	0.388	1.44668e-19	single_cell	TRUE
Adgrl2	4.66272e-24	0.915204	0.405	0.222	1.50536e-19	single_cell	TRUE
Asic2	6.12011e-24	0.571965	0.664	0.462	1.97588e-19	single_cell	TRUE
Dock4	8.62716e-24	-0.318056	0.968	0.977	2.78528e-19	single_cell	TRUE
Kcnq5	1.04954e-23	-0.502018	0.831	0.891	3.38844e-19	single_cell	TRUE
Ndufa4	1.21679e-23	-0.772804	0.456	0.58	3.9284e-19	single_cell	TRUE
Ano4	1.24277e-23	0.466744	0.856	0.724	4.0123e-19	single_cell	TRUE
Dgkb	1.41198e-23	0.933997	0.393	0.217	4.55856e-19	single_cell	TRUE
Vwc2	1.56143e-23	0.576056	0.768	0.618	5.04106e-19	single_cell	TRUE
Epha3	2.84094e-23	1.09434	0.307	0.148	9.17197e-19	single_cell	TRUE
Mdh1	5.57659e-23	-0.479301	0.799	0.838	1.8004e-18	single_cell	TRUE
Gria4	6.71449e-23	0.329539	0.984	0.981	2.16777e-18	single_cell	TRUE
Tmem196	1.08084e-22	1.53689	0.191	0.065	3.48949e-18	single_cell	TRUE
Dlgap1	3.96239e-22	0.195843	1	1	1.27926e-17	single_cell	FALSE
Gm17167	4.5023e-22	1.07999	0.252	0.105	1.45357e-17	single_cell	TRUE
Dst	6.67713e-22	0.291671	0.96	0.898	2.15571e-17	single_cell	TRUE
Neto1	1.57753e-21	0.576974	0.702	0.524	5.09307e-17	single_cell	TRUE
Cadm2	1.86143e-21	0.27361	0.991	0.977	6.00961e-17	single_cell	TRUE
Pabpn1	1.95677e-21	-0.544044	0.68	0.72	6.31743e-17	single_cell	TRUE
Ano3	2.79588e-21	1.74623	0.157	0.047	9.02649e-17	single_cell	TRUE
Cadps	7.00947e-21	0.227091	0.991	0.989	2.26301e-16	single_cell	TRUE
Tra2a	1.04091e-20	-0.349623	0.92	0.931	3.36059e-16	single_cell	TRUE
Arhgap5	1.77401e-20	0.428156	0.873	0.754	5.7274e-16	single_cell	TRUE
Lin28b	2.68421e-20	0.67705	0.491	0.307	8.66597e-16	single_cell	TRUE
Hspa8	6.7821e-20	-0.462874	0.71	0.802	2.1896e-15	single_cell	TRUE
Atp6v0b	8.53584e-20	-0.39019	0.887	0.898	2.75579e-15	single_cell	TRUE
Mpdz	9.24691e-20	0.65788	0.506	0.321	2.98536e-15	single_cell	TRUE
H3f3b	1.18968e-19	-1.1371	0.204	0.334	3.84089e-15	single_cell	TRUE
Cntnap5c	2.166e-19	0.672007	0.677	0.562	6.99294e-15	single_cell	TRUE
B830012L14Rik	2.5208e-19	0.387557	0.862	0.722	8.1384e-15	single_cell	TRUE
Phactr2	3.52277e-19	1.19002	0.208	0.085	1.13733e-14	single_cell	TRUE
Mgat4c	4.17977e-19	0.371261	0.924	0.86	1.34944e-14	single_cell	TRUE
Ahi1	4.6143e-19	-0.378193	0.953	0.944	1.48973e-14	single_cell	TRUE
Sacs	6.28256e-19	0.55845	0.558	0.366	2.02832e-14	single_cell	TRUE
Thsd4	6.64099e-19	1.11098	0.245	0.114	2.14404e-14	single_cell	TRUE
Hjurp	7.09027e-19	-0.986019	0.229	0.352	2.28909e-14	single_cell	TRUE
Chn2	9.21765e-19	0.987437	0.27	0.129	2.97592e-14	single_cell	TRUE
Rasal2	9.43926e-19	0.312923	0.938	0.847	3.04747e-14	single_cell	TRUE
Snhg11	1.18355e-18	-0.112152	1	1	3.8211e-14	single_cell	FALSE
Cntnap2	1.19766e-18	-0.190058	1	1	3.86664e-14	single_cell	FALSE
Pebp1	1.34396e-18	-0.835638	0.297	0.423	4.33896e-14	single_cell	TRUE
Scg2	1.79799e-18	-0.535343	0.561	0.672	5.80479e-14	single_cell	TRUE
Ndfip1	1.89876e-18	-0.385213	0.852	0.889	6.13015e-14	single_cell	TRUE
Reln	2.39514e-18	-0.856714	0.243	0.384	7.7327e-14	single_cell	TRUE
Lrrtm4	2.82087e-18	0.410912	0.834	0.739	9.10716e-14	single_cell	TRUE
Sema5a	4.77288e-18	-0.817641	0.339	0.47	1.54092e-13	single_cell	TRUE
Cabp1	6.21421e-18	0.590628	0.561	0.379	2.00626e-13	single_cell	TRUE
Hsp90ab1	6.78719e-18	-0.46154	0.74	0.79	2.19124e-13	single_cell	TRUE
Trmt9b	7.88431e-18	0.976156	0.217	0.094	2.54545e-13	single_cell	TRUE
Kctd8	9.11725e-18	0.427196	0.641	0.458	2.94351e-13	single_cell	TRUE
Ppia	1.78849e-17	-0.677907	0.552	0.621	5.77416e-13	single_cell	TRUE
Ddx24	1.90544e-17	-0.393381	0.806	0.846	6.15171e-13	single_cell	TRUE
Ccdc88a	2.11076e-17	0.310948	0.92	0.846	6.81459e-13	single_cell	TRUE
Pparg	2.26867e-17	0.680473	0.429	0.266	7.32439e-13	single_cell	TRUE
Slit3	2.99075e-17	0.706462	0.395	0.242	9.65563e-13	single_cell	TRUE
Tmem59l	3.0817e-17	-0.781172	0.339	0.457	9.94928e-13	single_cell	TRUE
Phlda1	3.32373e-17	-0.743679	0.405	0.512	1.07307e-12	single_cell	TRUE
Rnasek	4.20603e-17	-0.614654	0.447	0.55	1.35792e-12	single_cell	TRUE
Dock3	6.98383e-17	0.241742	0.987	0.95	2.25473e-12	single_cell	TRUE
Pex5l	7.62718e-17	0.692291	0.447	0.292	2.46244e-12	single_cell	TRUE
Nfib	8.25858e-17	0.890023	0.315	0.175	2.66628e-12	single_cell	TRUE
Kcnab1	1.60048e-16	0.378622	0.824	0.694	5.16714e-12	single_cell	TRUE
Herc1	1.61427e-16	0.280202	0.946	0.872	5.21169e-12	single_cell	TRUE
Cd81	2.22227e-16	-0.837825	0.325	0.439	7.17461e-12	single_cell	TRUE
Lyst	3.52877e-16	0.507327	0.554	0.384	1.13926e-11	single_cell	TRUE
Gnas	3.62264e-16	-0.374212	0.863	0.86	1.16957e-11	single_cell	TRUE
Zfyve16	4.51968e-16	0.582624	0.491	0.324	1.45918e-11	single_cell	TRUE
Itm2b	4.60323e-16	-0.491716	0.664	0.739	1.48615e-11	single_cell	TRUE
Tle1	4.67106e-16	0.773367	0.298	0.163	1.50805e-11	single_cell	TRUE
Sntg1	5.56478e-16	0.290712	0.97	0.937	1.79659e-11	single_cell	TRUE
Ccdc28b	5.78572e-16	1.03789	0.176	0.07	1.86792e-11	single_cell	TRUE
Gm47283	5.97832e-16	0.756229	0.315	0.175	1.9301e-11	single_cell	TRUE
Abca5	6.75538e-16	0.488295	0.698	0.546	2.18097e-11	single_cell	TRUE
Miga2	7.21674e-16	0.540323	0.562	0.387	2.32993e-11	single_cell	TRUE
Zdhhc24	7.25488e-16	1.00195	0.219	0.103	2.34224e-11	single_cell	TRUE
Syngr3	7.31567e-16	-0.898874	0.302	0.407	2.36187e-11	single_cell	TRUE
Npnt	7.63126e-16	1.1041	0.198	0.088	2.46375e-11	single_cell	TRUE
A330076H08Rik	8.96522e-16	0.358756	0.848	0.73	2.89442e-11	single_cell	TRUE
Rbfox1	9.99598e-16	0.165058	0.999	0.999	3.2272e-11	single_cell	FALSE
Il1rapl1	1.15285e-15	-0.164006	1	1	3.72199e-11	single_cell	FALSE
Tmsb4x	1.62043e-15	-0.607937	0.479	0.563	5.23156e-11	single_cell	TRUE
Efr3a	1.86626e-15	0.43788	0.693	0.536	6.02523e-11	single_cell	TRUE
Chchd10	2.51234e-15	-0.775636	0.362	0.458	8.1111e-11	single_cell	TRUE
Rplp1	2.60736e-15	-0.937653	0.223	0.337	8.41787e-11	single_cell	TRUE
Actn2	3.46655e-15	1.18663	0.168	0.07	1.11917e-10	single_cell	TRUE
Pcdh17	3.63242e-15	0.483226	0.462	0.306	1.17273e-10	single_cell	TRUE
Gabrb2	3.71516e-15	0.316466	0.931	0.88	1.19944e-10	single_cell	TRUE
Cadm1	3.74104e-15	0.346929	0.848	0.716	1.2078e-10	single_cell	TRUE
Scg5	4.62952e-15	-0.399497	0.757	0.79	1.49464e-10	single_cell	TRUE
Pura	5.75226e-15	-0.436925	0.672	0.73	1.85712e-10	single_cell	TRUE
Rab3c	5.79203e-15	0.334258	0.74	0.57	1.86996e-10	single_cell	TRUE
Zfp949	9.7739e-15	-0.709641	0.392	0.491	3.1555e-10	single_cell	TRUE
Sgcz	9.82886e-15	-0.706866	0.449	0.561	3.17325e-10	single_cell	TRUE
Ranbp2	1.14545e-14	0.425534	0.657	0.484	3.69808e-10	single_cell	TRUE
Tmem132d	1.83053e-14	0.367343	0.793	0.652	5.90986e-10	single_cell	TRUE
Ntng1	2.1514e-14	1.14988	0.184	0.085	6.94579e-10	single_cell	TRUE
Syne1	3.31768e-14	0.216358	0.979	0.94	1.07111e-09	single_cell	TRUE
Slc25a3	3.54716e-14	-0.38283	0.777	0.804	1.1452e-09	single_cell	TRUE
Crispld1	3.89584e-14	1.29588	0.129	0.046	1.25777e-09	single_cell	TRUE
Chchd2	4.62688e-14	-0.891711	0.271	0.37	1.49379e-09	single_cell	TRUE
Chrm2	4.85786e-14	0.92755	0.286	0.169	1.56836e-09	single_cell	TRUE
Gdpd3	4.87736e-14	-1.8884	0.04	0.112	1.57466e-09	single_cell	TRUE
Slc22a17	7.35123e-14	-0.596005	0.484	0.563	2.37335e-09	single_cell	TRUE
Nbea	7.45551e-14	0.19975	0.991	0.979	2.40701e-09	single_cell	FALSE
Nr3c1	7.76681e-14	0.541066	0.461	0.306	2.50752e-09	single_cell	TRUE
Wdr11	8.67954e-14	0.779454	0.209	0.1	2.80219e-09	single_cell	TRUE
Rapgef4	9.18284e-14	0.281712	0.921	0.853	2.96468e-09	single_cell	TRUE
Mapt	9.63869e-14	-0.358785	0.829	0.857	3.11185e-09	single_cell	TRUE
Abcd2	9.79678e-14	0.913657	0.218	0.11	3.16289e-09	single_cell	TRUE
Tmem126a	9.92259e-14	-0.684615	0.411	0.493	3.20351e-09	single_cell	TRUE
Gfpt2	1.04446e-13	0.692618	0.355	0.218	3.37205e-09	single_cell	TRUE
Dgki	1.26401e-13	0.260209	0.946	0.904	4.08086e-09	single_cell	TRUE
Antxr2	1.28012e-13	1.03858	0.173	0.077	4.13287e-09	single_cell	TRUE
Bsg	1.79729e-13	-0.540842	0.576	0.645	5.80254e-09	single_cell	TRUE
Cdh8	1.90561e-13	0.66077	0.353	0.222	6.15227e-09	single_cell	TRUE
Cst3	1.99795e-13	-0.607909	0.419	0.515	6.45038e-09	single_cell	TRUE
Gm4258	2.04283e-13	0.324275	0.836	0.716	6.59528e-09	single_cell	TRUE
Necap2	2.14137e-13	0.889363	0.155	0.064	6.91341e-09	single_cell	TRUE
Edil3	2.26206e-13	0.371729	0.861	0.756	7.30307e-09	single_cell	TRUE
Akap9	2.6841e-13	0.354612	0.797	0.659	8.66563e-09	single_cell	TRUE
Washc4	3.27346e-13	0.466158	0.437	0.279	1.05684e-08	single_cell	TRUE
Pclo	3.70831e-13	0.205062	0.98	0.954	1.19723e-08	single_cell	TRUE
C1qtnf4	4.29578e-13	-0.415018	0.715	0.741	1.38689e-08	single_cell	TRUE
Fer	4.8283e-13	0.424435	0.676	0.524	1.55882e-08	single_cell	TRUE
Nt5m	5.195e-13	0.639933	0.295	0.168	1.6772e-08	single_cell	TRUE
Glt8d1	5.25354e-13	-0.549818	0.551	0.603	1.6961e-08	single_cell	TRUE
Enox1	5.50794e-13	0.266123	0.976	0.949	1.77824e-08	single_cell	TRUE
Dnm1l	5.82749e-13	0.371667	0.713	0.554	1.8814e-08	single_cell	TRUE
Sorl1	6.38148e-13	0.571484	0.35	0.213	2.06026e-08	single_cell	TRUE
Prr16	6.64374e-13	-0.493395	0.556	0.631	2.14493e-08	single_cell	TRUE
Rictor	6.99042e-13	0.459681	0.565	0.409	2.25686e-08	single_cell	TRUE
Epb41	8.01179e-13	0.374741	0.717	0.575	2.58661e-08	single_cell	TRUE
Htra1	1.58582e-12	1.04766	0.135	0.054	5.11983e-08	single_cell	TRUE
Stard9	1.64646e-12	0.519225	0.459	0.314	5.31559e-08	single_cell	TRUE
Mme	1.691e-12	0.821048	0.244	0.136	5.45939e-08	single_cell	TRUE
Man1a2	1.78697e-12	0.345279	0.825	0.708	5.76922e-08	single_cell	TRUE
Txndc15	1.82732e-12	-0.662527	0.344	0.44	5.89949e-08	single_cell	TRUE
Zcchc18	2.44144e-12	-0.505628	0.586	0.621	7.88219e-08	single_cell	TRUE
Thsd7a	2.68376e-12	0.534388	0.506	0.369	8.66451e-08	single_cell	TRUE
Plxnc1	2.98915e-12	0.458418	0.546	0.396	9.65048e-08	single_cell	TRUE
Cox6b1	3.5964e-12	-0.667005	0.294	0.397	1.1611e-07	single_cell	TRUE
Cpeb4	3.62615e-12	0.402226	0.654	0.504	1.1707e-07	single_cell	TRUE
Atp5a1	3.68745e-12	-0.395752	0.712	0.719	1.19049e-07	single_cell	TRUE
Akr1c18	3.90746e-12	3.14193	0.048	0.005	1.26152e-07	single_cell	TRUE
Oprd1	4.01475e-12	0.409775	0.523	0.366	1.29616e-07	single_cell	TRUE
Zdbf2	4.28477e-12	2.26313	0.062	0.012	1.38334e-07	single_cell	TRUE
Usp24	5.3238e-12	0.406255	0.575	0.404	1.71879e-07	single_cell	TRUE
Gria3	5.46326e-12	0.262596	0.911	0.868	1.76381e-07	single_cell	TRUE
Rapgef5	6.59155e-12	0.291604	0.832	0.709	2.12808e-07	single_cell	TRUE
Ercc6	6.62148e-12	0.589824	0.357	0.226	2.13775e-07	single_cell	TRUE
Caln1	6.89644e-12	0.830588	0.256	0.154	2.22651e-07	single_cell	TRUE
Zfp638	6.9904e-12	0.300396	0.82	0.691	2.25685e-07	single_cell	TRUE
Map2	7.794e-12	0.256861	0.921	0.837	2.51629e-07	single_cell	TRUE
Tox2	7.91052e-12	0.527374	0.381	0.242	2.55391e-07	single_cell	TRUE
Nos1ap	8.015e-12	0.335129	0.72	0.566	2.58764e-07	single_cell	TRUE
Cox8a	8.31638e-12	-0.596725	0.435	0.501	2.68494e-07	single_cell	TRUE
Dop1a	9.94573e-12	0.376304	0.641	0.48	3.21098e-07	single_cell	TRUE
Hnrnpd	1.04099e-11	0.492553	0.411	0.271	3.36085e-07	single_cell	TRUE
Prpf39	1.11073e-11	0.463721	0.521	0.375	3.586e-07	single_cell	TRUE
Rab3a	1.13173e-11	-0.690347	0.396	0.466	3.65379e-07	single_cell	TRUE
Ric1	1.1691e-11	0.526436	0.434	0.295	3.77443e-07	single_cell	TRUE
Chd9	1.25544e-11	0.300867	0.824	0.691	4.05318e-07	single_cell	TRUE
Atrip	1.39293e-11	0.944826	0.169	0.082	4.49708e-07	single_cell	TRUE
Rpl9	1.41412e-11	-0.784651	0.252	0.345	4.56547e-07	single_cell	TRUE
Ralgapa2	1.43423e-11	0.30793	0.846	0.748	4.63042e-07	single_cell	TRUE
Cep350	1.44492e-11	0.369613	0.669	0.524	4.66493e-07	single_cell	TRUE
4833420G17Rik	1.46891e-11	0.576793	0.364	0.234	4.74237e-07	single_cell	TRUE
Edrf1	1.47957e-11	0.693684	0.249	0.142	4.77679e-07	single_cell	TRUE
Hdac4	1.54418e-11	0.373589	0.617	0.464	4.98538e-07	single_cell	TRUE
Cdc42bpa	1.6639e-11	0.259367	0.869	0.744	5.37192e-07	single_cell	TRUE
Lama3	1.73724e-11	0.652915	0.291	0.178	5.60869e-07	single_cell	TRUE
Atpif1	1.7864e-11	-0.539901	0.567	0.6	5.76739e-07	single_cell	TRUE
Ssbp2	1.9165e-11	0.274013	0.896	0.807	6.18743e-07	single_cell	TRUE
Ncald	1.96635e-11	0.319757	0.818	0.706	6.34835e-07	single_cell	TRUE
Sgpp2	1.97266e-11	0.691926	0.204	0.107	6.36875e-07	single_cell	TRUE
Lrrc49	2.12192e-11	0.404056	0.559	0.411	6.85063e-07	single_cell	TRUE
Auts2	2.34913e-11	0.249872	0.985	0.969	7.58418e-07	single_cell	TRUE
Ndufc2	2.36438e-11	-0.707699	0.349	0.431	7.63339e-07	single_cell	TRUE
Sncb	2.4033e-11	-0.577502	0.448	0.522	7.75906e-07	single_cell	TRUE
Rabac1	2.83124e-11	-0.497723	0.487	0.566	9.14064e-07	single_cell	TRUE
Etnk1	3.23524e-11	0.262869	0.81	0.678	1.0445e-06	single_cell	TRUE
Alcam	3.40539e-11	-0.280727	0.867	0.913	1.09943e-06	single_cell	TRUE
Gm1976	3.63461e-11	0.491395	0.423	0.285	1.17343e-06	single_cell	TRUE
Elavl3	3.76902e-11	-0.350565	0.84	0.836	1.21683e-06	single_cell	TRUE
Dach1	3.86983e-11	0.873413	0.165	0.081	1.24938e-06	single_cell	TRUE
Fam126a	4.2009e-11	0.846774	0.146	0.066	1.35626e-06	single_cell	TRUE
Gm46102	4.2861e-11	-0.476755	0.363	0.465	1.38377e-06	single_cell	TRUE
0610009E02Rik	4.44033e-11	0.77918	0.121	0.049	1.43356e-06	single_cell	TRUE
Snrnp70	4.50382e-11	-0.299776	0.8	0.814	1.45406e-06	single_cell	TRUE
Glmn	4.55381e-11	0.518759	0.414	0.28	1.4702e-06	single_cell	TRUE
Scn1a	4.96069e-11	0.190591	0.975	0.944	1.60156e-06	single_cell	FALSE
Arhgap22	5.14107e-11	1.13127	0.118	0.048	1.6598e-06	single_cell	TRUE
Ttc39b	5.59701e-11	0.373287	0.652	0.503	1.807e-06	single_cell	TRUE
Ltbp1	5.67481e-11	0.651053	0.306	0.193	1.83211e-06	single_cell	TRUE
Tecr	5.77045e-11	-0.319113	0.763	0.795	1.86299e-06	single_cell	TRUE
Asap1	6.02752e-11	0.293913	0.819	0.704	1.94599e-06	single_cell	TRUE
Actb	6.15478e-11	-0.632938	0.388	0.463	1.98707e-06	single_cell	TRUE
Spock2	6.57185e-11	-0.486433	0.531	0.581	2.12172e-06	single_cell	TRUE
Comt	7.0017e-11	-0.698476	0.347	0.422	2.2605e-06	single_cell	TRUE
Tmem164	7.43827e-11	0.551962	0.297	0.181	2.40144e-06	single_cell	TRUE
Vps13b	7.49132e-11	0.25636	0.863	0.746	2.41857e-06	single_cell	TRUE
5330434G04Rik	7.7273e-11	0.227316	0.93	0.858	2.49476e-06	single_cell	TRUE
Sema6a	8.64447e-11	-0.803729	0.243	0.338	2.79087e-06	single_cell	TRUE
Fam135a	9.55226e-11	0.354259	0.718	0.576	3.08395e-06	single_cell	TRUE
Itga7	9.99873e-11	1.95159	0.056	0.011	3.22809e-06	single_cell	TRUE
Adgrb3	1.02802e-10	0.148479	0.999	0.995	3.31895e-06	single_cell	FALSE
9630002D21Rik	1.05303e-10	0.733715	0.26	0.158	3.39969e-06	single_cell	TRUE
Hnrnph3	1.06434e-10	-0.417953	0.595	0.644	3.43621e-06	single_cell	TRUE
Gm26930	1.08248e-10	1.04926	0.147	0.07	3.4948e-06	single_cell	TRUE
Pcdh15	1.12196e-10	-0.435639	0.629	0.712	3.62226e-06	single_cell	TRUE
Cdh9	1.32969e-10	0.383795	0.535	0.393	4.29291e-06	single_cell	TRUE
H2afz	1.36104e-10	-0.807593	0.265	0.345	4.39411e-06	single_cell	TRUE
Prepl	1.37728e-10	0.358657	0.674	0.523	4.44656e-06	single_cell	TRUE
Moxd1	1.3779e-10	0.679903	0.208	0.115	4.44855e-06	single_cell	TRUE
Cdh4	1.42644e-10	1.17072	0.143	0.068	4.60525e-06	single_cell	TRUE
Ap1b1	1.452e-10	0.469805	0.406	0.276	4.68777e-06	single_cell	TRUE
Acss2	1.49512e-10	0.384314	0.587	0.438	4.827e-06	single_cell	TRUE
Fth1	1.62594e-10	-0.68986	0.287	0.371	5.24935e-06	single_cell	TRUE
Atp5g3	1.65434e-10	-0.715509	0.309	0.382	5.34104e-06	single_cell	TRUE
Dcaf11	1.67378e-10	0.74997	0.211	0.117	5.40379e-06	single_cell	TRUE
Gls	1.87027e-10	0.265532	0.902	0.807	6.03815e-06	single_cell	TRUE
Usp34	1.92198e-10	0.220267	0.932	0.861	6.20512e-06	single_cell	TRUE
Phf20l1	2.06736e-10	0.221465	0.936	0.874	6.67448e-06	single_cell	TRUE
9430037G07Rik	2.10589e-10	2.72276	0.041	0.004	6.79885e-06	single_cell	TRUE
Rhobtb3	2.1609e-10	0.455974	0.381	0.253	6.97647e-06	single_cell	TRUE
Peg3	2.20049e-10	0.187974	0.966	0.924	7.10429e-06	single_cell	FALSE
Nap1l5	2.28619e-10	-0.449197	0.632	0.666	7.38095e-06	single_cell	TRUE
Npdc1	2.38081e-10	-0.699841	0.314	0.392	7.68645e-06	single_cell	TRUE
Kcnip4	2.74924e-10	0.268319	0.925	0.85	8.87591e-06	single_cell	TRUE
Gphn	2.82631e-10	0.226893	0.96	0.92	9.12475e-06	single_cell	TRUE
Plcl1	2.86236e-10	0.421119	0.641	0.509	9.24114e-06	single_cell	TRUE
Pard3b	2.9549e-10	1.01408	0.123	0.054	9.53988e-06	single_cell	TRUE
Frmpd1	2.96717e-10	0.360649	0.565	0.424	9.57952e-06	single_cell	TRUE
Golph3	3.23919e-10	0.558195	0.257	0.154	1.04577e-05	single_cell	FALSE
Arhgap29	3.26552e-10	0.921712	0.158	0.079	1.05427e-05	single_cell	FALSE
St5	3.41313e-10	0.36101	0.488	0.346	1.10193e-05	single_cell	FALSE
Tubb3	3.80303e-10	-0.4729	0.52	0.578	1.22781e-05	single_cell	FALSE
Zdhhc14	4.39088e-10	0.385863	0.577	0.434	1.4176e-05	single_cell	FALSE
Tox3	4.59361e-10	0.39713	0.653	0.533	1.48305e-05	single_cell	FALSE
Btbd8	4.70235e-10	0.40115	0.442	0.306	1.51815e-05	single_cell	FALSE
Gm13629	4.76647e-10	0.266046	0.835	0.722	1.53886e-05	single_cell	FALSE
Rab37	4.77019e-10	1.73443	0.076	0.024	1.54006e-05	single_cell	FALSE
Ccser2	4.78244e-10	0.386611	0.555	0.41	1.54401e-05	single_cell	FALSE
Usp25	5.12937e-10	0.362605	0.642	0.509	1.65602e-05	single_cell	FALSE
Mios	5.25408e-10	0.585795	0.304	0.195	1.69628e-05	single_cell	FALSE
Gm31508	5.33029e-10	0.682897	0.181	0.095	1.72088e-05	single_cell	FALSE
Dvl1	5.62431e-10	-0.774307	0.297	0.369	1.81581e-05	single_cell	FALSE
Myh10	5.6918e-10	0.348033	0.608	0.452	1.8376e-05	single_cell	FALSE
Dhx15	5.71502e-10	0.391127	0.509	0.366	1.8451e-05	single_cell	FALSE
Vps13c	5.92146e-10	0.304835	0.691	0.544	1.91174e-05	single_cell	FALSE
Yy1	6.01992e-10	0.63188	0.217	0.123	1.94353e-05	single_cell	FALSE
Nr3c2	6.07253e-10	0.385268	0.62	0.49	1.96051e-05	single_cell	FALSE
Gm14325	6.14671e-10	0.833703	0.132	0.06	1.98446e-05	single_cell	FALSE
Zfp385b	6.24754e-10	0.179665	0.958	0.913	2.01702e-05	single_cell	FALSE
Thy1	6.42467e-10	-0.537889	0.46	0.515	2.0742e-05	single_cell	FALSE
Mrvi1	7.08806e-10	3.0225	0.039	0.004	2.28838e-05	single_cell	FALSE
Erc1	7.22718e-10	0.30564	0.63	0.485	2.3333e-05	single_cell	FALSE
St8sia4	7.45093e-10	0.424943	0.553	0.417	2.40553e-05	single_cell	FALSE
Bex2	7.9939e-10	-0.771615	0.26	0.337	2.58083e-05	single_cell	FALSE
Itpr2	8.15809e-10	0.657105	0.176	0.092	2.63384e-05	single_cell	FALSE
Huwe1	8.26875e-10	0.311192	0.809	0.708	2.66956e-05	single_cell	FALSE
Ubc	8.28827e-10	-0.621805	0.374	0.441	2.67587e-05	single_cell	FALSE
Unc80	8.40491e-10	0.247677	0.911	0.854	2.71353e-05	single_cell	FALSE
Rpl6	8.63375e-10	-0.617799	0.389	0.46	2.78741e-05	single_cell	FALSE
Ibtk	8.98149e-10	0.634555	0.234	0.138	2.89967e-05	single_cell	FALSE
Osbp	9.01684e-10	0.525341	0.256	0.153	2.91109e-05	single_cell	FALSE
Alk	9.02345e-10	0.319935	0.775	0.661	2.91322e-05	single_cell	FALSE
Ctsb	9.12653e-10	-0.512853	0.449	0.521	2.9465e-05	single_cell	FALSE
Phf10	9.13578e-10	0.697253	0.235	0.138	2.94949e-05	single_cell	FALSE
Atp8b2	9.15968e-10	0.659188	0.212	0.121	2.9572e-05	single_cell	FALSE
Top2b	9.25845e-10	0.360124	0.604	0.462	2.98909e-05	single_cell	FALSE
Ntrk3	1.02986e-09	0.19555	0.842	0.7	3.3249e-05	single_cell	FALSE
Atp5h	1.03807e-09	-0.571911	0.426	0.49	3.35142e-05	single_cell	FALSE
Reps2	1.10903e-09	0.309391	0.743	0.612	3.58051e-05	single_cell	FALSE
Mir124-2hg	1.13861e-09	0.275973	0.691	0.537	3.67599e-05	single_cell	FALSE
Trank1	1.22346e-09	0.282463	0.702	0.55	3.94993e-05	single_cell	FALSE
Ppp4r4	1.23911e-09	0.433887	0.331	0.212	4.00046e-05	single_cell	FALSE
Plppr5	1.27014e-09	0.372934	0.557	0.415	4.10065e-05	single_cell	FALSE
Uggt1	1.31992e-09	0.423479	0.474	0.338	4.26136e-05	single_cell	FALSE
Trio	1.34437e-09	0.22222	0.926	0.849	4.34029e-05	single_cell	FALSE
Secisbp2l	1.366e-09	0.493181	0.327	0.215	4.41012e-05	single_cell	FALSE
A230057D06Rik	1.42941e-09	0.183209	0.963	0.922	4.61484e-05	single_cell	FALSE
Adamts6	1.44703e-09	0.44578	0.428	0.309	4.67173e-05	single_cell	FALSE
Rps8	1.4935e-09	-0.647153	0.374	0.436	4.82176e-05	single_cell	FALSE
Nrp2	1.6023e-09	2.62842	0.041	0.006	5.17304e-05	single_cell	FALSE
Itprid2	1.69024e-09	0.717575	0.17	0.089	5.45693e-05	single_cell	FALSE
Wdr82	1.73061e-09	0.506485	0.351	0.234	5.58726e-05	single_cell	FALSE
Pikfyve	1.74083e-09	0.371598	0.448	0.306	5.62028e-05	single_cell	FALSE
Syt11	1.75e-09	-0.369788	0.724	0.73	5.64986e-05	single_cell	FALSE
Vcpkmt	1.75957e-09	1.21769	0.087	0.032	5.68076e-05	single_cell	FALSE
Pdzd8	1.78261e-09	0.595227	0.363	0.246	5.75514e-05	single_cell	FALSE
Gm30382	1.90576e-09	0.98021	0.127	0.06	6.15276e-05	single_cell	FALSE
Sema3e	1.92289e-09	-0.57794	0.313	0.407	6.20804e-05	single_cell	FALSE
Nup93	1.94485e-09	0.382022	0.539	0.404	6.27896e-05	single_cell	FALSE
Col16a1	1.97125e-09	1.78222	0.056	0.013	6.36418e-05	single_cell	FALSE
Eef1a1	1.98837e-09	-0.67885	0.289	0.363	6.41945e-05	single_cell	FALSE
Dlgap2	2.0281e-09	0.126932	0.999	0.997	6.5477e-05	single_cell	FALSE
Dnajc10	2.10231e-09	0.419064	0.352	0.234	6.78731e-05	single_cell	FALSE
Tubb2a	2.19172e-09	-0.641972	0.366	0.43	7.07597e-05	single_cell	FALSE
Rpl28	2.42043e-09	-0.875371	0.203	0.284	7.81437e-05	single_cell	FALSE
Opcml	2.4701e-09	0.166293	0.989	0.945	7.97471e-05	single_cell	FALSE
Slc25a13	2.63654e-09	0.567643	0.231	0.138	8.51206e-05	single_cell	FALSE
Akap11	2.91983e-09	0.311535	0.618	0.463	9.42667e-05	single_cell	FALSE
Plch2	3.37452e-09	0.412226	0.341	0.226	0.000108946	single_cell	FALSE
Inpp5f	3.45198e-09	0.348661	0.472	0.334	0.000111447	single_cell	FALSE
0610010F05Rik	3.57722e-09	0.30847	0.659	0.524	0.000115491	single_cell	FALSE
Cpeb2	3.99355e-09	0.397989	0.528	0.393	0.000128932	single_cell	FALSE
Nenf	4.01357e-09	-0.744118	0.212	0.291	0.000129578	single_cell	FALSE
Tmf1	4.18166e-09	0.610712	0.243	0.148	0.000135005	single_cell	FALSE
Cox7b	4.54012e-09	-0.347245	0.717	0.72	0.000146578	single_cell	FALSE
Grm3	4.63937e-09	-0.533928	0.471	0.529	0.000149782	single_cell	FALSE
Gm16070	4.69239e-09	0.925504	0.162	0.087	0.000151494	single_cell	FALSE
Tbc1d15	5.0202e-09	0.600574	0.25	0.155	0.000162077	single_cell	FALSE
Gm20033	5.03977e-09	-0.660481	0.355	0.417	0.000162709	single_cell	FALSE
Gab2	5.10017e-09	0.279722	0.711	0.58	0.000164659	single_cell	FALSE
Calm2	5.38526e-09	-0.361191	0.688	0.712	0.000173863	single_cell	FALSE
Dzip1	5.68033e-09	0.338379	0.559	0.424	0.00018339	single_cell	FALSE
Snx2	5.72157e-09	0.337012	0.427	0.291	0.000184721	single_cell	FALSE
Clip4	5.85902e-09	0.319418	0.612	0.482	0.000189158	single_cell	FALSE
Nav3	5.9629e-09	0.148442	0.999	0.996	0.000192512	single_cell	FALSE
Hltf	5.98328e-09	0.417624	0.359	0.244	0.00019317	single_cell	FALSE
Oaz1	6.2652e-09	-0.714888	0.258	0.335	0.000202272	single_cell	FALSE
Rpl14	6.5432e-09	-0.964459	0.162	0.234	0.000211247	single_cell	FALSE
Trhde	6.71785e-09	0.523715	0.311	0.213	0.000216886	single_cell	FALSE
Tmem65	6.74593e-09	0.378786	0.525	0.396	0.000217792	single_cell	FALSE
Sst	6.94217e-09	-0.76801	0.394	0.458	0.000224128	single_cell	FALSE
Cox5b	6.96188e-09	-0.69613	0.25	0.329	0.000224764	single_cell	FALSE
Zfp597	7.33018e-09	0.839807	0.139	0.07	0.000236655	single_cell	FALSE
Trim24	7.42313e-09	0.425838	0.38	0.26	0.000239656	single_cell	FALSE
B3glct	7.81591e-09	0.392702	0.394	0.27	0.000252337	single_cell	FALSE
Tmeff2	8.07899e-09	-0.306191	0.75	0.793	0.00026083	single_cell	FALSE
Atg4d	8.21476e-09	0.611511	0.252	0.157	0.000265213	single_cell	FALSE
Mterf3	8.62108e-09	0.519902	0.252	0.155	0.000278332	single_cell	FALSE
Dmxl1	8.77513e-09	0.216365	0.911	0.817	0.000283305	single_cell	FALSE
Cep112	8.81335e-09	0.962445	0.217	0.135	0.000284539	single_cell	FALSE
Usp3	8.88171e-09	0.33666	0.466	0.332	0.000286746	single_cell	FALSE
Unc79	9.07009e-09	0.243383	0.826	0.711	0.000292828	single_cell	FALSE
Letm2	9.26007e-09	-0.564883	0.412	0.469	0.000298961	single_cell	FALSE
Carnmt1	1.00278e-08	0.488256	0.274	0.173	0.000323747	single_cell	FALSE
Col26a1	1.02273e-08	0.612941	0.18	0.101	0.000330187	single_cell	FALSE
Cox5a	1.04366e-08	-0.501985	0.539	0.569	0.000336944	single_cell	FALSE
Nrg1	1.07702e-08	-0.323965	0.642	0.725	0.000347716	single_cell	FALSE
Osbpl3	1.09532e-08	0.263109	0.864	0.779	0.000353624	single_cell	FALSE
Pik3r4	1.11203e-08	0.64073	0.149	0.076	0.00035902	single_cell	FALSE
Ecpas	1.11776e-08	0.207373	0.881	0.801	0.000360869	single_cell	FALSE
Mpp6	1.15833e-08	0.280663	0.736	0.616	0.000373966	single_cell	FALSE
Chm	1.19918e-08	0.283294	0.577	0.447	0.000387155	single_cell	FALSE
Phyhipl	1.21481e-08	0.435014	0.399	0.278	0.000392202	single_cell	FALSE
Rasgrf2	1.21567e-08	0.260254	0.694	0.572	0.000392479	single_cell	FALSE
Psap	1.25252e-08	-0.423313	0.579	0.606	0.000404374	single_cell	FALSE
Map3k4	1.27714e-08	0.336902	0.467	0.337	0.000412324	single_cell	FALSE
Dimt1	1.29433e-08	0.543867	0.215	0.127	0.000417875	single_cell	FALSE
Trim35	1.3316e-08	-0.366089	0.666	0.69	0.000429908	single_cell	FALSE
Tle4	1.39955e-08	0.373374	0.433	0.307	0.000451846	single_cell	FALSE
Cdh20	1.40372e-08	0.382172	0.458	0.342	0.00045319	single_cell	FALSE
Slf1	1.41642e-08	0.356012	0.518	0.384	0.000457292	single_cell	FALSE
Agfg1	1.42524e-08	0.390412	0.461	0.338	0.000460138	single_cell	FALSE
Pde5a	1.43244e-08	0.35525	0.634	0.518	0.000462463	single_cell	FALSE
Rragb	1.47595e-08	0.427381	0.462	0.35	0.00047651	single_cell	FALSE
Ica1	1.53212e-08	0.244359	0.796	0.69	0.000494645	single_cell	FALSE
Xrn2	1.56551e-08	0.385339	0.477	0.351	0.000505424	single_cell	FALSE
Tmtc2	1.57116e-08	0.572327	0.26	0.171	0.000507247	single_cell	FALSE
Zcchc7	1.5902e-08	0.177916	0.927	0.845	0.000513396	single_cell	FALSE
Dock11	1.69308e-08	0.361747	0.425	0.304	0.000546609	single_cell	FALSE
Kcnj6	1.70451e-08	0.314951	0.555	0.425	0.0005503	single_cell	FALSE
Ptpro	1.70864e-08	0.468375	0.3	0.198	0.000551633	single_cell	FALSE
Fryl	1.75071e-08	0.320947	0.583	0.446	0.000565218	single_cell	FALSE
Lrpprc	1.79927e-08	0.307435	0.632	0.5	0.000580896	single_cell	FALSE
Gpr162	1.81083e-08	-0.644593	0.286	0.357	0.000584625	single_cell	FALSE
Gabarapl2	1.8555e-08	-0.773771	0.199	0.273	0.000599047	single_cell	FALSE
Prelid3a	1.86506e-08	-0.509017	0.44	0.491	0.000602136	single_cell	FALSE
Hnrnpu	1.9283e-08	0.234279	0.889	0.783	0.000622552	single_cell	FALSE
AC135859.1	1.95083e-08	1.03113	0.092	0.038	0.000629825	single_cell	FALSE
Tubgcp3	2.01263e-08	0.546989	0.235	0.145	0.000649778	single_cell	FALSE
9230112J17Rik	2.02037e-08	1.80691	0.049	0.012	0.000652278	single_cell	FALSE
Rorb	2.1263e-08	1.95813	0.07	0.025	0.000686475	single_cell	FALSE
Frmd4a	2.13592e-08	0.138321	0.992	0.977	0.000689582	single_cell	FALSE
Tmem186	2.21436e-08	-0.617858	0.349	0.412	0.000714906	single_cell	FALSE
Osbpl8	2.28705e-08	0.288722	0.758	0.643	0.000738374	single_cell	FALSE
Adam23	2.28872e-08	0.248223	0.748	0.648	0.000738913	single_cell	FALSE
Mast2	2.29197e-08	0.231727	0.798	0.682	0.000739963	single_cell	FALSE
Adk	2.32967e-08	0.328709	0.587	0.448	0.000752135	single_cell	FALSE
Phtf1	2.44626e-08	0.357003	0.516	0.388	0.000789775	single_cell	FALSE
A330008L17Rik	2.49705e-08	0.844239	0.221	0.142	0.000806174	single_cell	FALSE
Idh3b	2.61247e-08	-0.502261	0.443	0.485	0.000843437	single_cell	FALSE
Nrg3os	2.65766e-08	-0.335829	0.659	0.703	0.000858024	single_cell	FALSE
Dleu2	2.68363e-08	-0.503767	0.417	0.487	0.00086641	single_cell	FALSE
Cltc	2.7392e-08	0.255997	0.726	0.59	0.000884351	single_cell	FALSE
Slc3a2	2.74315e-08	-0.380972	0.68	0.691	0.000885625	single_cell	FALSE
Scyl2	2.74493e-08	0.424085	0.319	0.214	0.000886199	single_cell	FALSE
Ubr5	2.77102e-08	0.256152	0.81	0.697	0.000894625	single_cell	FALSE
Fbh1	2.77152e-08	0.401582	0.304	0.199	0.000894785	single_cell	FALSE
1700019D03Rik	2.85553e-08	0.494502	0.28	0.184	0.000921907	single_cell	FALSE
Tpi1	2.95467e-08	-0.579342	0.341	0.406	0.000953914	single_cell	FALSE
Tmem59	3.00259e-08	-0.395084	0.549	0.59	0.000969386	single_cell	FALSE
Col19a1	3.0544e-08	0.291226	0.761	0.654	0.000986114	single_cell	FALSE
Aff1	3.2103e-08	0.499807	0.217	0.133	0.00103645	single_cell	FALSE
Ppp3cc	3.27835e-08	0.291667	0.548	0.416	0.00105842	single_cell	FALSE
Slc15a2	3.51705e-08	-1.78968	0.014	0.049	0.00113548	single_cell	FALSE
Tsc22d2	3.52357e-08	0.271778	0.526	0.387	0.00113758	single_cell	FALSE
Taf1b	3.75813e-08	0.393414	0.403	0.288	0.00121331	single_cell	FALSE
Etl4	3.79073e-08	0.167632	0.963	0.951	0.00122384	single_cell	FALSE
Garnl3	3.83855e-08	-0.366363	0.621	0.67	0.00123927	single_cell	FALSE
Vamp2	3.93486e-08	-0.682628	0.245	0.315	0.00127037	single_cell	FALSE
Cul4b	3.95674e-08	0.736205	0.159	0.088	0.00127743	single_cell	FALSE
Tial1	4.01238e-08	0.305748	0.593	0.467	0.0012954	single_cell	FALSE
Lrp12	4.08541e-08	0.661282	0.207	0.127	0.00131897	single_cell	FALSE
Ssr2	4.10155e-08	-0.77634	0.182	0.253	0.00132419	single_cell	FALSE
Atp6v1g2	4.34058e-08	-0.648092	0.311	0.378	0.00140136	single_cell	FALSE
Trpm7	4.6019e-08	0.258215	0.763	0.649	0.00148572	single_cell	FALSE
Ndufa13	4.75277e-08	-0.636372	0.274	0.343	0.00153443	single_cell	FALSE
Lrrk2	4.80876e-08	0.48972	0.272	0.178	0.00155251	single_cell	FALSE
Rps13	4.85943e-08	-0.704208	0.258	0.325	0.00156887	single_cell	FALSE
Ssr4	5.00461e-08	-0.676596	0.237	0.312	0.00161574	single_cell	FALSE
Mapk8ip1	5.009e-08	-0.635104	0.375	0.428	0.00161716	single_cell	FALSE
Bex1	5.04456e-08	-1.27657	0.062	0.118	0.00162864	single_cell	FALSE
Mef2c	5.5539e-08	-0.144944	0.982	0.982	0.00179308	single_cell	FALSE
Atp1b1	5.67265e-08	-0.161117	0.95	0.975	0.00183142	single_cell	FALSE
Bicc1	5.69005e-08	0.600624	0.158	0.088	0.00183703	single_cell	FALSE
Slc25a4	5.95003e-08	-0.410706	0.598	0.631	0.00192097	single_cell	FALSE
Foxn3	6.09503e-08	0.308594	0.649	0.534	0.00196778	single_cell	FALSE
Sdhb	6.14351e-08	-0.535372	0.405	0.462	0.00198343	single_cell	FALSE
Ero1l	6.23482e-08	0.445629	0.307	0.207	0.00201291	single_cell	FALSE
Tax1bp1	6.3667e-08	0.339847	0.491	0.367	0.00205549	single_cell	FALSE
Dnajc13	6.37586e-08	0.318584	0.516	0.387	0.00205845	single_cell	FALSE
Brinp1	6.41163e-08	0.320963	0.643	0.524	0.00206999	single_cell	FALSE
Casc4	6.41466e-08	0.249562	0.752	0.631	0.00207097	single_cell	FALSE
Fat1	6.4338e-08	1.23443	0.066	0.023	0.00207715	single_cell	FALSE
Adora1	6.5253e-08	1.52387	0.064	0.022	0.00210669	single_cell	FALSE
2900005J15Rik	6.54506e-08	-0.911461	0.145	0.216	0.00211307	single_cell	FALSE
Cntn1	6.9195e-08	0.216698	0.914	0.861	0.00223396	single_cell	FALSE
Spock3	7.09228e-08	0.201622	0.96	0.916	0.00228974	single_cell	FALSE
Zmpste24	7.11932e-08	0.53256	0.188	0.11	0.00229847	single_cell	FALSE
Adnp	7.12805e-08	0.335677	0.472	0.351	0.00230129	single_cell	FALSE
Atg2b	7.14569e-08	0.432957	0.274	0.179	0.00230699	single_cell	FALSE
Uqcrq	7.2817e-08	-0.600605	0.318	0.378	0.0023509	single_cell	FALSE
Map1lc3a	7.28336e-08	-0.760976	0.219	0.287	0.00235143	single_cell	FALSE
Cox6a1	7.32542e-08	-0.382314	0.564	0.592	0.00236501	single_cell	FALSE
Cep57	7.50631e-08	0.620005	0.189	0.112	0.00242341	single_cell	FALSE
Elavl2	7.59929e-08	0.163673	0.975	0.945	0.00245343	single_cell	FALSE
Slx4	7.79672e-08	0.953027	0.09	0.039	0.00251717	single_cell	FALSE
Gm13844	8.09529e-08	0.955941	0.08	0.032	0.00261357	single_cell	FALSE
Gm47423	8.2267e-08	-1.01376	0.142	0.209	0.00265599	single_cell	FALSE
Plekhh2	8.55024e-08	0.318921	0.536	0.409	0.00276045	single_cell	FALSE
Tmem87a	8.61851e-08	0.354869	0.374	0.259	0.00278249	single_cell	FALSE
Mtmr2	8.69804e-08	0.481818	0.235	0.149	0.00280816	single_cell	FALSE
Sec62	8.77571e-08	-0.379556	0.597	0.613	0.00283324	single_cell	FALSE
Tlk1	8.93821e-08	0.317414	0.541	0.423	0.0028857	single_cell	FALSE
Flnb	8.97988e-08	-0.336565	0.636	0.655	0.00289916	single_cell	FALSE
Paxbp1	9.01767e-08	0.273259	0.702	0.569	0.00291135	single_cell	FALSE
Prune2	9.26961e-08	0.313216	0.347	0.234	0.00299269	single_cell	FALSE
Tnrc6a	9.39047e-08	0.191908	0.895	0.825	0.00303171	single_cell	FALSE
Col25a1	9.52226e-08	1.06335	0.144	0.082	0.00307426	single_cell	FALSE
Tpp2	9.63662e-08	0.288024	0.551	0.416	0.00311118	single_cell	FALSE
Sppl2a	9.69822e-08	0.262678	0.496	0.36	0.00313107	single_cell	FALSE
Map11	9.85428e-08	0.863815	0.091	0.04	0.00318145	single_cell	FALSE
Wwp1	1.0278e-07	0.259082	0.663	0.523	0.00331824	single_cell	FALSE
Snx19	1.04866e-07	0.538286	0.193	0.115	0.0033856	single_cell	FALSE
Selenom	1.05838e-07	-0.555426	0.374	0.429	0.00341698	single_cell	FALSE
Rpl27	1.0662e-07	-0.986286	0.133	0.196	0.00344221	single_cell	FALSE
Nudcd1	1.09228e-07	0.450497	0.318	0.217	0.00352641	single_cell	FALSE
Pccb	1.13715e-07	0.539211	0.164	0.093	0.00367128	single_cell	FALSE
Tbc1d9	1.14082e-07	0.265716	0.451	0.33	0.00368315	single_cell	FALSE
Fam129a	1.15272e-07	0.909136	0.107	0.052	0.00372156	single_cell	FALSE
Msra	1.16435e-07	0.355712	0.632	0.527	0.00375911	single_cell	FALSE
Bend4	1.16506e-07	0.638366	0.16	0.09	0.00376141	single_cell	FALSE
Tasor	1.21288e-07	0.346975	0.616	0.5	0.00391578	single_cell	FALSE
Spats2l	1.25938e-07	0.411807	0.331	0.229	0.00406592	single_cell	FALSE
Cox6a2	1.26946e-07	-0.805533	0.165	0.237	0.00409845	single_cell	FALSE
Atp2a2	1.27222e-07	0.256067	0.794	0.706	0.00410735	single_cell	FALSE
4930447C04Rik	1.27666e-07	0.707897	0.194	0.12	0.00412169	single_cell	FALSE
Ccnl1	1.27702e-07	0.343017	0.355	0.246	0.00412285	single_cell	FALSE
Man2a1	1.31048e-07	0.392155	0.393	0.282	0.00423088	single_cell	FALSE
Ttc39c	1.33823e-07	0.309504	0.335	0.231	0.00432047	single_cell	FALSE
Gm31218	1.34359e-07	0.409298	0.228	0.143	0.00433777	single_cell	FALSE
Hint1	1.3523e-07	-0.520493	0.396	0.449	0.00436591	single_cell	FALSE
Grcc10	1.35782e-07	-0.816801	0.148	0.215	0.00438371	single_cell	FALSE
Usp8	1.3618e-07	0.340143	0.465	0.343	0.00439656	single_cell	FALSE
Zfp955a	1.36199e-07	0.706696	0.138	0.074	0.00439717	single_cell	FALSE
B3galnt2	1.40638e-07	0.35949	0.377	0.261	0.00454051	single_cell	FALSE
Cul2	1.48752e-07	0.307155	0.41	0.289	0.00480246	single_cell	FALSE
B3gnt2	1.54789e-07	0.725675	0.125	0.064	0.00499736	single_cell	FALSE
Nsg1	1.55689e-07	-0.508216	0.375	0.437	0.00502641	single_cell	FALSE
St7l	1.59667e-07	0.403842	0.443	0.332	0.00515484	single_cell	FALSE
Ankib1	1.62155e-07	0.286769	0.705	0.581	0.00523517	single_cell	FALSE
Egfem1	1.63051e-07	1.71535	0.059	0.02	0.00526409	single_cell	FALSE
Dnaja2	1.63431e-07	-0.341399	0.655	0.658	0.00527638	single_cell	FALSE
Rps3	1.69791e-07	-0.864356	0.172	0.236	0.00548171	single_cell	FALSE
F730043M19Rik	1.69839e-07	0.367217	0.378	0.266	0.00548324	single_cell	FALSE
Rock2	1.75023e-07	0.205881	0.82	0.706	0.00565061	single_cell	FALSE
Mpp7	1.75873e-07	0.447565	0.244	0.158	0.00567806	single_cell	FALSE
Cdkal1	1.76125e-07	0.222629	0.619	0.483	0.0056862	single_cell	FALSE
Ap1s2	1.77493e-07	0.955563	0.091	0.041	0.00573035	single_cell	FALSE
Mbd5	1.83704e-07	0.18449	0.937	0.9	0.00593089	single_cell	FALSE
Snx7	1.85772e-07	0.440771	0.27	0.178	0.00599764	single_cell	FALSE
Trim9	1.88188e-07	0.216109	0.848	0.757	0.00607565	single_cell	FALSE
Ppp3cb	1.90419e-07	0.25708	0.59	0.454	0.00614767	single_cell	FALSE
Tatdn1	1.94824e-07	0.379663	0.307	0.208	0.00628991	single_cell	FALSE
Cyb5r4	1.97679e-07	0.370943	0.363	0.256	0.00638206	single_cell	FALSE
Cspg5	1.97942e-07	-0.486662	0.478	0.514	0.00639057	single_cell	FALSE
Tuba1a	2.01121e-07	-0.653059	0.233	0.297	0.00649318	single_cell	FALSE
Nhs	2.04486e-07	0.240978	0.693	0.572	0.00660182	single_cell	FALSE
Abr	2.06597e-07	-0.309813	0.781	0.767	0.00667	single_cell	FALSE
Swap70	2.09542e-07	0.802794	0.099	0.046	0.00676507	single_cell	FALSE
Myo5a	2.12463e-07	0.220219	0.834	0.737	0.00685936	single_cell	FALSE
Shisa9	2.17464e-07	-0.318286	0.716	0.757	0.00702084	single_cell	FALSE
Lrp1b	2.17839e-07	-0.105065	0.972	0.976	0.00703293	single_cell	FALSE
Smad9	2.18775e-07	0.730912	0.121	0.062	0.00706316	single_cell	FALSE
Fbxl3	2.22836e-07	0.444903	0.247	0.157	0.00719427	single_cell	FALSE
Rmdn1	2.27248e-07	-0.226026	0.861	0.846	0.00733671	single_cell	FALSE
Sfta3-ps	2.29073e-07	0.553329	0.256	0.175	0.00739562	single_cell	FALSE
Grik1	2.31411e-07	-0.195845	0.876	0.909	0.00747109	single_cell	FALSE
Tnks	2.32129e-07	0.317208	0.559	0.439	0.00749427	single_cell	FALSE
Cars	2.36296e-07	-0.539159	0.358	0.413	0.00762883	single_cell	FALSE
Ctsl	2.45452e-07	-0.471032	0.428	0.474	0.00792441	single_cell	FALSE
Shc3	2.48136e-07	0.340262	0.52	0.405	0.00801107	single_cell	FALSE
Ccdc141	2.48881e-07	0.932233	0.1	0.048	0.00803514	single_cell	FALSE
Necab1	2.49817e-07	0.901743	0.085	0.037	0.00806536	single_cell	FALSE
Cyc1	2.51618e-07	-0.6527	0.265	0.328	0.0081235	single_cell	FALSE
A630089N07Rik	2.53757e-07	0.30514	0.417	0.305	0.00819255	single_cell	FALSE
Frmd3	2.66714e-07	0.475094	0.286	0.196	0.00861086	single_cell	FALSE
Slc39a8	2.68061e-07	1.25369	0.062	0.022	0.00865436	single_cell	FALSE
Dhx9	2.72361e-07	0.482626	0.307	0.214	0.00879318	single_cell	FALSE
Fxyd6	2.74189e-07	-2.19667	0.011	0.04	0.00885219	single_cell	FALSE
Cacnb2	2.78543e-07	0.288864	0.548	0.42	0.00899276	single_cell	FALSE
B230209E15Rik	2.80417e-07	0.265168	0.415	0.303	0.00905326	single_cell	FALSE
Ndufs7	2.8254e-07	-0.701752	0.223	0.287	0.0091218	single_cell	FALSE
Ldhb	2.9029e-07	-0.35152	0.657	0.675	0.00937202	single_cell	FALSE
Sepsecs	2.96165e-07	0.32968	0.322	0.22	0.00956167	single_cell	FALSE
Ttc17	3.08678e-07	0.250763	0.696	0.561	0.00996567	single_cell	FALSE
Klf13	3.10888e-07	-0.965501	0.137	0.198	0.010037	single_cell	FALSE
Cort	3.14151e-07	0.396988	0.247	0.163	0.0101424	single_cell	FALSE
Mgll	3.16605e-07	0.396495	0.314	0.218	0.0102216	single_cell	FALSE
Slc27a2	3.20103e-07	0.663381	0.125	0.066	0.0103345	single_cell	FALSE
Itgav	3.20281e-07	0.554574	0.137	0.074	0.0103403	single_cell	FALSE
Uqcrfs1	3.22748e-07	-0.779812	0.208	0.27	0.0104199	single_cell	FALSE
Rpe	3.31366e-07	0.49594	0.232	0.15	0.0106981	single_cell	FALSE
Utp14b	3.4254e-07	0.628406	0.141	0.078	0.0110589	single_cell	FALSE
Lancl1	3.42764e-07	-0.308954	0.703	0.708	0.0110661	single_cell	FALSE
Gm14443	3.44946e-07	0.725336	0.111	0.056	0.0111366	single_cell	FALSE
Eml5	3.4519e-07	0.221811	0.806	0.702	0.0111445	single_cell	FALSE
Rpl13	3.5735e-07	-0.555077	0.315	0.379	0.0115371	single_cell	FALSE
Brsk2	3.59849e-07	0.527899	0.197	0.122	0.0116177	single_cell	FALSE
Spopl	3.62357e-07	0.379953	0.366	0.258	0.0116987	single_cell	FALSE
Mettl6	3.68662e-07	0.605304	0.177	0.106	0.0119023	single_cell	FALSE
Sf1	3.75608e-07	0.373384	0.344	0.243	0.0121265	single_cell	FALSE
Map3k9	3.84196e-07	0.475415	0.195	0.12	0.0124038	single_cell	FALSE
Rnf144b	3.85962e-07	-0.383486	0.718	0.707	0.0124608	single_cell	FALSE
Igsf11	3.87223e-07	0.290095	0.545	0.423	0.0125015	single_cell	FALSE
Dpp6	3.92436e-07	0.139733	0.983	0.971	0.0126698	single_cell	FALSE
Wwc2	4.02269e-07	0.432501	0.234	0.153	0.0129873	single_cell	FALSE
Lamtor4	4.04121e-07	-0.713854	0.252	0.307	0.013047	single_cell	FALSE
Ppm1l	4.07861e-07	0.275224	0.694	0.581	0.0131678	single_cell	FALSE
Arl3	4.08593e-07	-0.501807	0.44	0.479	0.0131914	single_cell	FALSE
Grina	4.0918e-07	-0.523415	0.413	0.461	0.0132104	single_cell	FALSE
Hsph1	4.12151e-07	0.468696	0.223	0.142	0.0133063	single_cell	FALSE
Tcerg1l	4.18012e-07	0.614086	0.141	0.079	0.0134955	single_cell	FALSE
Lurap1l	4.25282e-07	0.471548	0.238	0.154	0.0137302	single_cell	FALSE
Ndufb11	4.50035e-07	-0.824926	0.184	0.247	0.0145294	single_cell	FALSE
Eny2	4.51015e-07	0.332176	0.485	0.363	0.014561	single_cell	FALSE
Fgd4	4.51212e-07	0.325456	0.39	0.282	0.0145674	single_cell	FALSE
Cacna1d	4.55773e-07	0.159148	0.951	0.912	0.0147146	single_cell	FALSE
Btbd11	4.58017e-07	0.181071	0.885	0.831	0.0147871	single_cell	FALSE
Tubgcp2	4.59708e-07	0.494531	0.204	0.127	0.0148417	single_cell	FALSE
Dcaf13	4.62191e-07	0.484416	0.201	0.125	0.0149218	single_cell	FALSE
mt-Nd1	4.72123e-07	0.758352	0.183	0.113	0.0152425	single_cell	FALSE
B3galt5	4.80306e-07	1.1476	0.072	0.029	0.0155067	single_cell	FALSE
Fkbp2	4.84552e-07	-0.516704	0.407	0.446	0.0156438	single_cell	FALSE
Fam210b	4.85888e-07	-0.893214	0.124	0.184	0.0156869	single_cell	FALSE
Mllt3	4.86099e-07	0.24964	0.683	0.569	0.0156937	single_cell	FALSE
Gps1	4.88836e-07	-0.896636	0.103	0.162	0.0157821	single_cell	FALSE
Smarca1	4.88907e-07	0.365709	0.494	0.373	0.0157843	single_cell	FALSE
Uqcr10	4.92186e-07	-0.734991	0.175	0.24	0.0158902	single_cell	FALSE
Ap4b1	4.97925e-07	0.986783	0.081	0.035	0.0160755	single_cell	FALSE
Dmxl2	5.01267e-07	0.266834	0.672	0.548	0.0161834	single_cell	FALSE
Ap5z1	5.0947e-07	0.825238	0.095	0.045	0.0164483	single_cell	FALSE
Atp1b3	5.17063e-07	0.254699	0.659	0.539	0.0166934	single_cell	FALSE
Gpbp1l1	5.17403e-07	0.407195	0.317	0.223	0.0167043	single_cell	FALSE
Rev3l	5.19047e-07	0.197787	0.862	0.768	0.0167574	single_cell	FALSE
Tbc1d30	5.23556e-07	0.317562	0.41	0.297	0.016903	single_cell	FALSE
Arhgap20	5.24324e-07	0.301025	0.518	0.391	0.0169278	single_cell	FALSE
9630028H03Rik	5.36566e-07	-0.524459	0.398	0.443	0.017323	single_cell	FALSE
Mga	5.42515e-07	0.287154	0.551	0.422	0.0175151	single_cell	FALSE
Gm14399	5.44406e-07	0.575134	0.161	0.094	0.0175762	single_cell	FALSE
Rpl13a	5.70963e-07	-0.683156	0.195	0.262	0.0184336	single_cell	FALSE
Yme1l1	5.75472e-07	0.279759	0.534	0.404	0.0185791	single_cell	FALSE
Gm15398	5.85738e-07	-0.664915	0.26	0.33	0.0189105	single_cell	FALSE
Grin1	5.90938e-07	-0.237288	0.834	0.824	0.0190784	single_cell	FALSE
Arhgef3	5.91469e-07	0.341167	0.474	0.359	0.0190956	single_cell	FALSE
Srgap3	5.96056e-07	0.169255	0.877	0.797	0.0192437	single_cell	FALSE
Nlgn2	5.97528e-07	-0.627493	0.263	0.327	0.0192912	single_cell	FALSE
Ythdf3	6.1959e-07	0.285817	0.644	0.513	0.0200035	single_cell	FALSE
Fam81a	6.21425e-07	0.291412	0.384	0.276	0.0200627	single_cell	FALSE
Wdr75	6.28991e-07	0.338363	0.242	0.156	0.020307	single_cell	FALSE
Clvs2	6.33834e-07	0.369418	0.404	0.298	0.0204633	single_cell	FALSE
Map3k1	6.50147e-07	0.409772	0.263	0.176	0.02099	single_cell	FALSE
4933406I18Rik	6.55548e-07	0.320733	0.484	0.369	0.0211644	single_cell	FALSE
Lactb2	6.63434e-07	0.372455	0.325	0.226	0.021419	single_cell	FALSE
Tnr	6.65897e-07	0.202125	0.848	0.775	0.0214985	single_cell	FALSE
Pik3ca	6.81154e-07	0.264559	0.483	0.365	0.021991	single_cell	FALSE
Atp13a3	7.22997e-07	0.220083	0.755	0.634	0.023342	single_cell	FALSE
Ndrg4	7.39741e-07	-0.346841	0.614	0.628	0.0238825	single_cell	FALSE
9330159M07Rik	7.50838e-07	0.506817	0.186	0.115	0.0242408	single_cell	FALSE
Zfp60	7.56268e-07	0.496225	0.192	0.118	0.0244161	single_cell	FALSE
Cnr1	7.59574e-07	0.446145	0.174	0.104	0.0245229	single_cell	FALSE
Tmem131l	7.73187e-07	0.436047	0.36	0.264	0.0249623	single_cell	FALSE
Unc5d	7.78344e-07	-0.2172	0.802	0.831	0.0251288	single_cell	FALSE
Mef2a	7.85084e-07	0.220147	0.773	0.664	0.0253464	single_cell	FALSE
Mcf2	7.86073e-07	0.527694	0.223	0.145	0.0253784	single_cell	FALSE
Lonrf2	8.06002e-07	0.339786	0.445	0.339	0.0260218	single_cell	FALSE
Klf12	8.08829e-07	0.136834	0.964	0.939	0.026113	single_cell	FALSE
Zfp91	8.17416e-07	0.275173	0.374	0.264	0.0263903	single_cell	FALSE
Cmss1	8.2002e-07	0.409652	0.349	0.251	0.0264744	single_cell	FALSE
Gaa	8.23497e-07	-0.543444	0.337	0.391	0.0265866	single_cell	FALSE
Dgke	8.27605e-07	0.309981	0.374	0.265	0.0267192	single_cell	FALSE
Map3k20	8.34725e-07	0.531647	0.213	0.137	0.0269491	single_cell	FALSE
Socs6	8.39959e-07	0.487297	0.246	0.165	0.0271181	single_cell	FALSE
Pitpnm2	8.43702e-07	0.340896	0.311	0.211	0.0272389	single_cell	FALSE
Fndc5	8.55581e-07	-0.581663	0.329	0.381	0.0276224	single_cell	FALSE
Ppp1r14c	8.55863e-07	1.19299	0.061	0.023	0.0276315	single_cell	FALSE
Cebpg	8.658e-07	-0.66296	0.224	0.288	0.0279524	single_cell	FALSE
Lncpint	8.69857e-07	0.185925	0.924	0.861	0.0280833	single_cell	FALSE
Bmp2k	8.78514e-07	0.522115	0.194	0.123	0.0283628	single_cell	FALSE
Galnt1	8.81639e-07	0.300891	0.429	0.325	0.0284637	single_cell	FALSE
Eif2ak3	8.95654e-07	0.366076	0.265	0.178	0.0289162	single_cell	FALSE
Vps13a	9.12034e-07	0.320435	0.526	0.413	0.029445	single_cell	FALSE
Wrn	9.15543e-07	0.341216	0.371	0.267	0.0295583	single_cell	FALSE
Slc2a13	9.6035e-07	0.16257	0.911	0.847	0.0310049	single_cell	FALSE
Slc32a1	9.75888e-07	-0.431081	0.464	0.508	0.0315065	single_cell	FALSE
Smc5	1.01446e-06	0.322795	0.426	0.316	0.0327518	single_cell	FALSE
Fras1	1.01522e-06	0.306814	0.31	0.219	0.0327762	single_cell	FALSE
Lca5	1.02572e-06	0.780413	0.114	0.061	0.0331152	single_cell	FALSE
Cdk14	1.03253e-06	0.350106	0.376	0.274	0.0333352	single_cell	FALSE
Prrc2c	1.03503e-06	0.209232	0.885	0.824	0.033416	single_cell	FALSE
Rcbtb1	1.03976e-06	0.403731	0.28	0.19	0.0335685	single_cell	FALSE
Cnksr2	1.04796e-06	0.325633	0.661	0.548	0.0338334	single_cell	FALSE
Arnt	1.05854e-06	0.295598	0.535	0.421	0.0341749	single_cell	FALSE
Zzef1	1.06309e-06	0.222444	0.699	0.574	0.0343219	single_cell	FALSE
Atp8a2	1.09204e-06	0.202911	0.808	0.723	0.0352566	single_cell	FALSE
Fxr1	1.09324e-06	0.259275	0.567	0.444	0.0352953	single_cell	FALSE
Erich3	1.10609e-06	1.07803	0.064	0.025	0.03571	single_cell	FALSE
Trnt1	1.13321e-06	0.445017	0.19	0.117	0.0365856	single_cell	FALSE
Ankrd12	1.13542e-06	-0.208813	0.866	0.873	0.036657	single_cell	FALSE
Ythdc2	1.14653e-06	0.329219	0.494	0.378	0.0370156	single_cell	FALSE
Kcnk10	1.17334e-06	0.932638	0.105	0.054	0.0378811	single_cell	FALSE
Ptar1	1.17421e-06	0.368033	0.288	0.199	0.0379094	single_cell	FALSE
Ndor1	1.18053e-06	0.517564	0.16	0.094	0.0381135	single_cell	FALSE
Rpl8	1.20141e-06	-0.733812	0.225	0.283	0.0387877	single_cell	FALSE
Fam91a1	1.21375e-06	0.418547	0.227	0.147	0.0391858	single_cell	FALSE
Ppp4r3a	1.22536e-06	0.314703	0.425	0.315	0.0395607	single_cell	FALSE
Pot1a	1.25121e-06	0.496059	0.181	0.112	0.0403952	single_cell	FALSE
Ttll5	1.25386e-06	0.235843	0.696	0.573	0.0404807	single_cell	FALSE
Gng3	1.25632e-06	-0.62982	0.245	0.306	0.0405604	single_cell	FALSE
Farp1	1.29027e-06	-0.365981	0.586	0.603	0.0416563	single_cell	FALSE
Itm2c	1.29564e-06	-0.769773	0.158	0.22	0.0418296	single_cell	FALSE
Fam49a	1.34433e-06	0.288896	0.573	0.437	0.0434018	single_cell	FALSE
Ppp1r12a	1.36138e-06	0.231278	0.789	0.703	0.043952	single_cell	FALSE
Pcp4l1	1.3807e-06	0.380088	0.347	0.249	0.0445758	single_cell	FALSE
Tmlhe	1.38657e-06	0.377575	0.211	0.135	0.0447654	single_cell	FALSE
Sft2d1	1.39819e-06	0.594434	0.17	0.104	0.0451407	single_cell	FALSE
Gnb2	1.40119e-06	-1.03522	0.101	0.156	0.0452373	single_cell	FALSE
Map1b	1.41124e-06	-0.223733	0.836	0.848	0.0455618	single_cell	FALSE
Vps45	1.41293e-06	0.44564	0.243	0.16	0.0456164	single_cell	FALSE
Wdr7	1.43415e-06	0.228286	0.752	0.653	0.0463015	single_cell	FALSE
Noc3l	1.43982e-06	0.580161	0.165	0.099	0.0464846	single_cell	FALSE
Wdr92	1.44987e-06	0.598922	0.144	0.084	0.0468089	single_cell	FALSE
Lrrtm2	1.4527e-06	0.373688	0.307	0.216	0.0469003	single_cell	FALSE
Isy1	1.47365e-06	0.375312	0.233	0.152	0.0475766	single_cell	FALSE
Nme2	1.49377e-06	-0.817898	0.149	0.209	0.0482265	single_cell	FALSE
Ncor1	1.52101e-06	0.215011	0.851	0.776	0.0491058	single_cell	FALSE
Prickle1	1.56972e-06	-0.210781	0.902	0.879	0.0506784	single_cell	FALSE
Gm14532	1.57274e-06	0.900537	0.083	0.039	0.0507758	single_cell	FALSE
Actg1	1.60567e-06	-0.582116	0.295	0.354	0.051839	single_cell	FALSE
Galnt11	1.62622e-06	0.24659	0.405	0.289	0.0525026	single_cell	FALSE
Atp6v0e2	1.65197e-06	-0.733616	0.241	0.296	0.0533339	single_cell	FALSE
Mon2	1.66512e-06	0.24242	0.573	0.437	0.0537584	single_cell	FALSE
Trak2	1.6676e-06	0.32167	0.449	0.339	0.0538385	single_cell	FALSE
Gpcpd1	1.66784e-06	0.195704	0.687	0.565	0.0538461	single_cell	FALSE
Gabrb1	1.68452e-06	0.207071	0.644	0.512	0.0543846	single_cell	FALSE
Gm26917	1.69848e-06	0.300214	0.575	0.455	0.0548354	single_cell	FALSE
Tmem121	1.72643e-06	-1.34533	0.041	0.083	0.0557379	single_cell	FALSE
Tm9sf3	1.75365e-06	0.277502	0.461	0.34	0.0566167	single_cell	FALSE
Zfp536	1.78111e-06	-0.204273	0.934	0.903	0.057503	single_cell	FALSE
Slc30a9	1.79808e-06	0.298833	0.535	0.417	0.058051	single_cell	FALSE
Emb	1.8065e-06	0.389375	0.279	0.19	0.0583227	single_cell	FALSE
Ogt	1.81419e-06	-0.183732	0.939	0.924	0.0585712	single_cell	FALSE
A330015K06Rik	1.82167e-06	0.26267	0.486	0.375	0.0588125	single_cell	FALSE
Ints6l	1.8568e-06	0.21163	0.664	0.547	0.0599469	single_cell	FALSE
Pstpip2	1.86567e-06	0.808034	0.086	0.041	0.0602332	single_cell	FALSE
Pnpt1	1.87351e-06	0.301989	0.368	0.261	0.0604862	single_cell	FALSE
Zfand5	1.88588e-06	0.321907	0.456	0.349	0.0608856	single_cell	FALSE
Dlx6os1	1.91374e-06	0.259744	0.541	0.428	0.0617851	single_cell	FALSE
1700048O20Rik	1.92615e-06	1.14265	0.05	0.017	0.0621858	single_cell	FALSE
Ammecr1	1.92726e-06	0.445207	0.298	0.213	0.0622217	single_cell	FALSE
Agrn	1.93123e-06	-0.686548	0.196	0.258	0.0623497	single_cell	FALSE
Ddx3x	1.93582e-06	0.305366	0.351	0.249	0.062498	single_cell	FALSE
Slc40a1	1.96707e-06	2.25137	0.026	0.004	0.0635068	single_cell	FALSE
Apoo	2.04903e-06	0.296011	0.407	0.297	0.0661529	single_cell	FALSE
Casp8ap2	2.05133e-06	0.503563	0.162	0.098	0.0662273	single_cell	FALSE
Eea1	2.0619e-06	0.278097	0.478	0.364	0.0665683	single_cell	FALSE
Atp8a1	2.06888e-06	0.257694	0.665	0.555	0.0667936	single_cell	FALSE
Cers1	2.10649e-06	0.702255	0.137	0.079	0.068008	single_cell	FALSE
Ice2	2.15417e-06	0.349897	0.27	0.185	0.0695473	single_cell	FALSE
Asap2	2.1689e-06	0.34653	0.314	0.221	0.0700229	single_cell	FALSE
Cr1l	2.18835e-06	0.538202	0.168	0.103	0.070651	single_cell	FALSE
Rps3a1	2.20915e-06	-0.691532	0.209	0.269	0.0713225	single_cell	FALSE
Klhl32	2.25395e-06	0.228944	0.792	0.712	0.0727688	single_cell	FALSE
Kcnab3	2.34812e-06	0.333184	0.216	0.139	0.075809	single_cell	FALSE
Zfp943	2.35759e-06	0.454458	0.237	0.159	0.0761149	single_cell	FALSE
Ptprg	2.39679e-06	-0.266301	0.858	0.852	0.0773803	single_cell	FALSE
Hdx	2.41432e-06	0.390424	0.4	0.302	0.0779465	single_cell	FALSE
Tspan12	2.41506e-06	0.719228	0.13	0.074	0.0779701	single_cell	FALSE
Tmem18	2.41672e-06	0.458836	0.16	0.095	0.0780238	single_cell	FALSE
Golga3	2.42695e-06	0.340684	0.28	0.192	0.0783541	single_cell	FALSE
1810026B05Rik	2.4499e-06	0.327295	0.382	0.281	0.0790951	single_cell	FALSE
Ppfia2	2.45703e-06	0.189955	0.952	0.936	0.0793253	single_cell	FALSE
Rtp4	2.4575e-06	2.66401	0.024	0.003	0.0793404	single_cell	FALSE
Atp13a2	2.52023e-06	0.28484	0.288	0.196	0.0813655	single_cell	FALSE
Bms1	2.56766e-06	0.397331	0.217	0.141	0.0828969	single_cell	FALSE
Hadha	2.57682e-06	0.328473	0.398	0.294	0.0831926	single_cell	FALSE
Adam22	2.58657e-06	0.149501	0.922	0.852	0.0835073	single_cell	FALSE
Nek7	2.59526e-06	0.176849	0.75	0.653	0.083788	single_cell	FALSE
Ndufa11	2.70667e-06	-0.696611	0.227	0.285	0.0873848	single_cell	FALSE
Lgr4	2.7097e-06	0.335387	0.37	0.267	0.0874828	single_cell	FALSE
Lrig1	2.71351e-06	0.442816	0.131	0.073	0.0876056	single_cell	FALSE
Amph	2.72157e-06	0.172691	0.871	0.792	0.087866	single_cell	FALSE
AW549877	2.74059e-06	0.392728	0.26	0.177	0.08848	single_cell	FALSE
Rab11fip5	2.75892e-06	0.482614	0.188	0.12	0.0890717	single_cell	FALSE
AI597479	2.774e-06	0.921694	0.077	0.035	0.0895587	single_cell	FALSE
Col11a1	2.79942e-06	0.492564	0.305	0.225	0.0903792	single_cell	FALSE
Synj2	2.87743e-06	0.527178	0.133	0.076	0.0928977	single_cell	FALSE
Safb	2.90309e-06	0.233733	0.359	0.255	0.0937262	single_cell	FALSE
Birc6	2.92662e-06	0.167892	0.907	0.813	0.094486	single_cell	FALSE
Atp5g1	2.97604e-06	-0.48	0.348	0.399	0.0960815	single_cell	FALSE
Mctp1	3.04334e-06	-0.321858	0.704	0.706	0.0982543	single_cell	FALSE
Adamts16	3.05469e-06	0.382812	0.099	0.051	0.0986205	single_cell	FALSE
Specc1l	3.08767e-06	0.30414	0.444	0.342	0.0996856	single_cell	FALSE
Gm9801	3.1453e-06	0.297545	0.406	0.3	0.101546	single_cell	FALSE
Asah1	3.27205e-06	0.251391	0.482	0.363	0.105638	single_cell	FALSE
Rpl23	3.34537e-06	-0.731898	0.178	0.236	0.108005	single_cell	FALSE
Tmem260	3.34649e-06	0.235367	0.415	0.303	0.108042	single_cell	FALSE
Fau	3.37722e-06	-0.685855	0.233	0.291	0.109034	single_cell	FALSE
Gm42902	3.52785e-06	0.659716	0.113	0.061	0.113897	single_cell	FALSE
Etv6	3.56597e-06	-0.250323	0.709	0.734	0.115127	single_cell	FALSE
Cnot1	3.6289e-06	0.26807	0.549	0.431	0.117159	single_cell	FALSE
Gm3435	3.6362e-06	-3.20106	0.003	0.021	0.117395	single_cell	FALSE
Rph3a	3.65392e-06	0.517625	0.108	0.058	0.117967	single_cell	FALSE
Lrrn1	3.66504e-06	0.598841	0.143	0.085	0.118326	single_cell	FALSE
Rpl24	3.6756e-06	-0.660325	0.249	0.304	0.118667	single_cell	FALSE
Prkdc	3.69917e-06	0.363369	0.338	0.249	0.119428	single_cell	FALSE
4930539J05Rik	3.70647e-06	1.18938	0.054	0.02	0.119663	single_cell	FALSE
Papolg	3.72685e-06	0.36957	0.243	0.162	0.120321	single_cell	FALSE
Ktn1	3.83279e-06	0.192881	0.856	0.781	0.123742	single_cell	FALSE
Puf60	3.87374e-06	-0.582755	0.255	0.311	0.125064	single_cell	FALSE
Larp1	3.88295e-06	-0.355481	0.547	0.569	0.125361	single_cell	FALSE
Cacna1e	3.94355e-06	-0.606628	0.17	0.234	0.127318	single_cell	FALSE
4732440D04Rik	4.00692e-06	0.362911	0.206	0.132	0.129364	single_cell	FALSE
Pld5	4.10511e-06	-1.1239	0.041	0.082	0.132533	single_cell	FALSE
Mark1	4.14872e-06	0.242169	0.572	0.461	0.133941	single_cell	FALSE
Prkcb	4.17126e-06	0.164792	0.858	0.765	0.134669	single_cell	FALSE
Rtl8b	4.19118e-06	-1.29207	0.044	0.085	0.135312	single_cell	FALSE
Gm26910	4.21608e-06	0.796414	0.093	0.047	0.136116	single_cell	FALSE
Tpst1	4.25559e-06	0.433453	0.222	0.151	0.137392	single_cell	FALSE
Snapc3	4.33039e-06	0.266744	0.471	0.36	0.139807	single_cell	FALSE
Pde4a	4.44511e-06	-0.454135	0.402	0.441	0.14351	single_cell	FALSE
Nell2	4.45092e-06	0.244436	0.37	0.27	0.143698	single_cell	FALSE
Fat3	4.52578e-06	0.27577	0.549	0.445	0.146115	single_cell	FALSE
Sorcs3	4.58652e-06	0.982804	0.107	0.059	0.148076	single_cell	FALSE
Vps37a	4.6107e-06	0.254383	0.433	0.324	0.148857	single_cell	FALSE
Mrpl54	4.64005e-06	-1.36118	0.048	0.09	0.149804	single_cell	FALSE
Cox16	4.69628e-06	0.193048	0.803	0.694	0.151619	single_cell	FALSE
Plekhj1	4.75303e-06	-1.07674	0.06	0.106	0.153452	single_cell	FALSE
Rps17	4.76233e-06	-0.96103	0.099	0.151	0.153752	single_cell	FALSE
Rxfp1	4.76879e-06	3.27605	0.021	0.002	0.15396	single_cell	FALSE
Npy	4.80147e-06	0.251158	0.277	0.198	0.155016	single_cell	FALSE
St6gal1	4.8283e-06	0.446564	0.189	0.122	0.155882	single_cell	FALSE
Slc35f4	4.86016e-06	0.297023	0.557	0.448	0.15691	single_cell	FALSE
Stk38l	4.89634e-06	0.432954	0.242	0.163	0.158078	single_cell	FALSE
Syngr1	4.90206e-06	-0.378997	0.49	0.527	0.158263	single_cell	FALSE
BC031181	5.04966e-06	-0.451367	0.403	0.44	0.163028	single_cell	FALSE
Bex3	5.05956e-06	-0.836938	0.138	0.193	0.163348	single_cell	FALSE
St6gal2	5.08234e-06	0.43087	0.244	0.167	0.164083	single_cell	FALSE
Srrm2	5.09731e-06	0.135657	0.957	0.901	0.164567	single_cell	FALSE
Nrsn2	5.23662e-06	-0.634047	0.227	0.283	0.169064	single_cell	FALSE
Ltbp4	5.34898e-06	-1.2097	0.028	0.064	0.172692	single_cell	FALSE
Celf4	5.4673e-06	-0.358628	0.645	0.666	0.176512	single_cell	FALSE
Dennd6a	5.51053e-06	0.189719	0.51	0.385	0.177907	single_cell	FALSE
Cast	5.59051e-06	0.701764	0.107	0.058	0.18049	single_cell	FALSE
Npat	5.5989e-06	0.255932	0.406	0.303	0.180761	single_cell	FALSE
Psenen	5.65718e-06	-0.729494	0.175	0.232	0.182642	single_cell	FALSE
Grem2	5.68423e-06	0.668757	0.108	0.059	0.183515	single_cell	FALSE
Tll1	5.75575e-06	0.488445	0.263	0.189	0.185824	single_cell	FALSE
Cep170	5.86259e-06	0.223911	0.604	0.487	0.189274	single_cell	FALSE
Rbm14	5.90578e-06	0.661605	0.126	0.073	0.190668	single_cell	FALSE
Arf5	5.99184e-06	-0.648572	0.268	0.318	0.193447	single_cell	FALSE
Ppp1r14b	6.03704e-06	-1.00522	0.074	0.121	0.194906	single_cell	FALSE
Selenok	6.05355e-06	-0.495429	0.336	0.385	0.195439	single_cell	FALSE
Tiparp	6.07031e-06	0.530462	0.168	0.107	0.19598	single_cell	FALSE
Slc7a5	6.1692e-06	-0.572347	0.225	0.283	0.199172	single_cell	FALSE
Rttn	6.19555e-06	0.46667	0.215	0.143	0.200023	single_cell	FALSE
Fam163a	6.26563e-06	0.585791	0.123	0.071	0.202286	single_cell	FALSE
Slc25a5	6.32218e-06	-0.624307	0.257	0.314	0.204112	single_cell	FALSE
Tox	6.34425e-06	0.996508	0.093	0.049	0.204824	single_cell	FALSE
Cend1	6.46083e-06	-0.496807	0.341	0.387	0.208588	single_cell	FALSE
Arid2	6.49391e-06	0.277058	0.395	0.292	0.209656	single_cell	FALSE
Cdh2	6.50648e-06	-0.381064	0.5	0.541	0.210062	single_cell	FALSE
Adgrv1	6.50711e-06	1.29279	0.054	0.021	0.210082	single_cell	FALSE
4930517O19Rik	6.66426e-06	-0.392247	0.388	0.436	0.215156	single_cell	FALSE
Whrn	6.73956e-06	0.556095	0.126	0.073	0.217587	single_cell	FALSE
Col24a1	6.84954e-06	0.861592	0.074	0.034	0.221137	single_cell	FALSE
Sptbn1	6.88685e-06	0.192635	0.815	0.722	0.222342	single_cell	FALSE
Smg7	6.91073e-06	0.222326	0.481	0.362	0.223113	single_cell	FALSE
Pcdh19	6.91209e-06	-0.442798	0.293	0.357	0.223157	single_cell	FALSE
Rnf20	6.98699e-06	0.280748	0.323	0.229	0.225575	single_cell	FALSE
Tmem130	7.01178e-06	-0.458037	0.364	0.416	0.226375	single_cell	FALSE
Nktr	7.0577e-06	0.173771	0.905	0.835	0.227858	single_cell	FALSE
Klhl7	7.12772e-06	0.246583	0.61	0.491	0.230118	single_cell	FALSE
Btn2a2	7.18247e-06	0.825736	0.084	0.042	0.231886	single_cell	FALSE
Ubr3	7.24698e-06	0.166427	0.869	0.801	0.233969	single_cell	FALSE
Osbpl6	7.32164e-06	0.182158	0.832	0.756	0.236379	single_cell	FALSE
Cyb5b	7.38975e-06	0.375337	0.306	0.22	0.238578	single_cell	FALSE
Atp6ap1	7.42052e-06	-0.515476	0.298	0.351	0.239571	single_cell	FALSE
Esyt2	7.46595e-06	0.189067	0.675	0.546	0.241038	single_cell	FALSE
5330438D12Rik	7.50864e-06	-0.319207	0.626	0.63	0.242416	single_cell	FALSE
Hmgcll1	7.61039e-06	0.225064	0.489	0.383	0.245702	single_cell	FALSE
Elob	7.7004e-06	-0.759455	0.17	0.223	0.248607	single_cell	FALSE
Rpl27a	7.74384e-06	-0.651679	0.221	0.275	0.25001	single_cell	FALSE
Tmem150c	7.80864e-06	1.24784	0.052	0.02	0.252102	single_cell	FALSE
Csmd1	7.83195e-06	0.105872	1	1	0.252854	single_cell	FALSE
Frmd4b	7.88668e-06	0.239956	0.359	0.264	0.254622	single_cell	FALSE
Mif	7.92381e-06	-0.635388	0.207	0.264	0.25582	single_cell	FALSE
Rbm45	7.93525e-06	0.416696	0.145	0.086	0.25619	single_cell	FALSE
Lrch2	7.95196e-06	0.399511	0.292	0.21	0.256729	single_cell	FALSE
Got1	7.9668e-06	-0.39404	0.492	0.518	0.257208	single_cell	FALSE
Cog3	8.05232e-06	0.308768	0.307	0.221	0.259969	single_cell	FALSE
Nudt13	8.07683e-06	0.393401	0.24	0.164	0.26076	single_cell	FALSE
Prdx5	8.09723e-06	-0.584718	0.315	0.361	0.261419	single_cell	FALSE
Acad11	8.10692e-06	0.533401	0.147	0.09	0.261732	single_cell	FALSE
Gpr83	8.1139e-06	0.652723	0.164	0.105	0.261957	single_cell	FALSE
Optn	8.13655e-06	0.270663	0.356	0.264	0.262689	single_cell	FALSE
C1galt1	8.16653e-06	0.595524	0.134	0.08	0.263656	single_cell	FALSE
Rab27b	8.17998e-06	0.300173	0.54	0.441	0.264091	single_cell	FALSE
Zwint	8.26182e-06	-0.329301	0.592	0.605	0.266733	single_cell	FALSE
Eef1a2	8.33118e-06	-0.422386	0.419	0.458	0.268972	single_cell	FALSE
Tmem67	8.45981e-06	0.486493	0.209	0.14	0.273125	single_cell	FALSE
Nmt2	8.56696e-06	0.245778	0.644	0.537	0.276584	single_cell	FALSE
Sgip1	8.70443e-06	0.120479	0.981	0.96	0.281023	single_cell	FALSE
Stx16	8.72274e-06	-0.337452	0.591	0.604	0.281614	single_cell	FALSE
Sertm1	8.78322e-06	1.01135	0.074	0.035	0.283566	single_cell	FALSE
Tmem246	8.78494e-06	-0.4609	0.368	0.415	0.283622	single_cell	FALSE
Dad1	8.81243e-06	-0.634147	0.256	0.306	0.284509	single_cell	FALSE
Nup205	8.92699e-06	0.317646	0.25	0.172	0.288208	single_cell	FALSE
Tomm40	8.929e-06	-0.42816	0.424	0.46	0.288273	single_cell	FALSE
Myef2	8.9977e-06	0.243671	0.634	0.518	0.290491	single_cell	FALSE
Ppat	9.02619e-06	0.51037	0.164	0.103	0.291411	single_cell	FALSE
Gm1992	9.12362e-06	0.264543	0.439	0.33	0.294556	single_cell	FALSE
Htr2c	9.12928e-06	-0.502728	0.189	0.255	0.294739	single_cell	FALSE
Taf4	9.45805e-06	0.682653	0.105	0.058	0.305353	single_cell	FALSE
Galnt7	9.67045e-06	0.333134	0.408	0.315	0.31221	single_cell	FALSE
Mapk9	9.68662e-06	0.306716	0.551	0.439	0.312733	single_cell	FALSE
Far2	9.70896e-06	0.261484	0.577	0.462	0.313454	single_cell	FALSE
Mrps9	9.79906e-06	0.289248	0.391	0.288	0.316363	single_cell	FALSE
Plekhd1	9.84998e-06	0.960123	0.05	0.019	0.318007	single_cell	FALSE
Slk	9.87511e-06	0.248028	0.313	0.221	0.318818	single_cell	FALSE
Ctdp1	1.00369e-05	0.485579	0.145	0.088	0.324043	single_cell	FALSE
Ano6	1.01351e-05	0.266996	0.436	0.335	0.327212	single_cell	FALSE
Tmem126b	1.01577e-05	0.426565	0.213	0.143	0.327942	single_cell	FALSE
Ubn2	1.01644e-05	-0.178894	0.88	0.879	0.328157	single_cell	FALSE
Rap1b	1.03882e-05	0.45529	0.217	0.148	0.335383	single_cell	FALSE
Gm42869	1.05407e-05	0.605154	0.101	0.055	0.340307	single_cell	FALSE
Ric8b	1.07999e-05	0.238329	0.47	0.363	0.348676	single_cell	FALSE
Rbfox2	1.0827e-05	0.1675	0.885	0.813	0.34955	single_cell	FALSE
Edf1	1.08641e-05	-0.727225	0.16	0.214	0.350747	single_cell	FALSE
Zfp672	1.08935e-05	0.264782	0.353	0.257	0.351698	single_cell	FALSE
Ank2	1.09125e-05	0.10244	0.998	0.996	0.352311	single_cell	FALSE
Csgalnact2	1.09904e-05	0.414229	0.2	0.132	0.354827	single_cell	FALSE
Tuba1b	1.11463e-05	-0.655322	0.223	0.276	0.359859	single_cell	FALSE
Fggy	1.12488e-05	0.343303	0.294	0.21	0.363168	single_cell	FALSE
Zc3h14	1.12902e-05	0.22691	0.55	0.437	0.364505	single_cell	FALSE
Ptpn4	1.12975e-05	0.193864	0.793	0.695	0.36474	single_cell	FALSE
Nckap1	1.13116e-05	0.174846	0.749	0.641	0.365195	single_cell	FALSE
Rps7	1.13277e-05	-0.632141	0.205	0.261	0.365715	single_cell	FALSE
Chd2	1.1389e-05	0.180674	0.781	0.687	0.367693	single_cell	FALSE
Calca	1.14401e-05	-3.29636	0.002	0.018	0.369345	single_cell	FALSE
Spp1	1.14858e-05	1.29235	0.033	0.009	0.37082	single_cell	FALSE
Mdh2	1.16298e-05	-0.465146	0.386	0.422	0.375469	single_cell	FALSE
Klhl1	1.16392e-05	0.64558	0.133	0.08	0.375772	single_cell	FALSE
Wnk4	1.16562e-05	1.48823	0.034	0.01	0.37632	single_cell	FALSE
Sox6	1.17075e-05	-0.130981	0.975	0.972	0.377977	single_cell	FALSE
Pacsin1	1.17267e-05	-0.227694	0.774	0.787	0.378597	single_cell	FALSE
Trpc4	1.18002e-05	0.21746	0.803	0.721	0.38097	single_cell	FALSE
Brd9	1.18516e-05	-0.392189	0.439	0.472	0.382628	single_cell	FALSE
Ncapd3	1.20627e-05	0.292181	0.437	0.335	0.389443	single_cell	FALSE
Tigar	1.21266e-05	0.532906	0.132	0.079	0.391508	single_cell	FALSE
Ssbp4	1.22231e-05	-0.79467	0.121	0.173	0.394623	single_cell	FALSE
Klhdc10	1.22764e-05	-0.263023	0.746	0.74	0.396342	single_cell	FALSE
Atpsckmt	1.23808e-05	0.558486	0.15	0.094	0.399715	single_cell	FALSE
Zfp975	1.24343e-05	0.495561	0.127	0.075	0.401441	single_cell	FALSE
Slf2	1.24367e-05	0.187527	0.694	0.569	0.401518	single_cell	FALSE
Stmn4	1.2614e-05	-0.799622	0.199	0.249	0.407242	single_cell	FALSE
Rps27a	1.26423e-05	-0.634087	0.203	0.258	0.408155	single_cell	FALSE
Mccc2	1.26782e-05	0.365152	0.317	0.233	0.409316	single_cell	FALSE
Tmem184c	1.27155e-05	0.340997	0.203	0.133	0.41052	single_cell	FALSE
Dpys	1.28663e-05	2.2575	0.025	0.004	0.415388	single_cell	FALSE
Cyfip2	1.28757e-05	0.174127	0.706	0.58	0.415693	single_cell	FALSE
Vars	1.29761e-05	0.515971	0.126	0.073	0.418935	single_cell	FALSE
Jund	1.32467e-05	-0.966373	0.084	0.131	0.427669	single_cell	FALSE
Kcnh7	1.33156e-05	-0.104056	0.995	0.99	0.429894	single_cell	FALSE
Gdap2	1.3373e-05	0.407357	0.221	0.151	0.431747	single_cell	FALSE
Fn3krp	1.34645e-05	0.750298	0.076	0.037	0.434703	single_cell	FALSE
Gm49336	1.35812e-05	0.26842	0.312	0.22	0.438468	single_cell	FALSE
Fut8	1.35925e-05	0.19497	0.731	0.625	0.438833	single_cell	FALSE
Ankrd16	1.36374e-05	0.451185	0.223	0.154	0.440283	single_cell	FALSE
Tanc1	1.36733e-05	0.403836	0.142	0.085	0.441442	single_cell	FALSE
Dscam	1.37378e-05	0.572369	0.242	0.175	0.443526	single_cell	FALSE
Gne	1.3811e-05	0.533551	0.165	0.105	0.445887	single_cell	FALSE
Ubxn4	1.38738e-05	-0.353307	0.531	0.548	0.447917	single_cell	FALSE
Scamp5	1.3888e-05	-0.455439	0.429	0.459	0.448373	single_cell	FALSE
Enox2	1.43027e-05	0.556644	0.15	0.094	0.461764	single_cell	FALSE
Rpl18	1.44369e-05	-0.819743	0.161	0.212	0.466095	single_cell	FALSE
Srpk2	1.44967e-05	-0.169961	0.917	0.905	0.468026	single_cell	FALSE
Shprh	1.46039e-05	0.243628	0.535	0.424	0.471487	single_cell	FALSE
St8sia1	1.46917e-05	0.249514	0.471	0.362	0.474321	single_cell	FALSE
Dido1	1.47232e-05	0.268611	0.425	0.33	0.475339	single_cell	FALSE
Elmo1	1.48699e-05	0.458639	0.258	0.185	0.480076	single_cell	FALSE
Stard13	1.48789e-05	0.681699	0.092	0.049	0.480366	single_cell	FALSE
Zfp759	1.49163e-05	1.27475	0.04	0.013	0.481572	single_cell	FALSE
Rspo2	1.49393e-05	0.300098	0.199	0.133	0.482314	single_cell	FALSE
Greb1l	1.49808e-05	0.533404	0.139	0.085	0.483656	single_cell	FALSE
Il1rapl2	1.50901e-05	0.625524	0.39	0.327	0.487184	single_cell	FALSE
Eif5a	1.5234e-05	-0.854124	0.102	0.151	0.491828	single_cell	FALSE
Klhl20	1.53004e-05	0.470381	0.209	0.142	0.493974	single_cell	FALSE
Dnmt3a	1.57644e-05	-0.30782	0.645	0.639	0.508953	single_cell	FALSE
Ctnna1	1.58517e-05	0.327892	0.223	0.152	0.511772	single_cell	FALSE
Arhgap10	1.58529e-05	0.678831	0.069	0.032	0.511812	single_cell	FALSE
Wtap	1.58684e-05	0.366343	0.241	0.166	0.512312	single_cell	FALSE
Bin3	1.63021e-05	0.606935	0.124	0.073	0.526312	single_cell	FALSE
Mtor	1.63643e-05	0.285843	0.412	0.313	0.528322	single_cell	FALSE
Aak1	1.63903e-05	0.170606	0.901	0.846	0.529161	single_cell	FALSE
Gm15270	1.6399e-05	1.48766	0.036	0.011	0.52944	single_cell	FALSE
Rpl17	1.64467e-05	-0.611986	0.281	0.33	0.530983	single_cell	FALSE
Hnrnpa2b1	1.65782e-05	0.182166	0.818	0.69	0.535226	single_cell	FALSE
Hsf5	1.67828e-05	0.67248	0.093	0.05	0.541832	single_cell	FALSE
Strn3	1.67864e-05	0.151257	0.888	0.802	0.54195	single_cell	FALSE
Gm2115	1.70814e-05	1.29133	0.052	0.021	0.551471	single_cell	FALSE
Yipf6	1.7567e-05	0.545331	0.135	0.082	0.567151	single_cell	FALSE
Myl6	1.76357e-05	-0.535467	0.347	0.384	0.569367	single_cell	FALSE
Rps6	1.76922e-05	-0.734756	0.156	0.208	0.571193	single_cell	FALSE
Bicdl1	1.76979e-05	0.24374	0.443	0.346	0.571378	single_cell	FALSE
Ndufb8	1.78531e-05	-0.498007	0.307	0.357	0.576388	single_cell	FALSE
Slc4a7	1.78582e-05	0.232248	0.553	0.443	0.576553	single_cell	FALSE
Ubr4	1.79309e-05	0.26447	0.363	0.269	0.578898	single_cell	FALSE
Cdh13	1.79469e-05	-0.395986	0.63	0.655	0.579416	single_cell	FALSE
Kdm5a	1.81648e-05	0.225341	0.573	0.457	0.58645	single_cell	FALSE
Atp2b2	1.8247e-05	0.159973	0.878	0.786	0.589105	single_cell	FALSE
Camk1g	1.8255e-05	0.772919	0.086	0.045	0.589364	single_cell	FALSE
Map6d1	1.8392e-05	0.896406	0.068	0.032	0.593785	single_cell	FALSE
Gria1	1.84453e-05	0.14431	0.991	0.986	0.595505	single_cell	FALSE
Mrps27	1.84824e-05	0.397498	0.201	0.136	0.596703	single_cell	FALSE
Col4a2	1.85794e-05	0.523066	0.123	0.073	0.599835	single_cell	FALSE
Mafg	1.86952e-05	-0.455369	0.381	0.425	0.603574	single_cell	FALSE
Lats1	1.87049e-05	0.327383	0.337	0.252	0.603889	single_cell	FALSE
Zfp516	1.90057e-05	0.387489	0.184	0.12	0.613599	single_cell	FALSE
Mdn1	1.92781e-05	0.220801	0.557	0.437	0.622393	single_cell	FALSE
Cand1	1.94846e-05	0.25678	0.296	0.21	0.629061	single_cell	FALSE
Elp1	1.95959e-05	0.246314	0.323	0.233	0.632654	single_cell	FALSE
6430548M08Rik	1.96076e-05	0.204825	0.339	0.244	0.63303	single_cell	FALSE
Fstl4	1.97412e-05	0.508502	0.23	0.163	0.637344	single_cell	FALSE
Mical2	2.00145e-05	0.175299	0.761	0.649	0.64617	single_cell	FALSE
Atp5d	2.00871e-05	-0.532116	0.306	0.351	0.648513	single_cell	FALSE
Kcnq3	2.00918e-05	0.157905	0.953	0.919	0.648663	single_cell	FALSE
Gm41804	2.0147e-05	0.615225	0.099	0.055	0.650445	single_cell	FALSE
Usp15	2.02462e-05	0.181258	0.704	0.587	0.653649	single_cell	FALSE
Cdk13	2.02513e-05	0.149038	0.737	0.603	0.653814	single_cell	FALSE
Gpx4	2.04841e-05	-0.600572	0.219	0.272	0.661329	single_cell	FALSE
Atrx	2.07569e-05	0.193207	0.81	0.708	0.670138	single_cell	FALSE
Anapc1	2.09389e-05	0.28898	0.455	0.359	0.676014	single_cell	FALSE
Dtnb	2.17021e-05	0.199979	0.68	0.557	0.700654	single_cell	FALSE
Zc3h8	2.17367e-05	0.47558	0.148	0.092	0.701771	single_cell	FALSE
Gm1673	2.21505e-05	-0.698636	0.207	0.258	0.715129	single_cell	FALSE
Exoc1	2.2309e-05	0.29379	0.387	0.294	0.720247	single_cell	FALSE
Hif1a	2.24656e-05	0.343255	0.36	0.272	0.725301	single_cell	FALSE
Tut7	2.27349e-05	0.316349	0.405	0.314	0.733997	single_cell	FALSE
Amy1	2.27532e-05	0.223193	0.612	0.506	0.734588	single_cell	FALSE
Rusc1	2.28864e-05	0.301346	0.275	0.193	0.738888	single_cell	FALSE
Gm37494	2.2914e-05	0.361044	0.207	0.141	0.73978	single_cell	FALSE
Fmn2	2.29624e-05	0.144777	0.819	0.715	0.741342	single_cell	FALSE
Mrps10	2.29873e-05	0.267128	0.324	0.236	0.742146	single_cell	FALSE
Tbc1d32	2.31402e-05	0.402538	0.25	0.18	0.747082	single_cell	FALSE
Zfp866	2.33083e-05	0.34234	0.225	0.155	0.752509	single_cell	FALSE
Gm16183	2.35074e-05	-0.782814	0.154	0.203	0.758935	single_cell	FALSE
Snx5	2.38448e-05	0.416027	0.211	0.146	0.769828	single_cell	FALSE
Hp1bp3	2.39381e-05	0.269944	0.437	0.331	0.772841	single_cell	FALSE
Ewsr1	2.4004e-05	0.231039	0.621	0.506	0.774971	single_cell	FALSE
Aplp1	2.46441e-05	-0.622534	0.271	0.315	0.795636	single_cell	FALSE
Ndufa2	2.47214e-05	-0.856259	0.11	0.157	0.798131	single_cell	FALSE
C2cd3	2.47335e-05	0.333351	0.311	0.228	0.798522	single_cell	FALSE
Trrap	2.49089e-05	0.237542	0.392	0.292	0.804183	single_cell	FALSE
Zfp458	2.5488e-05	0.551511	0.128	0.077	0.822881	single_cell	FALSE
Hectd2	2.59142e-05	0.291402	0.404	0.31	0.836639	single_cell	FALSE
BC003965	2.59453e-05	-0.897535	0.123	0.172	0.837643	single_cell	FALSE
Sik3	2.60172e-05	-0.291157	0.769	0.752	0.839965	single_cell	FALSE
Aldh5a1	2.60311e-05	0.380053	0.193	0.129	0.840414	single_cell	FALSE
Tbc1d19	2.63283e-05	0.319649	0.437	0.338	0.850008	single_cell	FALSE
Gm14296	2.6614e-05	0.413357	0.205	0.139	0.859234	single_cell	FALSE
Sox2ot	2.66694e-05	0.239784	0.629	0.533	0.861023	single_cell	FALSE
Cops7b	2.67596e-05	0.401811	0.167	0.108	0.863933	single_cell	FALSE
Otud3	2.68478e-05	0.595082	0.101	0.057	0.866781	single_cell	FALSE
Shisa4	2.71819e-05	-0.555249	0.26	0.312	0.877569	single_cell	FALSE
Gm42664	2.71837e-05	1.35139	0.04	0.014	0.877625	single_cell	FALSE
Cd2ap	2.72118e-05	0.230709	0.641	0.514	0.878533	single_cell	FALSE
Rpl15	2.73206e-05	-0.557569	0.252	0.302	0.882044	single_cell	FALSE
Smc3	2.73469e-05	0.245031	0.36	0.267	0.882895	single_cell	FALSE
Helq	2.78644e-05	0.238809	0.376	0.281	0.899604	single_cell	FALSE
Plagl1	2.79553e-05	0.588288	0.078	0.04	0.902536	single_cell	FALSE
Pdzd4	2.81673e-05	-0.473295	0.41	0.437	0.909381	single_cell	FALSE
Gpc6	2.82442e-05	0.589798	0.276	0.213	0.911864	single_cell	FALSE
Has3	2.82971e-05	1.19631	0.04	0.014	0.913572	single_cell	FALSE
Abcb4	2.83485e-05	0.505167	0.157	0.101	0.91523	single_cell	FALSE
4921534H16Rik	2.83489e-05	-0.739051	0.248	0.294	0.915244	single_cell	FALSE
2610008E11Rik	2.84849e-05	0.274402	0.253	0.178	0.919635	single_cell	FALSE
Adamts20	2.86358e-05	0.359429	0.186	0.122	0.924506	single_cell	FALSE
Timm9	2.87056e-05	-0.288621	0.697	0.69	0.92676	single_cell	FALSE
Blm	2.88019e-05	0.317934	0.277	0.201	0.929869	single_cell	FALSE
Cnih3	2.89472e-05	0.984291	0.067	0.032	0.934561	single_cell	FALSE
Supt16	2.94535e-05	0.311347	0.322	0.237	0.950905	single_cell	FALSE
Mapk8	2.94697e-05	0.198526	0.632	0.521	0.951431	single_cell	FALSE
Gpr158	2.9773e-05	0.189466	0.858	0.802	0.961223	single_cell	FALSE
Anxa11	2.98708e-05	1.08825	0.039	0.013	0.96438	single_cell	FALSE
AI413582	2.99776e-05	-1.02418	0.081	0.124	0.967825	single_cell	FALSE
Zfc3h1	3.01751e-05	0.2064	0.647	0.539	0.974203	single_cell	FALSE
Pnkd	3.02095e-05	-0.397068	0.437	0.473	0.975314	single_cell	FALSE
Nae1	3.04342e-05	0.292813	0.324	0.236	0.982567	single_cell	FALSE
Gm38085	3.04372e-05	0.631167	0.073	0.036	0.982666	single_cell	FALSE
Stxbp5l	3.07657e-05	0.12194	0.94	0.881	0.99327	single_cell	FALSE
Arhgef6	3.10529e-05	0.284151	0.386	0.291	1	single_cell	FALSE
Naa40	3.12096e-05	-0.43369	0.416	0.446	1	single_cell	FALSE
Uxt	3.12555e-05	0.91438	0.056	0.025	1	single_cell	FALSE
Slc4a10	3.12922e-05	0.172739	0.873	0.815	1	single_cell	FALSE
Dap3	3.1685e-05	0.260914	0.252	0.178	1	single_cell	FALSE
Psma1	3.17225e-05	-0.400581	0.406	0.446	1	single_cell	FALSE
Sf3b1	3.18364e-05	0.180346	0.726	0.592	1	single_cell	FALSE
Parg	3.18851e-05	0.246227	0.518	0.413	1	single_cell	FALSE
Esco1	3.18919e-05	0.211329	0.531	0.419	1	single_cell	FALSE
Macf1	3.19322e-05	0.106472	0.989	0.972	1	single_cell	FALSE
Plat	3.21382e-05	0.989336	0.052	0.022	1	single_cell	FALSE
Gjd2	3.21407e-05	0.599481	0.095	0.052	1	single_cell	FALSE
Ap3b1	3.22098e-05	0.216914	0.453	0.352	1	single_cell	FALSE
Rap1gds1	3.22209e-05	0.227392	0.61	0.503	1	single_cell	FALSE
Ralgapb	3.22816e-05	0.223297	0.673	0.566	1	single_cell	FALSE
Gm14546	3.25288e-05	0.753952	0.068	0.033	1	single_cell	FALSE
Rapgef6	3.27849e-05	0.207038	0.614	0.515	1	single_cell	FALSE
Tanc2	3.2882e-05	0.131579	0.959	0.925	1	single_cell	FALSE
Cir1	3.29132e-05	0.287639	0.251	0.177	1	single_cell	FALSE
Galnt14	3.31736e-05	0.688747	0.083	0.044	1	single_cell	FALSE
Pigg	3.35995e-05	0.585379	0.116	0.068	1	single_cell	FALSE
Scn1b	3.36457e-05	-0.332205	0.545	0.564	1	single_cell	FALSE
Utrn	3.37235e-05	0.121701	0.841	0.757	1	single_cell	FALSE
Megf9	3.38197e-05	0.268801	0.419	0.325	1	single_cell	FALSE
Elf2	3.38388e-05	0.313003	0.243	0.17	1	single_cell	FALSE
Epha4	3.38595e-05	0.566477	0.112	0.066	1	single_cell	FALSE
Pitpnm3	3.39139e-05	0.228026	0.326	0.234	1	single_cell	FALSE
Smg1	3.40365e-05	0.161698	0.757	0.658	1	single_cell	FALSE
Cabin1	3.46093e-05	0.252133	0.483	0.385	1	single_cell	FALSE
Rassf4	3.47131e-05	1.29142	0.046	0.018	1	single_cell	FALSE
Ndufb9	3.47352e-05	-0.412565	0.402	0.438	1	single_cell	FALSE
Rtl8a	3.49203e-05	-0.72157	0.105	0.154	1	single_cell	FALSE
Filip1	3.51733e-05	0.374284	0.205	0.142	1	single_cell	FALSE
Relch	3.52062e-05	0.213122	0.625	0.512	1	single_cell	FALSE
Hspa4l	3.55812e-05	0.19855	0.591	0.474	1	single_cell	FALSE
Lancl3	3.56629e-05	0.375843	0.182	0.121	1	single_cell	FALSE
Asb11	3.58581e-05	1.60542	0.026	0.006	1	single_cell	FALSE
Cyp46a1	3.59124e-05	-0.553341	0.306	0.347	1	single_cell	FALSE
Gm9934	3.63557e-05	1.75065	0.027	0.007	1	single_cell	FALSE
Parp1	3.70636e-05	0.346018	0.217	0.149	1	single_cell	FALSE
Zhx1	3.72767e-05	0.516442	0.117	0.069	1	single_cell	FALSE
Appl2	3.73545e-05	0.254843	0.274	0.194	1	single_cell	FALSE
Dctn4	3.74763e-05	-0.352107	0.525	0.539	1	single_cell	FALSE
Pcdhac2	3.75184e-05	0.776924	0.076	0.039	1	single_cell	FALSE
Adamts3	3.80997e-05	0.353478	0.218	0.152	1	single_cell	FALSE
Zfyve19	3.82092e-05	0.436197	0.132	0.081	1	single_cell	FALSE
Fbxl17	3.88626e-05	0.129836	0.939	0.881	1	single_cell	FALSE
Dram2	3.8953e-05	0.300645	0.199	0.135	1	single_cell	FALSE
Crbn	3.91698e-05	0.286379	0.243	0.171	1	single_cell	FALSE
Tmem132cos	3.92214e-05	-0.777349	0.197	0.249	1	single_cell	FALSE
Nf1	3.93135e-05	0.164975	0.909	0.823	1	single_cell	FALSE
Suco	3.95608e-05	0.255324	0.396	0.3	1	single_cell	FALSE
Cisd1	3.95977e-05	-0.573823	0.243	0.291	1	single_cell	FALSE
Mfap3l	3.98439e-05	0.330083	0.307	0.226	1	single_cell	FALSE
Cpne2	3.9869e-05	-0.79337	0.076	0.121	1	single_cell	FALSE
Fkbp8	3.99414e-05	-0.779881	0.139	0.186	1	single_cell	FALSE
Adss	4.00207e-05	0.313167	0.332	0.25	1	single_cell	FALSE
Sh3glb1	4.01984e-05	0.266564	0.519	0.419	1	single_cell	FALSE
Mtpap	4.03186e-05	0.32621	0.289	0.21	1	single_cell	FALSE
Ip6k2	4.04058e-05	0.317996	0.271	0.193	1	single_cell	FALSE
Mfsd14b	4.05609e-05	0.324878	0.296	0.213	1	single_cell	FALSE
Sox4	4.05638e-05	-1.02792	0.081	0.124	1	single_cell	FALSE
Ctdsp2	4.09114e-05	0.593874	0.106	0.061	1	single_cell	FALSE
Tmem38b	4.15412e-05	0.311441	0.19	0.127	1	single_cell	FALSE
Tet3	4.24475e-05	-0.433	0.425	0.447	1	single_cell	FALSE
Mtf2	4.30428e-05	0.233145	0.533	0.421	1	single_cell	FALSE
Elk1	4.33148e-05	0.821341	0.07	0.034	1	single_cell	FALSE
Slc1a1	4.34673e-05	0.204627	0.569	0.455	1	single_cell	FALSE
Gas2	4.36352e-05	0.230092	0.358	0.267	1	single_cell	FALSE
Myo5c	4.36648e-05	1.02044	0.056	0.025	1	single_cell	FALSE
Fam173a	4.40692e-05	-0.469937	0.395	0.424	1	single_cell	FALSE
Plod2	4.40843e-05	0.748849	0.08	0.042	1	single_cell	FALSE
Afap1	4.43582e-05	0.158864	0.726	0.612	1	single_cell	FALSE
Cep70	4.45547e-05	0.214258	0.356	0.264	1	single_cell	FALSE
Atp2c1	4.49543e-05	0.143814	0.665	0.547	1	single_cell	FALSE
Mcrip1	4.52751e-05	-0.571941	0.192	0.242	1	single_cell	FALSE
Gpi1	4.53016e-05	-0.514068	0.372	0.404	1	single_cell	FALSE
Chpt1	4.55306e-05	0.235433	0.528	0.422	1	single_cell	FALSE
A830036E02Rik	4.71142e-05	1.69361	0.033	0.01	1	single_cell	FALSE
Hrh2	4.73154e-05	0.499204	0.129	0.079	1	single_cell	FALSE
Mmaa	4.76368e-05	0.331859	0.262	0.19	1	single_cell	FALSE
Cntnap5a	4.78379e-05	0.131727	0.931	0.927	1	single_cell	FALSE
Gm13830	4.78906e-05	-0.95678	0.083	0.127	1	single_cell	FALSE
Tsix	4.7975e-05	-0.404847	0.437	0.45	1	single_cell	FALSE
Cdh6	4.80394e-05	1.01735	0.085	0.047	1	single_cell	FALSE
Arhgap24	4.81249e-05	1.338	0.045	0.018	1	single_cell	FALSE
Prkra	4.824e-05	0.45458	0.175	0.118	1	single_cell	FALSE
Lrrc38	4.87825e-05	0.397128	0.192	0.131	1	single_cell	FALSE
Washc2	4.89369e-05	0.252316	0.265	0.187	1	single_cell	FALSE
Gm35256	4.94648e-05	0.68485	0.114	0.069	1	single_cell	FALSE
Osgin2	5.00393e-05	0.362622	0.199	0.136	1	single_cell	FALSE
Lsm14a	5.0532e-05	0.414742	0.251	0.181	1	single_cell	FALSE
B4gat1	5.0836e-05	-0.667856	0.152	0.202	1	single_cell	FALSE
Marcksl1	5.14859e-05	-2.76725	0.004	0.02	1	single_cell	FALSE
Atp9a	5.16921e-05	-0.377727	0.382	0.422	1	single_cell	FALSE
Mpped2	5.20896e-05	-0.363421	0.59	0.59	1	single_cell	FALSE
Rnf208	5.21447e-05	-0.702396	0.131	0.179	1	single_cell	FALSE
Wdr19	5.24279e-05	0.520457	0.162	0.107	1	single_cell	FALSE
Tfg	5.24461e-05	0.339295	0.358	0.272	1	single_cell	FALSE
Sphkap	5.25428e-05	0.387424	0.338	0.264	1	single_cell	FALSE
Steap2	5.3422e-05	0.336965	0.223	0.155	1	single_cell	FALSE
Nup98	5.37145e-05	0.200694	0.599	0.472	1	single_cell	FALSE
Slc29a1	5.39061e-05	0.52837	0.095	0.053	1	single_cell	FALSE
Prim2	5.39339e-05	0.631063	0.115	0.07	1	single_cell	FALSE
Caprin1	5.40221e-05	0.21716	0.547	0.44	1	single_cell	FALSE
Pcca	5.43342e-05	0.208805	0.708	0.612	1	single_cell	FALSE
Rpl7l1	5.45503e-05	0.411836	0.182	0.123	1	single_cell	FALSE
Mrpl43	5.51573e-05	-0.86221	0.11	0.155	1	single_cell	FALSE
Rpgrip1l	5.55913e-05	0.34491	0.327	0.246	1	single_cell	FALSE
Atp6v1f	5.6492e-05	-0.684733	0.164	0.213	1	single_cell	FALSE
Shroom4	5.69529e-05	0.782812	0.06	0.028	1	single_cell	FALSE
Aggf1	5.72396e-05	0.372865	0.241	0.17	1	single_cell	FALSE
Picalm	5.7343e-05	0.217808	0.474	0.372	1	single_cell	FALSE
Ahctf1	5.74542e-05	0.253808	0.417	0.318	1	single_cell	FALSE
Disp2	5.85056e-05	0.292024	0.362	0.277	1	single_cell	FALSE
Maf	5.85864e-05	-0.258708	0.696	0.702	1	single_cell	FALSE
Prickle2	5.8709e-05	-0.192425	0.875	0.848	1	single_cell	FALSE
Slc6a1	5.88008e-05	-0.214429	0.868	0.825	1	single_cell	FALSE
Kcns1	5.94033e-05	0.998458	0.059	0.028	1	single_cell	FALSE
Trmt10b	5.98717e-05	0.523445	0.147	0.095	1	single_cell	FALSE
Ramp3	6.01745e-05	-1.31027	0.035	0.067	1	single_cell	FALSE
Pam16	6.11286e-05	-0.765738	0.104	0.15	1	single_cell	FALSE
Reps1	6.12547e-05	0.243012	0.387	0.295	1	single_cell	FALSE
Plekha5	6.16712e-05	0.122128	0.906	0.822	1	single_cell	FALSE
Mthfsl	6.18784e-05	0.552322	0.129	0.081	1	single_cell	FALSE
Ifrd1	6.19884e-05	0.212077	0.388	0.297	1	single_cell	FALSE
Ptgs1	6.20496e-05	0.548468	0.131	0.082	1	single_cell	FALSE
Stx6	6.23549e-05	0.323145	0.221	0.154	1	single_cell	FALSE
Acvr2a	6.24741e-05	0.201267	0.403	0.305	1	single_cell	FALSE
2810405F17Rik	6.26286e-05	0.696572	0.095	0.054	1	single_cell	FALSE
Msrb3	6.26527e-05	0.233635	0.453	0.353	1	single_cell	FALSE
Gm26936	6.30589e-05	0.229647	0.309	0.222	1	single_cell	FALSE
Gask1b	6.35168e-05	1.2904	0.036	0.013	1	single_cell	FALSE
Plag1	6.35888e-05	0.524476	0.119	0.072	1	single_cell	FALSE
H3f3aos	6.36191e-05	3.61936	0.014	0.001	1	single_cell	FALSE
Dpy19l4	6.37792e-05	0.276445	0.338	0.252	1	single_cell	FALSE
Hs6st2	6.4432e-05	0.347295	0.2	0.139	1	single_cell	FALSE
Cul4a	6.45439e-05	0.261294	0.372	0.282	1	single_cell	FALSE
Nol8	6.52644e-05	0.443064	0.175	0.118	1	single_cell	FALSE
Klf3	6.55635e-05	-0.372532	0.49	0.512	1	single_cell	FALSE
Taco1	6.56001e-05	0.361981	0.203	0.139	1	single_cell	FALSE
mt-Co3	6.63959e-05	0.351883	0.184	0.126	1	single_cell	FALSE
Zfp280c	6.68358e-05	0.169848	0.479	0.372	1	single_cell	FALSE
Pou5f2	6.68837e-05	-2.29747	0.005	0.022	1	single_cell	FALSE
Kif2a	6.69642e-05	0.21838	0.629	0.515	1	single_cell	FALSE
Patl1	6.71242e-05	0.364528	0.201	0.139	1	single_cell	FALSE
Arfgef1	6.73307e-05	0.174746	0.71	0.604	1	single_cell	FALSE
Alkal2	6.73484e-05	0.570667	0.129	0.081	1	single_cell	FALSE
Atg5	6.76221e-05	0.276268	0.242	0.172	1	single_cell	FALSE
Rb1	6.76634e-05	0.191789	0.461	0.358	1	single_cell	FALSE
Pla2g7	6.76764e-05	0.452991	0.169	0.112	1	single_cell	FALSE
Lynx1	6.82818e-05	-0.326112	0.517	0.526	1	single_cell	FALSE
Rassf3	6.83767e-05	0.472621	0.099	0.057	1	single_cell	FALSE
Mpp1	6.89783e-05	0.421312	0.155	0.101	1	single_cell	FALSE
Phf24	6.9756e-05	0.273791	0.404	0.314	1	single_cell	FALSE
Rpl21	6.98454e-05	-0.557639	0.264	0.307	1	single_cell	FALSE
Camk2a	7.00301e-05	0.241626	0.529	0.434	1	single_cell	FALSE
Cep164	7.00546e-05	-0.507486	0.366	0.401	1	single_cell	FALSE
Nefh	7.04172e-05	0.412222	0.164	0.108	1	single_cell	FALSE
Nptn	7.05898e-05	0.15445	0.869	0.775	1	single_cell	FALSE
Akap6	7.0647e-05	0.135333	0.955	0.907	1	single_cell	FALSE
Fam13c	7.08603e-05	0.161602	0.634	0.514	1	single_cell	FALSE
Rpl19	7.14267e-05	-0.500127	0.285	0.328	1	single_cell	FALSE
Txnrd1	7.14661e-05	0.292652	0.17	0.112	1	single_cell	FALSE
Fzd6	7.1533e-05	1.06296	0.056	0.026	1	single_cell	FALSE
Plxna2	7.20103e-05	0.172395	0.66	0.539	1	single_cell	FALSE
Ube2q2	7.21916e-05	0.181439	0.463	0.358	1	single_cell	FALSE
2610044O15Rik8	7.23889e-05	0.394079	0.165	0.109	1	single_cell	FALSE
Gm42917	7.28101e-05	0.605324	0.068	0.034	1	single_cell	FALSE
Hbp1	7.29655e-05	0.335702	0.2	0.137	1	single_cell	FALSE
Pias2	7.30429e-05	0.201179	0.673	0.577	1	single_cell	FALSE
Arhgef12	7.31171e-05	0.148373	0.831	0.733	1	single_cell	FALSE
Pigv	7.34573e-05	0.863072	0.07	0.036	1	single_cell	FALSE
Abca1	7.35284e-05	0.312816	0.168	0.11	1	single_cell	FALSE
Snhg20	7.47436e-05	-0.369158	0.526	0.533	1	single_cell	FALSE
Tpk1	7.51644e-05	0.252028	0.319	0.239	1	single_cell	FALSE
Far1	7.53516e-05	0.219402	0.64	0.542	1	single_cell	FALSE
Gtf3c3	7.54176e-05	0.313158	0.234	0.166	1	single_cell	FALSE
Recql	7.55115e-05	0.397882	0.118	0.071	1	single_cell	FALSE
Alkbh2	7.57842e-05	0.519345	0.096	0.055	1	single_cell	FALSE
Slc16a10	7.58632e-05	0.275232	0.176	0.117	1	single_cell	FALSE
Gm3448	7.62055e-05	0.323948	0.188	0.127	1	single_cell	FALSE
Fbxl2	7.62413e-05	-0.485433	0.327	0.37	1	single_cell	FALSE
Flrt2	7.70273e-05	0.174249	0.592	0.487	1	single_cell	FALSE
Stmn2	7.70623e-05	-0.297655	0.531	0.553	1	single_cell	FALSE
Pcm1	7.70964e-05	0.197676	0.755	0.652	1	single_cell	FALSE
B3galt2	7.73101e-05	0.336268	0.204	0.142	1	single_cell	FALSE
Ankrd42	7.73813e-05	0.315317	0.254	0.183	1	single_cell	FALSE
Ypel3	7.89649e-05	-0.57767	0.307	0.345	1	single_cell	FALSE
Psme4	7.92037e-05	0.180474	0.769	0.674	1	single_cell	FALSE
Ppp1r16b	8.04533e-05	0.233195	0.337	0.252	1	single_cell	FALSE
Wdpcp	8.05752e-05	0.284035	0.256	0.186	1	single_cell	FALSE
Gabrg3	8.06914e-05	-0.118198	0.979	0.983	1	single_cell	FALSE
Gxylt1	8.07699e-05	0.407369	0.178	0.12	1	single_cell	FALSE
Adamtsl5	8.08805e-05	0.208637	0.235	0.166	1	single_cell	FALSE
Nfxl1	8.1136e-05	0.403572	0.247	0.181	1	single_cell	FALSE
Adarb1	8.13965e-05	0.177065	0.697	0.601	1	single_cell	FALSE
Kansl1l	8.18378e-05	0.180726	0.789	0.68	1	single_cell	FALSE
Klhl4	8.22453e-05	0.359547	0.123	0.075	1	single_cell	FALSE
Slitrk3	8.23406e-05	0.33937	0.228	0.162	1	single_cell	FALSE
Top3b	8.27231e-05	0.281259	0.284	0.207	1	single_cell	FALSE
Cpne4	8.28763e-05	0.948409	0.055	0.025	1	single_cell	FALSE
Pacsin2	8.29512e-05	0.213978	0.506	0.409	1	single_cell	FALSE
Exoc2	8.40438e-05	0.214675	0.451	0.35	1	single_cell	FALSE
Ssh2	8.41079e-05	0.132555	0.872	0.787	1	single_cell	FALSE
Naa20	8.41929e-05	-0.403449	0.444	0.453	1	single_cell	FALSE
Tbcb	8.49151e-05	-0.715956	0.127	0.174	1	single_cell	FALSE
Sv2a	8.49856e-05	-0.264339	0.694	0.694	1	single_cell	FALSE
Ankrd13c	8.52599e-05	0.263613	0.414	0.324	1	single_cell	FALSE
Spcs1	8.53756e-05	-0.624568	0.28	0.32	1	single_cell	FALSE
Zfp958	8.57482e-05	0.31462	0.158	0.103	1	single_cell	FALSE
Bcl6	8.61227e-05	-0.591345	0.235	0.282	1	single_cell	FALSE
Zmym6	8.61431e-05	0.244375	0.376	0.285	1	single_cell	FALSE
Me3	8.69206e-05	-0.13793	0.962	0.957	1	single_cell	FALSE
Rps21	8.73827e-05	-0.706364	0.129	0.176	1	single_cell	FALSE
Anks1b	8.75062e-05	0.100465	0.995	0.996	1	single_cell	FALSE
Smpd1	8.82249e-05	-0.818692	0.128	0.172	1	single_cell	FALSE
Slc9a7	8.869e-05	0.202959	0.433	0.335	1	single_cell	FALSE
U2af1	8.90063e-05	-0.507956	0.282	0.327	1	single_cell	FALSE
Ptchd1	8.94822e-05	-1.27138	0.031	0.061	1	single_cell	FALSE
Akap10	9.0604e-05	0.174803	0.53	0.419	1	single_cell	FALSE
Ahr	9.06597e-05	0.245724	0.426	0.328	1	single_cell	FALSE
Tpcn2	9.14396e-05	0.749763	0.066	0.033	1	single_cell	FALSE
Rnf123	9.20997e-05	0.385976	0.152	0.099	1	single_cell	FALSE
Pcnt	9.22341e-05	0.458539	0.201	0.142	1	single_cell	FALSE
D430041D05Rik	9.23857e-05	0.166029	0.751	0.649	1	single_cell	FALSE
Myrip	9.26998e-05	0.257773	0.516	0.412	1	single_cell	FALSE
Vps28	9.30741e-05	-0.927894	0.089	0.131	1	single_cell	FALSE
Aplp2	9.34254e-05	-0.20017	0.747	0.754	1	single_cell	FALSE
Adgra3	9.40177e-05	0.257392	0.398	0.316	1	single_cell	FALSE
D430036J16Rik	9.49181e-05	-2.03364	0.006	0.023	1	single_cell	FALSE
Zfp318	9.54582e-05	0.279619	0.445	0.353	1	single_cell	FALSE
Acad8	9.58268e-05	0.360781	0.184	0.124	1	single_cell	FALSE
Gm30541	9.59161e-05	-0.872388	0.07	0.109	1	single_cell	FALSE
C9orf72	9.72739e-05	0.491529	0.135	0.086	1	single_cell	FALSE
Med15	9.73809e-05	0.225372	0.337	0.254	1	single_cell	FALSE
Fancm	9.76529e-05	0.27055	0.226	0.158	1	single_cell	FALSE
Tdrd3	9.87214e-05	0.167887	0.456	0.352	1	single_cell	FALSE
Herc2	9.91993e-05	0.179594	0.706	0.602	1	single_cell	FALSE
Fbxo32	9.9447e-05	0.924146	0.068	0.035	1	single_cell	FALSE
Mertk	9.95884e-05	1.27959	0.039	0.015	1	single_cell	FALSE
Snx14	9.97805e-05	0.289029	0.456	0.367	1	single_cell	FALSE
Hspd1	9.98303e-05	0.165476	0.296	0.216	1	single_cell	FALSE
Moap1	0.000100486	2.0808	0.02	0.004	1	single_cell	FALSE
Serinc5	0.000100775	0.424879	0.17	0.115	1	single_cell	FALSE
Rasa1	0.000100989	0.202578	0.615	0.513	1	single_cell	FALSE
Gm6225	0.000101	0.716915	0.062	0.031	1	single_cell	FALSE
Cfl1	0.000101061	-0.562986	0.237	0.282	1	single_cell	FALSE
Gabrd	0.000101184	-0.369718	0.594	0.575	1	single_cell	FALSE
Emc4	0.000101219	-0.506173	0.303	0.347	1	single_cell	FALSE
Tsga10	0.000101619	0.314165	0.356	0.273	1	single_cell	FALSE
Cr2	0.000102273	1.15861	0.062	0.031	1	single_cell	FALSE
Gm15446	0.000102414	0.321604	0.169	0.112	1	single_cell	FALSE
Cntn4	0.000103038	-0.286262	0.742	0.768	1	single_cell	FALSE
A330023F24Rik	0.000103191	-0.186847	0.834	0.815	1	single_cell	FALSE
Zfp334	0.000103369	0.672189	0.077	0.041	1	single_cell	FALSE
Fam13a	0.000103539	0.204707	0.377	0.29	1	single_cell	FALSE
Ccng2	0.00010554	0.794221	0.059	0.028	1	single_cell	FALSE
Tacc2	0.000105744	0.22056	0.338	0.251	1	single_cell	FALSE
Ndufs5	0.00010606	-0.512179	0.319	0.354	1	single_cell	FALSE
Hps3	0.000106433	0.725462	0.093	0.054	1	single_cell	FALSE
Rap1gap	0.000107214	-0.467489	0.375	0.4	1	single_cell	FALSE
Cacna1a	0.000107307	0.104483	0.987	0.977	1	single_cell	FALSE
Tmsb10	0.000107984	-1.62401	0.015	0.038	1	single_cell	FALSE
Nppc	0.000108282	-1.05114	0.048	0.082	1	single_cell	FALSE
Gm8066	0.000108989	1.54245	0.03	0.01	1	single_cell	FALSE
Rars	0.000109014	0.287239	0.182	0.123	1	single_cell	FALSE
Lifr	0.000109986	0.306947	0.29	0.214	1	single_cell	FALSE
Hccs	0.000110318	0.659821	0.086	0.049	1	single_cell	FALSE
Trim39	0.000110342	0.426405	0.129	0.082	1	single_cell	FALSE
Qtrt1	0.000110449	-0.634961	0.17	0.217	1	single_cell	FALSE
Zeb2	0.000111041	-0.155603	0.956	0.933	1	single_cell	FALSE
Pkd2	0.000111977	0.191807	0.435	0.339	1	single_cell	FALSE
Eif3c	0.000113902	-0.447227	0.319	0.361	1	single_cell	FALSE
Pdgfa	0.000114432	-0.899428	0.093	0.135	1	single_cell	FALSE
Nrcam	0.000115712	0.139517	0.879	0.801	1	single_cell	FALSE
Ar	0.00011581	1.47699	0.03	0.01	1	single_cell	FALSE
Trnp1	0.00011582	-0.460089	0.345	0.379	1	single_cell	FALSE
Gm26812	0.000115846	-0.973305	0.052	0.088	1	single_cell	FALSE
Clasp2	0.000116602	0.141659	0.928	0.857	1	single_cell	FALSE
Prmt9	0.000116833	0.345059	0.186	0.127	1	single_cell	FALSE
Pkig	0.00011748	-0.574269	0.255	0.297	1	single_cell	FALSE
Klhl24	0.000117792	0.226327	0.543	0.445	1	single_cell	FALSE
Myh14	0.000118416	0.559348	0.089	0.051	1	single_cell	FALSE
Ankrd34c	0.000118811	1.03906	0.041	0.016	1	single_cell	FALSE
Ptprs	0.000118828	-0.282844	0.723	0.709	1	single_cell	FALSE
Jdp2	0.000119811	0.405382	0.167	0.113	1	single_cell	FALSE
Bbof1	0.000120439	0.226033	0.409	0.311	1	single_cell	FALSE
Itpr1	0.000120543	0.127619	0.831	0.743	1	single_cell	FALSE
Etv5	0.000120715	0.225288	0.309	0.229	1	single_cell	FALSE
Senp3	0.000120895	0.308599	0.127	0.079	1	single_cell	FALSE
Cpe	0.000121249	-0.194122	0.766	0.771	1	single_cell	FALSE
Mthfs	0.000121298	0.245122	0.252	0.181	1	single_cell	FALSE
Zfp239	0.000121402	-0.612758	0.205	0.252	1	single_cell	FALSE
Gtpbp8	0.000121691	0.299718	0.246	0.178	1	single_cell	FALSE
Vwa8	0.000121725	0.142596	0.83	0.731	1	single_cell	FALSE
Nbn	0.000122328	0.370545	0.171	0.115	1	single_cell	FALSE
Mid1	0.000123736	0.662111	0.05	0.022	1	single_cell	FALSE
Orc3	0.000123956	0.15529	0.351	0.261	1	single_cell	FALSE
Slc20a2	0.000124049	0.230911	0.27	0.198	1	single_cell	FALSE
Ascc3	0.00012409	0.153725	0.661	0.55	1	single_cell	FALSE
Kmt2c	0.000124142	0.134321	0.743	0.624	1	single_cell	FALSE
Gm15860	0.000124975	0.869043	0.062	0.031	1	single_cell	FALSE
Rnf150	0.000126394	0.212355	0.555	0.449	1	single_cell	FALSE
2025-09-09	0.000126872	0.621521	0.08	0.043	1	single_cell	FALSE
Mlh3	0.000127456	0.401223	0.174	0.12	1	single_cell	FALSE
Slc25a27	0.000127639	-0.285089	0.678	0.666	1	single_cell	FALSE
2025-09-08	0.000127749	-0.492496	0.274	0.319	1	single_cell	FALSE
Zcchc12	0.000129712	-1.10584	0.042	0.074	1	single_cell	FALSE
Lmbrd2	0.000130396	0.21784	0.416	0.323	1	single_cell	FALSE
Smad1	0.000130563	0.240605	0.378	0.291	1	single_cell	FALSE
Ccdc186	0.000131284	0.222453	0.369	0.278	1	single_cell	FALSE
Hsf2	0.000132974	0.178667	0.317	0.234	1	single_cell	FALSE
Bbip1	0.00013307	-0.486568	0.364	0.398	1	single_cell	FALSE
Mindy3	0.000134371	0.340231	0.21	0.148	1	single_cell	FALSE
Lingo2	0.000135659	0.373682	0.166	0.115	1	single_cell	FALSE
Gabbr1	0.000135667	-0.394977	0.42	0.451	1	single_cell	FALSE
Arl5b	0.000135702	0.332507	0.186	0.128	1	single_cell	FALSE
2025-09-07	0.000135748	0.197807	0.655	0.551	1	single_cell	FALSE
Atrnl1	0.000135789	0.106477	0.981	0.959	1	single_cell	FALSE
Srsf7	0.000137264	-0.332833	0.488	0.503	1	single_cell	FALSE
Pde7b	0.000137484	0.5031	0.101	0.061	1	single_cell	FALSE
Ube3c	0.000138084	0.146982	0.714	0.599	1	single_cell	FALSE
Kdm6a	0.000140241	0.210613	0.461	0.362	1	single_cell	FALSE
Cirbp	0.000141877	-0.770551	0.133	0.177	1	single_cell	FALSE
Gm17106	0.000142997	-0.585997	0.217	0.261	1	single_cell	FALSE
Fam193b	0.000143186	0.174958	0.453	0.348	1	single_cell	FALSE
Zfp87	0.000143298	0.810671	0.054	0.025	1	single_cell	FALSE
Oga	0.000144385	0.128787	0.611	0.486	1	single_cell	FALSE
Eme2	0.000144463	0.94274	0.043	0.018	1	single_cell	FALSE
Gm47710	0.000145391	0.597827	0.089	0.051	1	single_cell	FALSE
Hira	0.00014553	0.207598	0.484	0.39	1	single_cell	FALSE
Mtus1	0.000145875	0.747693	0.066	0.034	1	single_cell	FALSE
Zmym2	0.000146001	0.206872	0.636	0.558	1	single_cell	FALSE
Bicral	0.000147101	-0.369997	0.578	0.567	1	single_cell	FALSE
Calcoco1	0.000148023	0.300501	0.174	0.118	1	single_cell	FALSE
Mrs2	0.000148892	0.167816	0.332	0.245	1	single_cell	FALSE
Mreg	0.000151285	0.889903	0.061	0.031	1	single_cell	FALSE
Phka1	0.000152848	0.235852	0.284	0.21	1	single_cell	FALSE
2210408I21Rik	0.000153239	0.198705	0.566	0.473	1	single_cell	FALSE
Slc22a4	0.000154146	0.477787	0.101	0.06	1	single_cell	FALSE
Lnpk	0.000154666	0.230547	0.502	0.404	1	single_cell	FALSE
Rmnd1	0.00015484	0.183385	0.482	0.375	1	single_cell	FALSE
Dtnbp1	0.000155173	0.308092	0.257	0.187	1	single_cell	FALSE
Camk2n2	0.000155399	-0.724553	0.174	0.216	1	single_cell	FALSE
Ilvbl	0.000155714	-0.868196	0.097	0.137	1	single_cell	FALSE
Map1a	0.000158982	0.217163	0.453	0.357	1	single_cell	FALSE
Ppil4	0.000159052	0.324877	0.279	0.207	1	single_cell	FALSE
E2f6	0.000159218	0.172571	0.222	0.155	1	single_cell	FALSE
Dcbld2	0.000159637	0.226893	0.394	0.307	1	single_cell	FALSE
Rnf187	0.000160056	-0.560333	0.223	0.267	1	single_cell	FALSE
Asb2	0.000160074	0.94919	0.047	0.021	1	single_cell	FALSE
Pitpnc1	0.000160826	0.224627	0.562	0.474	1	single_cell	FALSE
Lsm4	0.000161099	-0.940745	0.079	0.118	1	single_cell	FALSE
Filip1l	0.000161766	0.417701	0.223	0.163	1	single_cell	FALSE
Ide	0.000161984	0.207791	0.335	0.251	1	single_cell	FALSE
Atp5o	0.000162386	-0.499815	0.325	0.36	1	single_cell	FALSE
Plxdc2	0.000162718	-0.335347	0.613	0.628	1	single_cell	FALSE
Zkscan8	0.000163073	0.574191	0.106	0.064	1	single_cell	FALSE
Gm43331	0.000164705	2.80652	0.013	0.001	1	single_cell	FALSE
Zdhhc5	0.000165997	0.275945	0.201	0.14	1	single_cell	FALSE
Hapln1	0.000166478	0.662641	0.087	0.05	1	single_cell	FALSE
Glra2	0.000166542	0.397628	0.213	0.154	1	single_cell	FALSE
Tpt1	0.000167036	-0.531495	0.255	0.297	1	single_cell	FALSE
Sec31a	0.000168128	0.229705	0.379	0.291	1	single_cell	FALSE
Kcnmb4	0.000168386	0.632857	0.072	0.038	1	single_cell	FALSE
Wdr26	0.00016846	0.193907	0.495	0.398	1	single_cell	FALSE
Timm21	0.000169477	0.371411	0.159	0.106	1	single_cell	FALSE
Polr3e	0.000169612	-0.616676	0.2	0.247	1	single_cell	FALSE
Sfpq	0.000169914	0.153289	0.732	0.634	1	single_cell	FALSE
Osgepl1	0.000171104	0.245588	0.211	0.147	1	single_cell	FALSE
Tm6sf1	0.000171631	0.158445	0.713	0.601	1	single_cell	FALSE
Srgap2	0.000171744	0.13925	0.854	0.758	1	single_cell	FALSE
Tmem30a	0.000171916	0.272694	0.518	0.427	1	single_cell	FALSE
Gm29514	0.000172044	0.404501	0.135	0.087	1	single_cell	FALSE
Dgat1	0.000173287	-0.476468	0.281	0.321	1	single_cell	FALSE
Fam110b	0.00017338	0.210099	0.551	0.447	1	single_cell	FALSE
Tceal9	0.00017598	-0.970201	0.07	0.108	1	single_cell	FALSE
Gm16267	0.000176189	0.589711	0.086	0.049	1	single_cell	FALSE
Cbfb	0.000176228	0.385016	0.152	0.103	1	single_cell	FALSE
Fastkd2	0.000176442	0.295159	0.154	0.102	1	single_cell	FALSE
Ppil6	0.000179228	-1.10693	0.041	0.073	1	single_cell	FALSE
Epg5	0.000179433	0.267207	0.309	0.234	1	single_cell	FALSE
Pde9a	0.000179866	0.308065	0.247	0.181	1	single_cell	FALSE
Kcnc3	0.000180209	0.204123	0.573	0.479	1	single_cell	FALSE
Tbp	0.000180451	0.428603	0.137	0.089	1	single_cell	FALSE
Gm13112	0.000180684	-2.39127	0.005	0.021	1	single_cell	FALSE
Igfbp4	0.000180984	0.424192	0.081	0.045	1	single_cell	FALSE
Gm29488	0.000181115	1.06446	0.036	0.013	1	single_cell	FALSE
Gm5148	0.000181359	1.10476	0.048	0.022	1	single_cell	FALSE
Ankfn1	0.000182514	2.23695	0.032	0.011	1	single_cell	FALSE
Cdc27	0.00018289	0.193594	0.469	0.374	1	single_cell	FALSE
Rpl7	0.000183633	-0.819664	0.134	0.175	1	single_cell	FALSE
Gm15680	0.000185101	0.633627	0.097	0.058	1	single_cell	FALSE
Ppp1r7	0.000186588	0.327143	0.182	0.125	1	single_cell	FALSE
Poc5	0.000186732	0.378099	0.123	0.078	1	single_cell	FALSE
Sybu	0.000187598	0.154088	0.767	0.676	1	single_cell	FALSE
Dtna	0.000187631	0.147868	0.838	0.751	1	single_cell	FALSE
Ptpn3	0.000187688	0.504339	0.096	0.057	1	single_cell	FALSE
Slc35a3	0.000187816	0.264695	0.27	0.199	1	single_cell	FALSE
Memo1	0.000188292	0.216496	0.542	0.447	1	single_cell	FALSE
Myo1e	0.000188364	0.227344	0.465	0.375	1	single_cell	FALSE
Myo1b	0.000188953	0.245192	0.392	0.31	1	single_cell	FALSE
Gas6	0.000189023	0.2157	0.418	0.321	1	single_cell	FALSE
Uba5	0.000191859	0.23567	0.28	0.205	1	single_cell	FALSE
Rab3gap2	0.00019231	0.154009	0.51	0.403	1	single_cell	FALSE
Csnk2b	0.000192958	-1.04348	0.06	0.095	1	single_cell	FALSE
Socs5	0.000194384	0.207442	0.289	0.215	1	single_cell	FALSE
Bivm	0.000196089	0.4228	0.192	0.136	1	single_cell	FALSE
Fech	0.000196524	0.313059	0.244	0.179	1	single_cell	FALSE
Ttc39aos1	0.000198587	0.649283	0.078	0.043	1	single_cell	FALSE
Mapk6	0.000199786	0.261281	0.172	0.116	1	single_cell	FALSE
Gnptab	0.000200908	0.164867	0.378	0.291	1	single_cell	FALSE
Rpl26	0.0002017	-0.66503	0.17	0.213	1	single_cell	FALSE
Zfp804b	0.000205915	0.119079	0.769	0.712	1	single_cell	FALSE
Dcp1a	0.000206965	0.199991	0.329	0.246	1	single_cell	FALSE
Rnf13	0.000206971	0.192262	0.446	0.348	1	single_cell	FALSE
Crnkl1	0.000209074	0.526417	0.111	0.069	1	single_cell	FALSE
Psmb5	0.000209178	-0.619065	0.197	0.24	1	single_cell	FALSE
Dip2a	0.000209519	0.193432	0.617	0.523	1	single_cell	FALSE
Tmem147	0.000211581	-0.409438	0.311	0.354	1	single_cell	FALSE
Gtf2e2	0.000211713	0.408169	0.144	0.096	1	single_cell	FALSE
Katnb1	0.000212459	0.569978	0.08	0.045	1	single_cell	FALSE
Tmem201	0.000213759	-0.634293	0.166	0.209	1	single_cell	FALSE
Gas2l3	0.000214189	1.16122	0.041	0.017	1	single_cell	FALSE
Emc10	0.000214366	-0.461509	0.396	0.416	1	single_cell	FALSE
Ptcd3	0.000215355	0.174596	0.382	0.291	1	single_cell	FALSE
Usp38	0.000215429	0.25688	0.215	0.151	1	single_cell	FALSE
Mib1	0.00021564	0.149899	0.556	0.449	1	single_cell	FALSE
Syncrip	0.000216465	0.239625	0.339	0.261	1	single_cell	FALSE
Sestd1	0.000218805	0.150733	0.471	0.367	1	single_cell	FALSE
Fgf1	0.000220983	-0.411992	0.463	0.478	1	single_cell	FALSE
Actn1	0.000221368	-0.817505	0.123	0.163	1	single_cell	FALSE
Maml3	0.000222171	0.273857	0.246	0.179	1	single_cell	FALSE
Zfp937	0.000222967	1.1612	0.036	0.014	1	single_cell	FALSE
Plpp5	0.000223807	0.401325	0.103	0.062	1	single_cell	FALSE
Wdr37	0.000225128	0.119704	0.543	0.434	1	single_cell	FALSE
Herpud1	0.000225593	-0.458352	0.264	0.308	1	single_cell	FALSE
Lrmda	0.000226143	0.823075	0.057	0.028	1	single_cell	FALSE
Eno1	0.000226647	-0.547427	0.284	0.322	1	single_cell	FALSE
Usp29	0.000227047	-0.252345	0.589	0.616	1	single_cell	FALSE
mt-Nd2	0.000227455	0.445295	0.105	0.064	1	single_cell	FALSE
A330070K13Rik	0.000228312	1.48027	0.029	0.01	1	single_cell	FALSE
Gm12940	0.000228338	0.220486	0.228	0.163	1	single_cell	FALSE
Cyp2j6	0.000228936	1.35037	0.03	0.01	1	single_cell	FALSE
P2ry14	0.000230603	-0.574987	0.217	0.26	1	single_cell	FALSE
Utp20	0.000231325	0.332949	0.225	0.165	1	single_cell	FALSE
Zbtb41	0.000231749	0.312571	0.184	0.127	1	single_cell	FALSE
Aasdhppt	0.000231983	0.428152	0.141	0.094	1	single_cell	FALSE
Tex2	0.000233055	0.320902	0.186	0.13	1	single_cell	FALSE
Znrf2	0.000234761	0.258533	0.197	0.137	1	single_cell	FALSE
Dcaf10	0.000234905	0.266119	0.298	0.224	1	single_cell	FALSE
Cdc123	0.000235361	0.194945	0.302	0.225	1	single_cell	FALSE
Gm47664	0.000236194	1.81547	0.019	0.004	1	single_cell	FALSE
Vps13d	0.000236618	0.183519	0.739	0.644	1	single_cell	FALSE
Faf1	0.000237945	0.146758	0.848	0.756	1	single_cell	FALSE
Tbc1d4	0.000238015	0.249405	0.364	0.287	1	single_cell	FALSE
Osbpl9	0.0002388	0.141862	0.863	0.779	1	single_cell	FALSE
Sipa1l1	0.000239444	0.177257	0.813	0.73	1	single_cell	FALSE
Gm14393	0.000240338	1.80048	0.019	0.004	1	single_cell	FALSE
Syt5	0.000240341	-1.06226	0.035	0.064	1	single_cell	FALSE
Gm15902	0.00024057	1.44331	0.019	0.004	1	single_cell	FALSE
Rsbn1	0.000241645	-0.374303	0.451	0.47	1	single_cell	FALSE
Mrps26	0.000241767	-0.753369	0.132	0.173	1	single_cell	FALSE
Gm36445	0.000242102	1.12206	0.035	0.013	1	single_cell	FALSE
Grb2	0.000246329	0.268811	0.304	0.229	1	single_cell	FALSE
Rnf139	0.000246669	0.342388	0.175	0.121	1	single_cell	FALSE
Wdr48	0.000249345	0.307014	0.227	0.164	1	single_cell	FALSE
Fgfr1op2	0.000250079	0.33447	0.259	0.191	1	single_cell	FALSE
Spata1	0.000250448	-0.59256	0.273	0.311	1	single_cell	FALSE
Prkaa2	0.000251403	0.199147	0.487	0.391	1	single_cell	FALSE
Trip12	0.000252243	0.118675	0.8	0.696	1	single_cell	FALSE
Gemin5	0.000252545	0.211178	0.151	0.1	1	single_cell	FALSE
Cep290	0.000252751	0.182089	0.373	0.288	1	single_cell	FALSE
Mbnl2	0.000253948	-0.22501	0.717	0.694	1	single_cell	FALSE
Hdac9	0.000254231	0.183097	0.707	0.606	1	single_cell	FALSE
Tmem117	0.000254551	0.157797	0.46	0.361	1	single_cell	FALSE
Smchd1	0.000254778	0.137537	0.61	0.5	1	single_cell	FALSE
Rnft1	0.00025484	0.187737	0.389	0.303	1	single_cell	FALSE
Dclre1a	0.000256875	0.508447	0.086	0.05	1	single_cell	FALSE
Rpl41	0.000257514	-0.495124	0.279	0.319	1	single_cell	FALSE
Lipa	0.000257714	0.357998	0.16	0.11	1	single_cell	FALSE
Irak1bp1	0.000257875	0.405747	0.116	0.073	1	single_cell	FALSE
Gm10401	0.000259302	-2.31295	0.004	0.018	1	single_cell	FALSE
Asah2	0.000259324	0.253008	0.261	0.193	1	single_cell	FALSE
Eif3e	0.000260266	0.291856	0.269	0.203	1	single_cell	FALSE
Tmem223	0.000260447	-0.651179	0.193	0.232	1	single_cell	FALSE
Dubr	0.000260554	4.17676	0.01	0	1	single_cell	FALSE
Ankhd1	0.000261711	0.170391	0.751	0.625	1	single_cell	FALSE
Slc44a1	0.000261749	0.197142	0.592	0.493	1	single_cell	FALSE
Zdhhc3	0.000262369	0.288501	0.194	0.136	1	single_cell	FALSE
Eqtn	0.000262827	0.8344	0.046	0.021	1	single_cell	FALSE
Actr3b	0.000262898	0.218977	0.277	0.204	1	single_cell	FALSE
A230083G16Rik	0.000263282	-0.965761	0.044	0.076	1	single_cell	FALSE
Sh3bgrl2	0.000265186	0.391723	0.166	0.116	1	single_cell	FALSE
Clta	0.000265625	-0.397751	0.332	0.369	1	single_cell	FALSE
Cidea	0.000268058	-1.96313	0.004	0.018	1	single_cell	FALSE
Lrp1	0.000269524	-0.388118	0.44	0.456	1	single_cell	FALSE
Armh3	0.000273422	-0.293407	0.476	0.502	1	single_cell	FALSE
Lnpep	0.000276787	0.104494	0.626	0.509	1	single_cell	FALSE
Drd1	0.00027767	0.594923	0.064	0.034	1	single_cell	FALSE
Zranb2	0.000278982	0.144966	0.761	0.665	1	single_cell	FALSE
Gm20642	0.000282265	-0.299617	0.585	0.584	1	single_cell	FALSE
Dctn5	0.000282652	0.265457	0.127	0.081	1	single_cell	FALSE
Yaf2	0.000282994	0.154431	0.404	0.307	1	single_cell	FALSE
Prss12	0.000284151	-1.24386	0.038	0.068	1	single_cell	FALSE
Zfp114	0.000284724	1.1133	0.04	0.017	1	single_cell	FALSE
Rps6kc1	0.000285687	0.230196	0.403	0.313	1	single_cell	FALSE
Shc4	0.000285932	1.11407	0.044	0.019	1	single_cell	FALSE
Lyrm4	0.000287823	-0.818032	0.088	0.127	1	single_cell	FALSE
Fus	0.000288516	0.153424	0.777	0.668	1	single_cell	FALSE
Ccdc91	0.000291358	0.224947	0.27	0.201	1	single_cell	FALSE
mt-Co1	0.000291399	0.551207	0.105	0.065	1	single_cell	FALSE
Mtmr10	0.000291541	0.450369	0.103	0.064	1	single_cell	FALSE
Nab1	0.000292701	0.3439	0.169	0.118	1	single_cell	FALSE
Cacnb4	0.000293506	0.102801	0.906	0.853	1	single_cell	FALSE
Tmem189	0.000293871	-0.48215	0.305	0.343	1	single_cell	FALSE
Tars2	0.000294254	0.368154	0.146	0.098	1	single_cell	FALSE
Prpf40b	0.000294495	0.273072	0.239	0.173	1	single_cell	FALSE
Zbtb37	0.000295194	0.239027	0.229	0.166	1	single_cell	FALSE
Pcf11	0.000295324	0.221783	0.452	0.36	1	single_cell	FALSE
Pfdn5	0.000297582	-0.774946	0.135	0.176	1	single_cell	FALSE
Pgrmc1	0.000298535	-0.65953	0.203	0.244	1	single_cell	FALSE
Kctd9	0.000298688	0.38262	0.122	0.078	1	single_cell	FALSE
Tmem74	0.00030082	0.91413	0.06	0.031	1	single_cell	FALSE
Nat14	0.000301468	-0.832716	0.06	0.095	1	single_cell	FALSE
Gm14410	0.00030159	0.249723	0.184	0.128	1	single_cell	FALSE
Suds3	0.000301803	0.209466	0.254	0.185	1	single_cell	FALSE
Arfgap1	0.000303026	-0.38957	0.402	0.426	1	single_cell	FALSE
Ssx2ip	0.000303791	0.295522	0.211	0.151	1	single_cell	FALSE
Raf1	0.000306821	0.179216	0.588	0.49	1	single_cell	FALSE
Hsd17b11	0.000308139	0.640702	0.067	0.036	1	single_cell	FALSE
Kpna1	0.000308601	0.188041	0.465	0.367	1	single_cell	FALSE
Fabp3	0.000308884	-0.597614	0.185	0.228	1	single_cell	FALSE
Zfp961	0.000308915	0.159272	0.433	0.339	1	single_cell	FALSE
Gm13889	0.000315179	-0.617948	0.169	0.212	1	single_cell	FALSE
Atf4	0.00031583	-0.730469	0.184	0.225	1	single_cell	FALSE
Gpam	0.000318246	0.422842	0.117	0.074	1	single_cell	FALSE
Ppp1r12b	0.000318651	0.166468	0.729	0.631	1	single_cell	FALSE
Ndufb10	0.000320089	-0.515108	0.24	0.283	1	single_cell	FALSE
Kcnj3	0.000320245	0.127368	0.952	0.923	1	single_cell	FALSE
Lnx2	0.000320785	1.01768	0.036	0.014	1	single_cell	FALSE
Naa30	0.00032167	0.315747	0.227	0.166	1	single_cell	FALSE
Pcdhga8	0.000322546	2.38306	0.017	0.003	1	single_cell	FALSE
4930432B10Rik	0.000324293	0.37952	0.142	0.097	1	single_cell	FALSE
Nom1	0.000324308	0.25739	0.251	0.187	1	single_cell	FALSE
Ndufs3	0.000327857	-0.399973	0.32	0.354	1	single_cell	FALSE
2210408F21Rik	0.000328316	0.175023	0.616	0.524	1	single_cell	FALSE
Ctxn1	0.000328936	-1.91765	0.008	0.025	1	single_cell	FALSE
Gm15577	0.000328969	-0.87457	0.072	0.108	1	single_cell	FALSE
Golim4	0.000329913	0.234871	0.254	0.19	1	single_cell	FALSE
Ubap1l	0.000332146	0.354203	0.203	0.145	1	single_cell	FALSE
Setd6	0.000334114	-1.48017	0.013	0.032	1	single_cell	FALSE
Zfp932	0.000334964	0.402588	0.186	0.133	1	single_cell	FALSE
Atp7b	0.000336639	0.51409	0.085	0.05	1	single_cell	FALSE
Rpl18a	0.00033807	-0.698972	0.152	0.194	1	single_cell	FALSE
Entpd3	0.000339007	0.461908	0.081	0.046	1	single_cell	FALSE
Rcbtb2	0.000339208	0.327311	0.169	0.117	1	single_cell	FALSE
Zfp655	0.000339607	0.284821	0.179	0.124	1	single_cell	FALSE
Lmbr1	0.000339829	0.164558	0.533	0.431	1	single_cell	FALSE
Tmem29	0.00034237	0.248013	0.189	0.132	1	single_cell	FALSE
Pign	0.000344192	0.233089	0.374	0.292	1	single_cell	FALSE
Zfp426	0.000344603	0.190816	0.313	0.237	1	single_cell	FALSE
Phf8	0.000346341	0.14252	0.381	0.29	1	single_cell	FALSE
Fahd1	0.000347954	0.341864	0.163	0.112	1	single_cell	FALSE
Gm7854	0.000348184	0.2307	0.225	0.164	1	single_cell	FALSE
D830024N08Rik	0.000349327	-0.643506	0.211	0.249	1	single_cell	FALSE
Zfp758	0.00035023	0.894676	0.05	0.024	1	single_cell	FALSE
Fkbp4	0.000354285	-0.656816	0.165	0.206	1	single_cell	FALSE
Gucy1a2	0.000357632	0.215842	0.432	0.343	1	single_cell	FALSE
Gtf3c1	0.000363111	0.204113	0.359	0.279	1	single_cell	FALSE
Zswim6	0.000368949	-0.215763	0.794	0.778	1	single_cell	FALSE
Nwd2	0.000372257	0.468134	0.148	0.101	1	single_cell	FALSE
Pcdhga5	0.000373221	1.38334	0.032	0.012	1	single_cell	FALSE
Synpr	0.000374498	0.838553	0.07	0.039	1	single_cell	FALSE
Thap3	0.000375898	-0.455711	0.353	0.384	1	single_cell	FALSE
Ints7	0.00037632	0.341203	0.125	0.082	1	single_cell	FALSE
Chka	0.000377685	-0.228778	0.653	0.65	1	single_cell	FALSE
Wipi1	0.0003782	0.718502	0.059	0.031	1	single_cell	FALSE
Zmat4	0.000378823	0.161577	0.586	0.504	1	single_cell	FALSE
Zfp109	0.000380593	0.854388	0.044	0.02	1	single_cell	FALSE
Ptov1	0.000381238	-0.900805	0.072	0.107	1	single_cell	FALSE
4833445I07Rik	0.000381727	1.3506	0.026	0.008	1	single_cell	FALSE
Guf1	0.000383109	0.195401	0.363	0.282	1	single_cell	FALSE
Dtd1	0.000383846	-0.393008	0.391	0.425	1	single_cell	FALSE
Khdrbs1	0.000384793	0.174143	0.476	0.378	1	single_cell	FALSE
Zfp346	0.000386121	0.114563	0.482	0.378	1	single_cell	FALSE
Prmt3	0.00038627	0.267617	0.321	0.249	1	single_cell	FALSE
Gbe1	0.000388524	0.514852	0.11	0.07	1	single_cell	FALSE
Pik3r3	0.000388769	0.186971	0.344	0.264	1	single_cell	FALSE
Rgs20	0.000392303	-0.588016	0.113	0.156	1	single_cell	FALSE
Cep85l	0.000394944	0.179747	0.304	0.226	1	single_cell	FALSE
Orc5	0.000395074	0.190994	0.262	0.193	1	single_cell	FALSE
Gzf1	0.000397829	0.321916	0.152	0.103	1	single_cell	FALSE
C130046K22Rik	0.00040039	1.7501	0.021	0.005	1	single_cell	FALSE
C230037L18Rik	0.000400792	0.409145	0.117	0.075	1	single_cell	FALSE
Mrps33	0.00040107	-0.702885	0.154	0.194	1	single_cell	FALSE
Zcchc3	0.000402073	-0.872114	0.076	0.112	1	single_cell	FALSE
Elmod2	0.000403457	0.506501	0.112	0.072	1	single_cell	FALSE
Cux1	0.000404566	0.182371	0.685	0.591	1	single_cell	FALSE
Nek1	0.000406832	0.18041	0.67	0.572	1	single_cell	FALSE
Erbin	0.000407214	0.203083	0.681	0.593	1	single_cell	FALSE
Dcp2	0.000407975	0.218551	0.149	0.1	1	single_cell	FALSE
Nipal2	0.000409891	0.158592	0.426	0.337	1	single_cell	FALSE
Sh3yl1	0.000409938	0.486418	0.117	0.076	1	single_cell	FALSE
Pcdhga10	0.000411349	1.5027	0.021	0.005	1	single_cell	FALSE
Kbtbd2	0.000411952	0.356667	0.138	0.092	1	single_cell	FALSE
Ppargc1a	0.000417029	0.153084	0.793	0.685	1	single_cell	FALSE
Gm5165	0.000419464	0.651476	0.061	0.032	1	single_cell	FALSE
Josd2	0.000420741	-0.905826	0.068	0.102	1	single_cell	FALSE
Brap	0.000420965	0.348673	0.19	0.137	1	single_cell	FALSE
Lypd6	0.000421111	0.316703	0.187	0.133	1	single_cell	FALSE
Cables1	0.000421605	0.222069	0.162	0.111	1	single_cell	FALSE
Phf11c	0.000422205	2.64934	0.011	0.001	1	single_cell	FALSE
Slc10a7	0.000422373	0.27825	0.192	0.136	1	single_cell	FALSE
Tmem208	0.000423193	-0.627536	0.214	0.252	1	single_cell	FALSE
Slc7a2	0.000424056	1.00736	0.038	0.016	1	single_cell	FALSE
Cyth3	0.000425102	0.152928	0.439	0.34	1	single_cell	FALSE
Ikbkg	0.000430853	0.407814	0.105	0.066	1	single_cell	FALSE
Lrrc40	0.000431683	0.281955	0.223	0.163	1	single_cell	FALSE
Zfp729a	0.000433771	0.443222	0.086	0.051	1	single_cell	FALSE
Gnptg	0.000434574	-0.637353	0.148	0.187	1	single_cell	FALSE
Banp	0.00043759	-0.485245	0.268	0.303	1	single_cell	FALSE
Nmd3	0.000437883	0.337458	0.238	0.177	1	single_cell	FALSE
Mrpl1	0.000439137	0.243714	0.274	0.204	1	single_cell	FALSE
Itga9	0.000441503	0.239323	0.21	0.153	1	single_cell	FALSE
Zfp101	0.000443496	0.504272	0.091	0.055	1	single_cell	FALSE
Slc4a4	0.000445093	0.147765	0.844	0.757	1	single_cell	FALSE
Zzz3	0.000446494	0.214437	0.383	0.3	1	single_cell	FALSE
Tmem91	0.000447915	-0.572303	0.154	0.199	1	single_cell	FALSE
Las1l	0.000448488	-0.30875	0.573	0.565	1	single_cell	FALSE
mt-Co2	0.000448707	0.315507	0.168	0.118	1	single_cell	FALSE
Extl2	0.000449985	0.262041	0.313	0.243	1	single_cell	FALSE
Ube2ql1	0.000452443	0.346534	0.156	0.107	1	single_cell	FALSE
Ephb1	0.000452636	0.339248	0.11	0.071	1	single_cell	FALSE
Dctn3	0.000452791	-0.690166	0.127	0.167	1	single_cell	FALSE
Gnal	0.000453271	0.164507	0.573	0.469	1	single_cell	FALSE
Ubxn2a	0.000455939	0.223969	0.247	0.183	1	single_cell	FALSE
Rpap3	0.000457123	0.439686	0.113	0.073	1	single_cell	FALSE
BC052040	0.000460052	0.201017	0.375	0.294	1	single_cell	FALSE
Erlec1	0.000463284	0.145644	0.523	0.419	1	single_cell	FALSE
Trp53bp2	0.000464852	0.651032	0.074	0.043	1	single_cell	FALSE
Arhgef9	0.000467539	0.131474	0.605	0.486	1	single_cell	FALSE
Tpgs1	0.00046965	-0.892631	0.064	0.097	1	single_cell	FALSE
Lgi2	0.000470338	0.233736	0.524	0.442	1	single_cell	FALSE
Gabarapl1	0.000472405	-0.560233	0.191	0.233	1	single_cell	FALSE
Gm17171	0.000473208	0.237364	0.175	0.122	1	single_cell	FALSE
Stk39	0.000473802	0.134922	0.654	0.551	1	single_cell	FALSE
Rpap2	0.000475652	0.29467	0.183	0.129	1	single_cell	FALSE
Tfdp2	0.00047667	0.166967	0.529	0.437	1	single_cell	FALSE
Sox2	0.000477024	-0.584537	0.148	0.191	1	single_cell	FALSE
Myof	0.000477038	0.593513	0.119	0.079	1	single_cell	FALSE
Zscan2	0.000478204	1.00429	0.037	0.016	1	single_cell	FALSE
Gad1	0.000479383	0.138176	0.838	0.756	1	single_cell	FALSE
Ndufa10	0.000480951	-0.33679	0.464	0.48	1	single_cell	FALSE
A230077H06Rik	0.000481517	0.412384	0.152	0.106	1	single_cell	FALSE
Stmn1	0.000483064	-0.47884	0.335	0.375	1	single_cell	FALSE
Gm10538	0.000484805	-1.26594	0.03	0.055	1	single_cell	FALSE
Cops2	0.000485166	0.208699	0.282	0.211	1	single_cell	FALSE
Capn7	0.000486024	0.191563	0.363	0.282	1	single_cell	FALSE
Cemip2	0.000486282	0.38483	0.097	0.059	1	single_cell	FALSE
Brwd3	0.000486646	0.217438	0.294	0.223	1	single_cell	FALSE
Ankrd33b	0.000486705	0.239038	0.253	0.19	1	single_cell	FALSE
Med14	0.00048681	0.181404	0.441	0.351	1	single_cell	FALSE
Prdx6	0.000486953	0.305239	0.231	0.169	1	single_cell	FALSE
Pgap1	0.000487187	0.387683	0.197	0.145	1	single_cell	FALSE
Gm4221	0.000487498	0.387823	0.133	0.089	1	single_cell	FALSE
Rbck1	0.000489242	0.31359	0.129	0.085	1	single_cell	FALSE
Larp1b	0.000489848	0.182011	0.384	0.302	1	single_cell	FALSE
Gm42984	0.000490509	0.386513	0.154	0.106	1	single_cell	FALSE
Gm29170	0.000491706	0.545237	0.09	0.055	1	single_cell	FALSE
Ift88	0.000492627	0.171859	0.322	0.246	1	single_cell	FALSE
Med23	0.00049355	0.270764	0.238	0.176	1	single_cell	FALSE
Ttc9b	0.000495683	-1.20804	0.03	0.055	1	single_cell	FALSE
Gm26673	0.000496373	0.199299	0.182	0.129	1	single_cell	FALSE
Zfp944	0.000497556	0.408343	0.1	0.063	1	single_cell	FALSE
Ubxn7	0.000500481	0.223842	0.381	0.303	1	single_cell	FALSE
Aco1	0.000501891	0.268366	0.209	0.152	1	single_cell	FALSE
Hps5	0.000502523	0.300671	0.247	0.187	1	single_cell	FALSE
Tenm4	0.000507999	-0.17534	0.899	0.901	1	single_cell	FALSE
Gm26703	0.000508257	0.509308	0.084	0.05	1	single_cell	FALSE
Ppp2r5e	0.000509186	0.127416	0.734	0.645	1	single_cell	FALSE
Slitrk5	0.000512028	-0.518801	0.267	0.303	1	single_cell	FALSE
Pcyt1b	0.000512359	0.403915	0.122	0.08	1	single_cell	FALSE
Cd164	0.000513817	0.213162	0.25	0.187	1	single_cell	FALSE
Selenos	0.000514481	-0.6553	0.182	0.22	1	single_cell	FALSE
Syp	0.000518359	-0.255407	0.574	0.569	1	single_cell	FALSE
Abca9	0.00051857	1.08472	0.044	0.021	1	single_cell	FALSE
Lgr5	0.000520433	0.486232	0.087	0.052	1	single_cell	FALSE
Mrps21	0.000525149	-0.573432	0.199	0.24	1	single_cell	FALSE
Ints9	0.000527075	0.252412	0.268	0.202	1	single_cell	FALSE
Tmem39a	0.000527185	0.162249	0.206	0.148	1	single_cell	FALSE
Ndufb7	0.000529658	-0.629213	0.155	0.195	1	single_cell	FALSE
Med17	0.000529803	0.361181	0.186	0.136	1	single_cell	FALSE
Csnk2a1	0.000530082	0.207623	0.419	0.34	1	single_cell	FALSE
Cdc42bpb	0.000532136	0.196975	0.408	0.322	1	single_cell	FALSE
Il15ra	0.000532363	0.342962	0.101	0.063	1	single_cell	FALSE
Phf2	0.000533197	0.568894	0.098	0.061	1	single_cell	FALSE
Nfkbiz	0.000537966	0.281262	0.168	0.118	1	single_cell	FALSE
Arl5c	0.00053809	-1.71348	0.008	0.024	1	single_cell	FALSE
Arl6ip6	0.00053886	0.229744	0.178	0.126	1	single_cell	FALSE
Igf2r	0.000539361	0.23677	0.186	0.13	1	single_cell	FALSE
Cdip1	0.000542895	-0.361576	0.496	0.503	1	single_cell	FALSE
Zfp738	0.000547362	0.230369	0.266	0.199	1	single_cell	FALSE
Hebp1	0.000549756	0.865333	0.042	0.019	1	single_cell	FALSE
Wipf1	0.000550928	0.890699	0.039	0.017	1	single_cell	FALSE
Tmem132a	0.000551149	-0.608559	0.209	0.249	1	single_cell	FALSE
Nfyc	0.00055143	0.159097	0.698	0.599	1	single_cell	FALSE
Pgm2l1	0.000551535	0.224946	0.254	0.191	1	single_cell	FALSE
Ltn1	0.000552367	0.145974	0.302	0.227	1	single_cell	FALSE
Slain1	0.000553696	0.18578	0.331	0.254	1	single_cell	FALSE
Casc1	0.000559472	0.836013	0.046	0.022	1	single_cell	FALSE
8030462N17Rik	0.000560411	0.178716	0.508	0.413	1	single_cell	FALSE
Ppip5k1	0.000562013	0.168425	0.496	0.399	1	single_cell	FALSE
Pds5a	0.000562085	0.148221	0.675	0.569	1	single_cell	FALSE
Txlna	0.00056265	0.284062	0.172	0.119	1	single_cell	FALSE
Pbx3	0.000564074	0.401938	0.091	0.056	1	single_cell	FALSE
Uspl1	0.000566104	0.315032	0.176	0.125	1	single_cell	FALSE
Pitrm1	0.000568293	0.254808	0.159	0.11	1	single_cell	FALSE
Lrfn5	0.000568402	0.12685	0.929	0.9	1	single_cell	FALSE
Sh3kbp1	0.000573082	0.162167	0.553	0.455	1	single_cell	FALSE
Ndst4	0.000574464	1.21202	0.023	0.007	1	single_cell	FALSE
Pus10	0.000576704	0.24991	0.367	0.287	1	single_cell	FALSE
Kcnd2	0.000577858	0.147321	0.893	0.864	1	single_cell	FALSE
Cul3	0.000579362	0.184252	0.505	0.414	1	single_cell	FALSE
Rpl7a	0.000580554	-0.559317	0.174	0.214	1	single_cell	FALSE
Zfp39	0.000581641	0.902659	0.044	0.021	1	single_cell	FALSE
Caprin2	0.00058412	0.206196	0.262	0.194	1	single_cell	FALSE
Gm10373	0.000584829	0.733709	0.053	0.027	1	single_cell	FALSE
4930556J24Rik	0.000585892	-0.875995	0.039	0.067	1	single_cell	FALSE
Tnks2	0.000586871	0.176398	0.582	0.479	1	single_cell	FALSE
Camta1	0.000587375	-0.1229	0.941	0.92	1	single_cell	FALSE
Bcl11b	0.000588168	-0.380187	0.433	0.452	1	single_cell	FALSE
Ccdc93	0.000589536	0.321839	0.224	0.167	1	single_cell	FALSE
Nek6	0.000591717	1.59154	0.023	0.007	1	single_cell	FALSE
Vps4a	0.000593596	0.347573	0.127	0.085	1	single_cell	FALSE
Pelp1	0.000596926	0.599851	0.088	0.054	1	single_cell	FALSE
Mrpl37	0.000598148	0.326573	0.127	0.084	1	single_cell	FALSE
Tmem144	0.000598321	1.15204	0.043	0.02	1	single_cell	FALSE
Lzts1	0.000601172	0.747576	0.05	0.025	1	single_cell	FALSE
Rb1cc1	0.000603707	0.132508	0.781	0.673	1	single_cell	FALSE
Gstp1	0.000606082	-2.32938	0.005	0.018	1	single_cell	FALSE
Dusp12	0.000606282	-0.309664	0.337	0.375	1	single_cell	FALSE
Zbtb1	0.000608808	0.418979	0.134	0.091	1	single_cell	FALSE
Hadhb	0.000611149	0.20147	0.297	0.227	1	single_cell	FALSE
Opa1	0.000611989	0.204359	0.514	0.419	1	single_cell	FALSE
Nrip1	0.000614008	0.274909	0.274	0.208	1	single_cell	FALSE
Fnbp1	0.000615411	0.111644	0.598	0.476	1	single_cell	FALSE
Ufl1	0.000616511	0.173699	0.33	0.252	1	single_cell	FALSE
Tubgcp5	0.000618278	0.175269	0.351	0.271	1	single_cell	FALSE
Tnrc6c	0.000618585	-0.154394	0.905	0.864	1	single_cell	FALSE
Klhl29	0.000619054	-0.194375	0.86	0.831	1	single_cell	FALSE
Gm42047	0.00062142	-3.06899	0.001	0.011	1	single_cell	FALSE
Sytl2	0.000622732	0.157263	0.264	0.197	1	single_cell	FALSE
Elp6	0.0006259	0.509924	0.087	0.053	1	single_cell	FALSE
Sbf2	0.000630319	0.12423	0.919	0.864	1	single_cell	FALSE
Trim43c	0.000630947	0.638554	0.061	0.033	1	single_cell	FALSE
Vipas39	0.000633036	0.130484	0.276	0.206	1	single_cell	FALSE
Dlx1as	0.000634523	0.203391	0.449	0.363	1	single_cell	FALSE
Asrgl1	0.000637571	0.405874	0.111	0.071	1	single_cell	FALSE
Cerk	0.000641762	0.140975	0.476	0.375	1	single_cell	FALSE
Fndc3a	0.000644084	0.163777	0.445	0.357	1	single_cell	FALSE
Csf2ra	0.000649894	-0.619435	0.155	0.194	1	single_cell	FALSE
Ofd1	0.000650905	0.385581	0.174	0.125	1	single_cell	FALSE
Gm20754	0.000655535	0.371814	0.235	0.179	1	single_cell	FALSE
Pcdh1	0.000657311	0.370417	0.12	0.079	1	single_cell	FALSE
Prkaa1	0.000658202	0.249168	0.158	0.109	1	single_cell	FALSE
Tm2d2	0.000658823	-0.575868	0.161	0.201	1	single_cell	FALSE
Ppa2	0.000659359	0.13916	0.247	0.181	1	single_cell	FALSE
Farp2	0.000662389	0.296225	0.244	0.182	1	single_cell	FALSE
Spast	0.000662568	0.213023	0.458	0.372	1	single_cell	FALSE
Eif1a	0.000666358	0.387517	0.099	0.061	1	single_cell	FALSE
Ly96	0.00066753	0.583388	0.069	0.039	1	single_cell	FALSE
C130073E24Rik	0.000669608	1.40428	0.038	0.017	1	single_cell	FALSE
Ints13	0.000670056	0.363636	0.188	0.136	1	single_cell	FALSE
Fmn1	0.000673318	0.207039	0.801	0.749	1	single_cell	FALSE
Erp44	0.000682568	0.168864	0.465	0.369	1	single_cell	FALSE
Eif4g2	0.000685017	0.2144	0.366	0.287	1	single_cell	FALSE
Ppp4r3b	0.000687134	0.160582	0.516	0.42	1	single_cell	FALSE
Ap5m1	0.000690472	0.278375	0.238	0.177	1	single_cell	FALSE
Pds5b	0.00069324	0.134144	0.506	0.409	1	single_cell	FALSE
Zfp3	0.00069414	-0.702121	0.104	0.142	1	single_cell	FALSE
Atmin	0.000694525	0.563751	0.072	0.041	1	single_cell	FALSE
Vta1	0.000696843	0.171922	0.256	0.192	1	single_cell	FALSE
Mcl1	0.000698971	0.310593	0.162	0.114	1	single_cell	FALSE
Rasgrp2	0.000699505	0.84776	0.038	0.016	1	single_cell	FALSE
Chrm3	0.000699707	-0.236244	0.688	0.696	1	single_cell	FALSE
Snu13	0.000701434	-0.769762	0.1	0.137	1	single_cell	FALSE
2010315B03Rik	0.000706045	0.268129	0.19	0.136	1	single_cell	FALSE
AU041133	0.000709484	0.531438	0.124	0.083	1	single_cell	FALSE
Dis3	0.000711775	0.206592	0.165	0.115	1	single_cell	FALSE
Atp6v1e1	0.000712497	-0.405762	0.417	0.434	1	single_cell	FALSE
Spata5	0.000712581	0.17112	0.476	0.386	1	single_cell	FALSE
Atraid	0.000720013	-0.442942	0.346	0.373	1	single_cell	FALSE
Scg3	0.000720895	-0.351113	0.437	0.454	1	single_cell	FALSE
Rps6ka2	0.00072214	0.152761	0.586	0.471	1	single_cell	FALSE
Dchs1	0.000722646	0.396722	0.113	0.073	1	single_cell	FALSE
Gm14330	0.000726669	-0.642419	0.102	0.139	1	single_cell	FALSE
Dync2h1	0.000727559	0.14732	0.617	0.518	1	single_cell	FALSE
Gm14403	0.000727726	1.16072	0.027	0.01	1	single_cell	FALSE
Sec23ip	0.000727933	0.225037	0.185	0.132	1	single_cell	FALSE
Mtch1	0.000728216	-0.491855	0.231	0.268	1	single_cell	FALSE
Iws1	0.000728458	0.152157	0.364	0.282	1	single_cell	FALSE
Pcdhb18	0.000728752	1.26071	0.027	0.01	1	single_cell	FALSE
Thbs3	0.00072928	-1.24716	0.023	0.045	1	single_cell	FALSE
Ensa	0.000730685	0.135187	0.305	0.228	1	single_cell	FALSE
Gabpa	0.000731243	0.493004	0.119	0.079	1	single_cell	FALSE
Tbc1d31	0.000733881	0.22722	0.291	0.226	1	single_cell	FALSE
Gm37459	0.000739367	0.523598	0.054	0.028	1	single_cell	FALSE
Nbas	0.000744203	0.195631	0.485	0.398	1	single_cell	FALSE
Ttc21b	0.000747086	0.206787	0.332	0.256	1	single_cell	FALSE
Ccdc39	0.000748549	0.184011	0.22	0.16	1	single_cell	FALSE
Ift80	0.000748786	0.334359	0.17	0.12	1	single_cell	FALSE
Myo1d	0.00075266	0.558713	0.119	0.079	1	single_cell	FALSE
Apex1	0.000756586	-1.21553	0.023	0.045	1	single_cell	FALSE
Setbp1	0.000757584	0.101278	0.942	0.914	1	single_cell	FALSE
Colgalt1	0.000758146	-0.625979	0.148	0.187	1	single_cell	FALSE
Ntn4	0.000760692	0.26094	0.391	0.315	1	single_cell	FALSE
Matk	0.00076073	-0.632678	0.151	0.191	1	single_cell	FALSE
Sbk1	0.00076084	0.195286	0.176	0.124	1	single_cell	FALSE
Chd3	0.000761922	-0.57637	0.178	0.216	1	single_cell	FALSE
Taf2	0.000766134	0.193029	0.298	0.227	1	single_cell	FALSE
Adgrf4	0.000767923	0.74019	0.036	0.016	1	single_cell	FALSE
Sycp2	0.000768551	0.200938	0.278	0.212	1	single_cell	FALSE
Dtwd1	0.000770651	0.524211	0.071	0.041	1	single_cell	FALSE
Asxl2	0.000773557	0.131373	0.533	0.432	1	single_cell	FALSE
Foxred1	0.000777273	0.356654	0.12	0.079	1	single_cell	FALSE
Fign	0.000778188	1.53261	0.025	0.008	1	single_cell	FALSE
Ccdc107	0.000780532	-0.618642	0.136	0.176	1	single_cell	FALSE
Rad23b	0.000786777	0.21601	0.347	0.271	1	single_cell	FALSE
Ankle2	0.000789246	0.312367	0.2	0.147	1	single_cell	FALSE
Spice1	0.000790732	0.478427	0.115	0.076	1	single_cell	FALSE
Gm49417	0.00079261	0.14103	0.188	0.133	1	single_cell	FALSE
Trpc6	0.000799345	0.997922	0.06	0.033	1	single_cell	FALSE
Rft1	0.000802098	0.342466	0.111	0.073	1	single_cell	FALSE
Sox11	0.000802721	-0.681259	0.095	0.133	1	single_cell	FALSE
Matn2	0.000803078	0.492964	0.12	0.08	1	single_cell	FALSE
Tafa2	0.000803144	-0.111543	0.934	0.965	1	single_cell	FALSE
A930104D05Rik	0.000804024	1.71088	0.015	0.003	1	single_cell	FALSE
Plaa	0.000805424	0.159024	0.343	0.266	1	single_cell	FALSE
Glce	0.000807164	0.249092	0.289	0.224	1	single_cell	FALSE
Sgpl1	0.000813732	0.270253	0.21	0.155	1	single_cell	FALSE
Sel1l3	0.000816826	0.157333	0.57	0.481	1	single_cell	FALSE
Dsg2	0.000823919	0.516706	0.08	0.048	1	single_cell	FALSE
Evi5	0.000827786	0.151606	0.734	0.632	1	single_cell	FALSE
Ist1	0.00083389	0.180122	0.281	0.214	1	single_cell	FALSE
Aagab	0.000835959	0.293123	0.184	0.132	1	single_cell	FALSE
Adam12	0.000838744	-0.565554	0.143	0.186	1	single_cell	FALSE
Sos1	0.000840655	0.155599	0.596	0.494	1	single_cell	FALSE
Masp1	0.000844573	0.424497	0.089	0.055	1	single_cell	FALSE
Ugp2	0.000844854	0.210578	0.247	0.187	1	single_cell	FALSE
Map3k12	0.000845327	-0.451603	0.294	0.333	1	single_cell	FALSE
Cmip	0.000847354	-0.317619	0.567	0.551	1	single_cell	FALSE
Cwf19l1	0.000848016	0.408766	0.086	0.052	1	single_cell	FALSE
Thoc5	0.000848531	0.239423	0.188	0.136	1	single_cell	FALSE
Lcmt1	0.000853879	0.263074	0.146	0.1	1	single_cell	FALSE
Kcns3	0.000855117	-0.326842	0.532	0.54	1	single_cell	FALSE
Tenm1	0.000858518	-0.128434	0.895	0.898	1	single_cell	FALSE
BC024063	0.000859266	0.661666	0.05	0.025	1	single_cell	FALSE
Gm17203	0.000860116	1.25625	0.023	0.007	1	single_cell	FALSE
Dnah7a	0.000860677	-2.56421	0.003	0.015	1	single_cell	FALSE
Yif1a	0.000864696	-0.993291	0.052	0.081	1	single_cell	FALSE
Gm42658	0.000869917	1.62922	0.017	0.004	1	single_cell	FALSE
P4ha1	0.000871146	0.27356	0.207	0.153	1	single_cell	FALSE
Zfp800	0.000872496	0.245654	0.341	0.271	1	single_cell	FALSE
Actr8	0.000877103	0.250728	0.197	0.142	1	single_cell	FALSE
Fbxo44	0.000878535	0.245764	0.223	0.164	1	single_cell	FALSE
Tcaf1	0.000879437	0.171945	0.669	0.569	1	single_cell	FALSE
Trmu	0.000883508	0.368902	0.147	0.103	1	single_cell	FALSE
Vmn2r29	0.000885876	0.494446	0.068	0.039	1	single_cell	FALSE
Hspa12a	0.000888562	0.18752	0.381	0.3	1	single_cell	FALSE
Srrt	0.000889885	0.239753	0.227	0.169	1	single_cell	FALSE
Atp6ap2	0.000892117	-0.237022	0.556	0.581	1	single_cell	FALSE
Kmt2b	0.000893711	0.250486	0.158	0.11	1	single_cell	FALSE
Sesn3	0.000900987	0.167618	0.571	0.468	1	single_cell	FALSE
Ftl1	0.000905451	-0.684067	0.113	0.151	1	single_cell	FALSE
Gm28578	0.000906325	0.776392	0.04	0.019	1	single_cell	FALSE
Aifm3	0.000912847	0.331649	0.186	0.136	1	single_cell	FALSE
Naaa	0.000913976	0.590548	0.067	0.038	1	single_cell	FALSE
Selenon	0.000916727	-0.723356	0.105	0.142	1	single_cell	FALSE
Cldn12	0.000926521	0.207597	0.146	0.1	1	single_cell	FALSE
Fam102b	0.00092927	0.532735	0.113	0.076	1	single_cell	FALSE
Gm30624	0.000931206	-1.11841	0.025	0.047	1	single_cell	FALSE
Ngly1	0.000931794	0.16827	0.295	0.224	1	single_cell	FALSE
Mitf	0.000932724	0.134095	0.724	0.635	1	single_cell	FALSE
Nrxn2	0.000938153	-0.370174	0.407	0.425	1	single_cell	FALSE
Casp9	0.000940258	0.551001	0.069	0.04	1	single_cell	FALSE
Dars	0.000941761	0.273682	0.27	0.209	1	single_cell	FALSE
Irf2bpl	0.000947338	-0.911171	0.071	0.103	1	single_cell	FALSE
Fndc3b	0.00094779	0.274729	0.304	0.237	1	single_cell	FALSE
Ehd3	0.000949207	0.43636	0.11	0.072	1	single_cell	FALSE
Hspa9	0.000949548	-0.29565	0.545	0.552	1	single_cell	FALSE
Rrp12	0.000949617	0.510156	0.069	0.04	1	single_cell	FALSE
Copg1	0.000952652	0.177903	0.3	0.226	1	single_cell	FALSE
Fip1l1	0.000954186	0.187354	0.553	0.455	1	single_cell	FALSE
Tsg101	0.000959408	0.232385	0.258	0.194	1	single_cell	FALSE
Celf3	0.00096297	-0.687006	0.119	0.156	1	single_cell	FALSE
Ppp1r21	0.000963763	0.153748	0.279	0.213	1	single_cell	FALSE
Mbtps1	0.000965185	0.275613	0.263	0.198	1	single_cell	FALSE
Fam168b	0.000970807	-0.436139	0.394	0.412	1	single_cell	FALSE
Lrrc1	0.000971604	0.305631	0.162	0.114	1	single_cell	FALSE
Zfp626	0.000971701	0.624237	0.068	0.039	1	single_cell	FALSE
Gm12576	0.000976734	-2.78685	0.003	0.013	1	single_cell	FALSE
Foxp2	0.000977344	0.777029	0.062	0.035	1	single_cell	FALSE
Cplane1	0.000978678	0.132011	0.861	0.788	1	single_cell	FALSE
Prnp	0.00097917	-0.456639	0.305	0.335	1	single_cell	FALSE
Rps5	0.000981233	-0.613659	0.154	0.192	1	single_cell	FALSE
[truncated: 8,662 more rows]

## Sheet: Fig. 9D (E13_DEG_Female Hypo)
Genes	p_val	avg_log2FC	pct.1	pct.2	p_val_adj	de_type	signif
Pitx2	5.75277e-241	-4.79748	0.013	0.224	1.85728e-236	single_cell	TRUE
Sox1ot	1.4079e-233	1.43882	0.511	0.22	4.54539e-229	single_cell	TRUE
A230057D06Rik	2.09977e-217	0.921033	0.875	0.692	6.77912e-213	single_cell	TRUE
Usp29	3.72436e-217	0.839964	0.822	0.575	1.20241e-212	single_cell	TRUE
Meg3	7.32411e-194	0.574744	0.986	0.847	2.36459e-189	single_cell	TRUE
Erbb4	2.71152e-168	-1.49903	0.513	0.696	8.75413e-164	single_cell	TRUE
Trank1	1.43559e-166	1.82726	0.265	0.076	4.63479e-162	single_cell	TRUE
Six3	3.95497e-164	1.68902	0.286	0.091	1.27686e-159	single_cell	TRUE
Pantr1	3.72271e-156	-1.86357	0.114	0.318	1.20188e-151	single_cell	TRUE
Rps11	8.23775e-152	-0.899067	0.555	0.713	2.65956e-147	single_cell	TRUE
A330076H08Rik	6.37959e-151	0.861542	0.726	0.507	2.05965e-146	single_cell	TRUE
Efna5	1.27562e-150	0.712097	0.886	0.738	4.11835e-146	single_cell	TRUE
Lmx1a	2.15271e-147	-8.32966	0.001	0.129	6.95002e-143	single_cell	TRUE
Camk2a	2.38093e-146	1.29641	0.342	0.136	7.68683e-142	single_cell	TRUE
Nrn1	9.94442e-146	-3.00477	0.035	0.194	3.21056e-141	single_cell	TRUE
Gm9801	2.00523e-145	1.02229	0.684	0.472	6.47388e-141	single_cell	TRUE
Ncam2	2.66796e-145	-1.61203	0.297	0.506	8.61352e-141	single_cell	TRUE
Tmsb4x	1.15785e-144	-0.944835	0.623	0.757	3.73811e-140	single_cell	TRUE
Six3os1	4.84535e-141	1.87307	0.241	0.074	1.56432e-136	single_cell	TRUE
Zdbf2	1.07877e-140	0.777008	0.642	0.401	3.48281e-136	single_cell	TRUE
Crb1	2.38724e-134	1.13034	0.415	0.201	7.7072e-130	single_cell	TRUE
Thsd4	8.26371e-134	1.53933	0.278	0.1	2.66794e-129	single_cell	TRUE
Epha7	3.07173e-132	-1.40363	0.228	0.431	9.91709e-128	single_cell	TRUE
Gm44593	1.15739e-129	-2.50852	0.066	0.23	3.73662e-125	single_cell	TRUE
Fgf14	4.41137e-127	0.673768	0.768	0.591	1.42421e-122	single_cell	TRUE
Sox2ot	1.13308e-125	0.771697	0.723	0.501	3.65816e-121	single_cell	TRUE
Uncx	2.86955e-122	-2.21817	0.037	0.179	9.26433e-118	single_cell	TRUE
Cep112	3.83436e-120	1.31892	0.303	0.125	1.23792e-115	single_cell	TRUE
Gm42418	1.35039e-119	0.336495	0.984	0.96	4.35973e-115	single_cell	TRUE
Tox3	6.17698e-118	0.77979	0.71	0.515	1.99424e-113	single_cell	TRUE
Ly6h	9.47799e-117	0.639089	0.69	0.477	3.05997e-112	single_cell	TRUE
Ank2	9.9466e-117	0.666554	0.852	0.727	3.21126e-112	single_cell	TRUE
Pou3f3	5.49296e-116	-1.7251	0.088	0.25	1.7734e-111	single_cell	TRUE
Ebf3	5.38011e-115	-1.83223	0.052	0.2	1.73697e-110	single_cell	TRUE
Wnt8b	1.07777e-114	-2.69468	0.029	0.159	3.4796e-110	single_cell	TRUE
Celf2	2.22715e-114	0.463707	0.941	0.801	7.19036e-110	single_cell	TRUE
Rtn1	1.89886e-113	0.489047	0.901	0.821	6.13048e-109	single_cell	TRUE
Mapk10	1.83287e-112	0.62261	0.701	0.477	5.91741e-108	single_cell	TRUE
Rian	5.77176e-112	0.5682	0.857	0.669	1.86341e-107	single_cell	TRUE
Sim1	1.21893e-108	-2.20249	0.058	0.2	3.93532e-104	single_cell	TRUE
Barhl1	1.65296e-108	-6.65358	0.002	0.098	5.33657e-104	single_cell	TRUE
Rbfox1	1.28836e-107	1.67111	0.449	0.28	4.15947e-103	single_cell	TRUE
Sox14	7.48367e-107	2.18839	0.143	0.031	2.4161e-102	single_cell	TRUE
Pou3f4	4.17346e-106	-1.99225	0.072	0.217	1.3474e-101	single_cell	TRUE
Nxph4	3.30553e-105	-2.08578	0.046	0.18	1.06719e-100	single_cell	TRUE
Otx2os1	2.47895e-104	-3.56619	0.02	0.133	8.00328e-100	single_cell	TRUE
Wls	1.78786e-102	-2.50479	0.059	0.193	5.7721e-98	single_cell	TRUE
Agbl4	2.72031e-102	1.00729	0.421	0.231	8.7825e-98	single_cell	TRUE
4930447C04Rik	5.09524e-102	2.05453	0.164	0.045	1.645e-97	single_cell	TRUE
Neurog2	4.74071e-101	-2.87292	0.017	0.126	1.53054e-96	single_cell	TRUE
Pcsk1n	1.56466e-99	0.494268	0.813	0.64	5.05151e-95	single_cell	TRUE
Rps8	1.61792e-98	-0.56623	0.785	0.849	5.22346e-94	single_cell	TRUE
Slc6a1	1.66352e-98	0.945626	0.323	0.151	5.37069e-94	single_cell	TRUE
Gm44643	2.17121e-98	1.32522	0.232	0.089	7.00974e-94	single_cell	TRUE
Kcnn3	7.8226e-98	1.92238	0.151	0.039	2.52553e-93	single_cell	TRUE
Zbtb20	2.22794e-96	0.972918	0.87	0.793	7.19289e-92	single_cell	TRUE
Nav2	2.8909e-96	0.769436	0.586	0.403	9.33327e-92	single_cell	TRUE
Nyap2	8.25568e-96	1.20065	0.32	0.156	2.66535e-91	single_cell	TRUE
Gm28905	1.9128e-95	1.43233	0.227	0.088	6.17548e-91	single_cell	TRUE
Shtn1	2.30862e-95	0.740123	0.427	0.237	7.45338e-91	single_cell	TRUE
Plcl1	3.10394e-94	0.943268	0.482	0.308	1.00211e-89	single_cell	TRUE
Slit3	3.20386e-94	1.7526	0.172	0.054	1.03436e-89	single_cell	TRUE
Rplp0	4.37578e-94	-0.792383	0.487	0.613	1.41272e-89	single_cell	TRUE
Csrnp3	9.63886e-94	0.650168	0.606	0.41	3.11191e-89	single_cell	TRUE
Anks1b	2.49565e-93	0.513122	0.747	0.583	8.0572e-89	single_cell	TRUE
Rspo2	3.44283e-93	-6.60367	0.005	0.093	1.11152e-88	single_cell	TRUE
Rgmb	4.38544e-92	-1.5364	0.216	0.366	1.41584e-87	single_cell	TRUE
Tanc2	1.78123e-91	0.537166	0.783	0.629	5.7507e-87	single_cell	TRUE
Tshz2	2.19949e-91	0.822043	0.487	0.306	7.10105e-87	single_cell	TRUE
Ebf2	2.30086e-91	-2.90909	0.029	0.137	7.42834e-87	single_cell	TRUE
Nr2f2	5.8638e-91	0.585695	0.573	0.366	1.89313e-86	single_cell	TRUE
Cpe	3.37221e-90	-0.726223	0.796	0.837	1.08872e-85	single_cell	TRUE
Zfhx4	6.15879e-90	-0.829325	0.569	0.686	1.98836e-85	single_cell	TRUE
Vcan	9.44112e-90	0.830798	0.494	0.313	3.04807e-85	single_cell	TRUE
Myt1l	1.16192e-87	0.65426	0.623	0.465	3.75126e-83	single_cell	TRUE
Dclk1	1.66022e-87	0.522386	0.803	0.688	5.36001e-83	single_cell	TRUE
Scn9a	1.97324e-87	1.10656	0.283	0.134	6.3706e-83	single_cell	TRUE
Otx2	2.64383e-87	-3.0857	0.018	0.115	8.53561e-83	single_cell	TRUE
Adam23	2.70388e-87	0.568628	0.578	0.385	8.72948e-83	single_cell	TRUE
Ahi1	3.21447e-87	0.59087	0.71	0.546	1.03779e-82	single_cell	TRUE
Calr	1.46936e-86	-0.710633	0.617	0.712	4.74382e-82	single_cell	TRUE
mt-Co3	1.54501e-86	-0.600201	0.738	0.838	4.98808e-82	single_cell	TRUE
Cnr1	3.22924e-86	1.02888	0.331	0.172	1.04256e-81	single_cell	TRUE
Efcab1	6.65012e-86	1.3804	0.199	0.074	2.14699e-81	single_cell	TRUE
Hs6st3	1.59932e-85	1.50518	0.239	0.106	5.16342e-81	single_cell	TRUE
Barhl2	1.8547e-85	-6.04514	0.001	0.078	5.98791e-81	single_cell	TRUE
Rpl28	1.91205e-84	-0.756182	0.447	0.577	6.17304e-80	single_cell	TRUE
Rmst	2.78687e-84	-0.565486	0.894	0.906	8.99742e-80	single_cell	TRUE
Csmd2	8.33301e-84	0.800409	0.436	0.26	2.69031e-79	single_cell	TRUE
Ldb2	1.18969e-83	1.13434	0.27	0.126	3.84092e-79	single_cell	TRUE
mt-Co1	1.45885e-83	-0.81915	0.449	0.581	4.7099e-79	single_cell	TRUE
Gm42047	1.78471e-83	-1.61559	0.108	0.245	5.76192e-79	single_cell	TRUE
Rpl19	1.92268e-83	-0.626795	0.634	0.721	6.20739e-79	single_cell	TRUE
Tub	2.49946e-83	0.956175	0.322	0.163	8.0695e-79	single_cell	TRUE
Nrcam	1.19324e-82	0.571664	0.732	0.553	3.85239e-78	single_cell	TRUE
B230323A14Rik	1.32968e-82	-1.81033	0.05	0.166	4.29287e-78	single_cell	TRUE
Rps5	2.01781e-82	-0.732518	0.537	0.646	6.5145e-78	single_cell	TRUE
Lmx1b	1.15346e-81	-6.90648	0.001	0.074	3.72394e-77	single_cell	TRUE
Sybu	3.37283e-81	0.786238	0.308	0.153	1.08892e-76	single_cell	TRUE
Negr1	5.21409e-81	0.655924	0.651	0.483	1.68337e-76	single_cell	TRUE
Sfta3-ps	9.18334e-81	0.517023	0.754	0.606	2.96484e-76	single_cell	TRUE
Ctnna2	1.7978e-80	0.371323	0.939	0.888	5.80421e-76	single_cell	TRUE
D430041D05Rik	1.05436e-79	0.881919	0.356	0.197	3.404e-75	single_cell	TRUE
Rpl18	2.42852e-79	-0.66471	0.635	0.714	7.84048e-75	single_cell	TRUE
Epha3	9.60212e-79	-2.07532	0.187	0.327	3.10005e-74	single_cell	TRUE
Gabrb3	1.43045e-78	0.666482	0.649	0.51	4.61821e-74	single_cell	TRUE
Chd9	4.83587e-78	0.643973	0.578	0.401	1.56126e-73	single_cell	TRUE
Gm49692	4.91712e-78	1.6736	0.133	0.038	1.58749e-73	single_cell	TRUE
Gm47757	2.56734e-77	2.51732	0.088	0.014	8.28866e-73	single_cell	TRUE
mt-Atp6	5.56692e-77	-0.619087	0.63	0.749	1.79728e-72	single_cell	TRUE
Plp1	6.23892e-77	1.29267	0.177	0.065	2.01423e-72	single_cell	TRUE
Trim2	6.28794e-77	0.566604	0.62	0.435	2.03006e-72	single_cell	TRUE
Pde7b	1.65769e-76	1.69941	0.118	0.03	5.35184e-72	single_cell	TRUE
Dpp6	7.13371e-76	0.555901	0.621	0.445	2.30312e-71	single_cell	TRUE
Rps4x	7.91827e-76	-0.686701	0.538	0.645	2.55641e-71	single_cell	TRUE
Dcc	9.6092e-76	-0.782143	0.831	0.877	3.10233e-71	single_cell	TRUE
2610307P16Rik	2.2411e-75	-0.651547	0.502	0.648	7.23539e-71	single_cell	TRUE
Rps10	3.98713e-75	-0.582597	0.633	0.715	1.28724e-70	single_cell	TRUE
Rpsa	4.25401e-75	-0.602415	0.711	0.774	1.37341e-70	single_cell	TRUE
Isl1	8.2054e-75	0.813481	0.344	0.191	2.64911e-70	single_cell	TRUE
AY036118	4.53651e-74	0.259971	0.993	0.979	1.46461e-69	single_cell	TRUE
Mecom	1.17502e-73	-2.2258	0.057	0.164	3.79356e-69	single_cell	TRUE
Ttc6	1.3294e-73	-4.91297	0.007	0.081	4.29196e-69	single_cell	TRUE
Igdcc3	2.24445e-73	-1.20172	0.149	0.286	7.24619e-69	single_cell	TRUE
Fam155a	8.20369e-72	0.584174	0.763	0.673	2.64856e-67	single_cell	TRUE
Snhg14	3.59896e-71	0.524369	0.729	0.615	1.16193e-66	single_cell	TRUE
Rpl13a	4.62148e-71	-0.580879	0.604	0.69	1.49205e-66	single_cell	TRUE
Map2	7.49903e-71	0.31444	0.947	0.822	2.42106e-66	single_cell	TRUE
Ptma	1.59788e-70	-0.545545	0.737	0.776	5.15875e-66	single_cell	TRUE
4930483P17Rik	1.73631e-70	1.15059	0.205	0.088	5.60567e-66	single_cell	TRUE
Rps16	4.66527e-70	-0.654911	0.564	0.656	1.50618e-65	single_cell	TRUE
Akap6	7.23325e-70	0.346467	0.866	0.688	2.33525e-65	single_cell	TRUE
Gm38505	1.60374e-69	0.897469	0.337	0.189	5.17766e-65	single_cell	TRUE
Fli1	1.9781e-69	1.72049	0.112	0.03	6.38629e-65	single_cell	TRUE
Rpl8	2.03934e-69	-0.632451	0.582	0.67	6.58399e-65	single_cell	TRUE
Cacna1e	4.00391e-69	1.01944	0.28	0.147	1.29266e-64	single_cell	TRUE
Rps24	8.3968e-69	-0.594325	0.603	0.683	2.71091e-64	single_cell	TRUE
Rpl27a	1.3905e-68	-0.58898	0.575	0.67	4.48923e-64	single_cell	TRUE
Rpl23a	2.17804e-68	-0.650115	0.52	0.622	7.03181e-64	single_cell	TRUE
Gria1	2.47304e-68	0.680428	0.308	0.165	7.98419e-64	single_cell	TRUE
Tpt1	3.85717e-68	-0.514851	0.709	0.764	1.24529e-63	single_cell	TRUE
Ephb1	1.28835e-67	0.446188	0.694	0.528	4.15945e-63	single_cell	TRUE
Sim2	1.98122e-67	-5.05619	0.003	0.066	6.39638e-63	single_cell	TRUE
Pdia6	2.41386e-67	-0.723173	0.474	0.586	7.79315e-63	single_cell	TRUE
Xpr1	3.04911e-67	0.47721	0.658	0.493	9.84404e-63	single_cell	TRUE
Tox2	7.54668e-67	0.674888	0.436	0.273	2.43644e-62	single_cell	TRUE
Macrod2	3.23214e-66	0.545001	0.713	0.604	1.0435e-61	single_cell	TRUE
Peg3	8.21386e-66	0.394691	0.725	0.547	2.65184e-61	single_cell	TRUE
Rps23	1.30903e-65	-0.55193	0.638	0.714	4.2262e-61	single_cell	TRUE
Hspa8	2.51744e-65	-0.38895	0.866	0.895	8.12754e-61	single_cell	TRUE
Rps26	3.23724e-65	-0.562032	0.574	0.668	1.04514e-60	single_cell	TRUE
Rps12	3.57271e-65	-0.681549	0.473	0.587	1.15345e-60	single_cell	TRUE
Nxn	4.64595e-65	0.910428	0.325	0.187	1.49995e-60	single_cell	TRUE
Tnfrsf19	4.74324e-65	-2.27329	0.036	0.125	1.53135e-60	single_cell	TRUE
Gm44644	7.29355e-64	1.06973	0.181	0.076	2.35472e-59	single_cell	TRUE
Rpl11	9.42848e-64	-0.56487	0.633	0.708	3.04398e-59	single_cell	TRUE
Zmynd8	1.05404e-63	0.523206	0.602	0.433	3.40296e-59	single_cell	TRUE
Rpl13	2.36075e-63	-0.552473	0.674	0.742	7.62167e-59	single_cell	TRUE
Rpl23	2.98176e-63	-0.561834	0.626	0.702	9.62662e-59	single_cell	TRUE
Foxb1	3.11461e-63	-2.3811	0.023	0.103	1.00555e-58	single_cell	TRUE
Hsp90ab1	4.14988e-63	-0.359242	0.928	0.934	1.33979e-58	single_cell	TRUE
Mdk	1.06786e-62	-0.814361	0.347	0.487	3.44759e-58	single_cell	TRUE
Rps9	1.09728e-62	-0.515193	0.682	0.745	3.54257e-58	single_cell	TRUE
Vav3	1.77271e-62	-1.52946	0.096	0.204	5.72321e-58	single_cell	TRUE
Rps27a	2.24574e-62	-0.558224	0.668	0.729	7.25038e-58	single_cell	TRUE
Apc	5.72729e-62	0.394766	0.821	0.702	1.84906e-57	single_cell	TRUE
Gm13052	2.13392e-61	0.904059	0.246	0.124	6.88936e-57	single_cell	TRUE
Pced1b	6.04335e-61	0.952368	0.24	0.12	1.95109e-56	single_cell	TRUE
mt-Co2	1.80786e-60	-0.595124	0.631	0.729	5.83666e-56	single_cell	TRUE
Ntrk2	1.8321e-60	0.787431	0.331	0.193	5.91494e-56	single_cell	TRUE
Rplp1	2.30194e-60	-0.653237	0.516	0.608	7.4318e-56	single_cell	TRUE
Syn2	5.39336e-60	1.06631	0.191	0.086	1.74125e-55	single_cell	TRUE
Rpl7	6.76359e-60	-0.571923	0.582	0.664	2.18362e-55	single_cell	TRUE
Nhsl2	8.83868e-60	1.26172	0.182	0.081	2.85357e-55	single_cell	TRUE
Gck	1.71591e-59	1.82185	0.099	0.027	5.53981e-55	single_cell	TRUE
B830012L14Rik	3.22113e-59	0.551063	0.54	0.378	1.03994e-54	single_cell	TRUE
Lsamp	4.60268e-59	0.337627	0.891	0.799	1.48598e-54	single_cell	TRUE
Rpl18a	2.06205e-58	-0.617552	0.546	0.629	6.65733e-54	single_cell	TRUE
Syt1	3.83849e-58	0.5233	0.713	0.608	1.23926e-53	single_cell	TRUE
Nkx2-1	5.08386e-58	0.532754	0.501	0.336	1.64132e-53	single_cell	TRUE
Rpl21	1.54934e-57	-0.633765	0.531	0.613	5.00205e-53	single_cell	TRUE
Car10	1.67036e-57	0.91114	0.231	0.118	5.39276e-53	single_cell	TRUE
Sez6l	1.73979e-57	0.859837	0.254	0.134	5.6169e-53	single_cell	TRUE
Sox4	1.84795e-57	-0.470486	0.79	0.824	5.96609e-53	single_cell	TRUE
Zeb2	1.90293e-57	-1.04132	0.179	0.303	6.1436e-53	single_cell	TRUE
9130024F11Rik	2.24613e-57	2.38492	0.065	0.01	7.25162e-53	single_cell	TRUE
Gm2694	2.80381e-57	1.14354	0.228	0.119	9.05209e-53	single_cell	TRUE
Kcnh7	3.29243e-57	0.593206	0.474	0.326	1.06296e-52	single_cell	TRUE
Rimbp2	3.37905e-57	1.14872	0.176	0.078	1.09093e-52	single_cell	TRUE
Tmem130	4.21984e-57	0.67773	0.377	0.235	1.36237e-52	single_cell	TRUE
Cntn2	4.4206e-57	-2.64335	0.024	0.097	1.42719e-52	single_cell	TRUE
Cacnb2	5.25337e-57	0.634735	0.438	0.288	1.69605e-52	single_cell	TRUE
Prkca	7.47961e-57	0.629705	0.328	0.194	2.41479e-52	single_cell	TRUE
Abat	9.13026e-57	0.866199	0.256	0.137	2.94771e-52	single_cell	TRUE
Hivep3	2.05555e-56	1.19042	0.184	0.084	6.63636e-52	single_cell	TRUE
Cbln1	2.12874e-56	1.38207	0.134	0.05	6.87263e-52	single_cell	TRUE
Shank2	2.51468e-56	0.706074	0.334	0.198	8.11864e-52	single_cell	TRUE
mt-Cytb	3.35336e-56	-0.646813	0.53	0.624	1.08263e-51	single_cell	TRUE
Eef1a1	3.95205e-56	-0.316028	0.936	0.939	1.27592e-51	single_cell	TRUE
Efnb2	4.92356e-56	-1.31052	0.139	0.249	1.58957e-51	single_cell	TRUE
Gm1604a	6.59671e-56	1.935	0.083	0.02	2.12975e-51	single_cell	TRUE
Gap43	8.88504e-56	0.536697	0.518	0.369	2.86853e-51	single_cell	TRUE
Nol4	9.05909e-56	0.374868	0.706	0.555	2.92473e-51	single_cell	TRUE
Fau	1.0693e-55	-0.508132	0.647	0.71	3.45224e-51	single_cell	TRUE
Gm32061	1.67232e-55	0.694087	0.36	0.221	5.3991e-51	single_cell	TRUE
Grik4	4.22752e-55	0.881112	0.237	0.124	1.36485e-50	single_cell	TRUE
Dennd1a	4.26776e-55	0.417468	0.672	0.512	1.37785e-50	single_cell	TRUE
Tafa2	4.90435e-55	0.883134	0.364	0.235	1.58337e-50	single_cell	TRUE
Fry	9.11651e-55	0.52654	0.551	0.402	2.94327e-50	single_cell	TRUE
Rps3	9.76943e-55	-0.514931	0.655	0.711	3.15406e-50	single_cell	TRUE
Zfp536	2.32977e-54	-0.55509	0.408	0.547	7.52167e-50	single_cell	TRUE
Cobl	3.57252e-54	1.05509	0.161	0.069	1.15339e-49	single_cell	TRUE
Nr5a1	1.66393e-53	2.26211	0.069	0.014	5.372e-49	single_cell	TRUE
Apbb2	1.6903e-53	0.552747	0.517	0.37	5.45712e-49	single_cell	TRUE
Opcml	1.75637e-53	0.805291	0.272	0.155	5.67043e-49	single_cell	TRUE
Nebl	2.47517e-53	0.643036	0.295	0.169	7.99107e-49	single_cell	TRUE
Rack1	5.06041e-53	-0.56469	0.604	0.661	1.63375e-48	single_cell	TRUE
Ppp2r2b	6.72338e-53	0.619256	0.361	0.228	2.17064e-48	single_cell	TRUE
Magel2	7.15561e-53	0.47637	0.491	0.334	2.31019e-48	single_cell	TRUE
Ppib	9.5565e-53	-0.572418	0.588	0.658	3.08532e-48	single_cell	TRUE
Gpr149	1.69353e-52	1.42025	0.083	0.021	5.46755e-48	single_cell	TRUE
Ablim1	1.95166e-52	1.12976	0.181	0.085	6.30094e-48	single_cell	TRUE
Caly	2.34414e-52	0.788185	0.255	0.138	7.56805e-48	single_cell	TRUE
Kcnmb2	2.38632e-52	1.25909	0.142	0.058	7.70424e-48	single_cell	TRUE
Rps7	3.13073e-52	-0.542813	0.623	0.678	1.01076e-47	single_cell	TRUE
A230006K03Rik	5.65512e-52	1.33674	0.133	0.053	1.82576e-47	single_cell	TRUE
Mical3	6.12943e-52	0.56738	0.468	0.326	1.97889e-47	single_cell	TRUE
Nptx2	1.15428e-51	1.19726	0.116	0.041	3.72659e-47	single_cell	TRUE
Hap1	1.65572e-51	0.638242	0.328	0.197	5.34548e-47	single_cell	TRUE
Gabrg3	2.7392e-51	1.24544	0.134	0.053	8.84352e-47	single_cell	TRUE
Mir670hg	3.36425e-51	1.02584	0.217	0.113	1.08615e-46	single_cell	TRUE
Six6	3.43457e-51	1.60256	0.082	0.021	1.10885e-46	single_cell	TRUE
Lrrtm3	3.84216e-51	0.950756	0.18	0.085	1.24044e-46	single_cell	TRUE
Dock9	7.79296e-51	1.17217	0.165	0.075	2.51596e-46	single_cell	TRUE
Gabra3	8.42397e-51	1.02878	0.181	0.086	2.71968e-46	single_cell	TRUE
Prkar2b	1.19241e-50	0.692992	0.369	0.237	3.84971e-46	single_cell	TRUE
Rps14	1.28598e-50	-0.451201	0.686	0.74	4.15178e-46	single_cell	TRUE
Ncald	1.40709e-50	0.916453	0.225	0.119	4.5428e-46	single_cell	TRUE
Ptpro	2.13026e-50	0.539726	0.534	0.391	6.87753e-46	single_cell	TRUE
Pde4d	2.21731e-50	0.364627	0.695	0.571	7.15859e-46	single_cell	TRUE
Rps15	2.76634e-50	-0.551387	0.574	0.645	8.93113e-46	single_cell	TRUE
Atp1a3	3.27265e-50	0.579643	0.367	0.234	1.05658e-45	single_cell	TRUE
Ptprm	4.34101e-50	0.992895	0.319	0.201	1.4015e-45	single_cell	TRUE
Snca	4.60766e-50	1.40571	0.137	0.056	1.48758e-45	single_cell	TRUE
Tenm4	6.94105e-50	-1.18792	0.486	0.555	2.24092e-45	single_cell	TRUE
Auts2	7.30697e-50	-0.307489	0.912	0.949	2.35905e-45	single_cell	TRUE
Pde8a	7.91663e-50	2.12339	0.069	0.015	2.55588e-45	single_cell	TRUE
Ankfn1	1.04278e-49	1.70313	0.095	0.03	3.36661e-45	single_cell	TRUE
Reps2	2.73422e-49	0.94714	0.194	0.096	8.82744e-45	single_cell	TRUE
Pou3f2	3.17911e-49	-0.994788	0.152	0.26	1.02638e-44	single_cell	TRUE
Jazf1	3.3843e-49	0.526899	0.494	0.349	1.09262e-44	single_cell	TRUE
Erc2	3.48192e-49	0.399681	0.742	0.647	1.12414e-44	single_cell	TRUE
Mir9-3hg	3.77151e-49	0.664191	0.395	0.26	1.21763e-44	single_cell	TRUE
Sox5	4.12547e-49	0.270932	0.8	0.657	1.33191e-44	single_cell	TRUE
Dclk2	4.81668e-49	0.415522	0.649	0.506	1.55507e-44	single_cell	TRUE
Dlgap2	5.30897e-49	0.789519	0.243	0.135	1.714e-44	single_cell	TRUE
Emx2	9.7861e-49	-1.92568	0.032	0.103	3.15944e-44	single_cell	TRUE
Mef2c	5.22804e-48	0.801666	0.224	0.12	1.68787e-43	single_cell	TRUE
Prtg	5.52202e-48	-1.29882	0.047	0.126	1.78278e-43	single_cell	TRUE
Rit2	5.60384e-48	0.979943	0.174	0.084	1.8092e-43	single_cell	TRUE
Grin2b	1.95465e-47	0.647483	0.435	0.315	6.3106e-43	single_cell	TRUE
Rasgrf2	1.98908e-47	1.5473	0.093	0.03	6.42174e-43	single_cell	TRUE
Chd4	2.1246e-47	-0.434501	0.743	0.776	6.85928e-43	single_cell	TRUE
Cdh13	2.47408e-47	0.82393	0.266	0.157	7.98757e-43	single_cell	TRUE
Satb2	2.54556e-47	1.95848	0.131	0.055	8.21835e-43	single_cell	TRUE
Rps2	2.57933e-47	-0.591691	0.594	0.655	8.32738e-43	single_cell	TRUE
Ssbp2	2.95917e-47	0.350162	0.818	0.711	9.55367e-43	single_cell	TRUE
Zswim6	3.75807e-47	0.404476	0.757	0.635	1.21329e-42	single_cell	TRUE
Ankrd55	6.41453e-47	1.56213	0.095	0.031	2.07093e-42	single_cell	TRUE
Irx5	6.58874e-47	-3.66796	0.008	0.059	2.12717e-42	single_cell	TRUE
mt-Nd1	2.9128e-46	-0.642093	0.529	0.617	9.40397e-42	single_cell	TRUE
Hcn1	4.85085e-46	1.01527	0.127	0.052	1.5661e-41	single_cell	TRUE
Scrn1	4.92199e-46	0.817232	0.207	0.108	1.58907e-41	single_cell	TRUE
Abr	5.29062e-46	0.565827	0.42	0.286	1.70808e-41	single_cell	TRUE
Rpl30	6.70844e-46	-0.526219	0.57	0.641	2.16582e-41	single_cell	TRUE
Rpl29	6.76015e-46	-0.567907	0.505	0.58	2.18251e-41	single_cell	TRUE
Cntn1	8.53495e-46	0.960723	0.194	0.1	2.75551e-41	single_cell	TRUE
Zdhhc2	9.43516e-46	0.52366	0.435	0.301	3.04614e-41	single_cell	TRUE
Gm44257	9.99693e-46	1.16897	0.117	0.045	3.22751e-41	single_cell	TRUE
Rtn4	1.04833e-45	-0.355346	0.802	0.835	3.38453e-41	single_cell	TRUE
Trerf1	1.20216e-45	0.360461	0.657	0.508	3.88119e-41	single_cell	TRUE
Phactr1	1.35884e-45	0.489214	0.601	0.473	4.38701e-41	single_cell	TRUE
Dner	1.561e-45	0.470528	0.525	0.386	5.03969e-41	single_cell	TRUE
Gm26709	2.4817e-45	2.83997	0.05	0.008	8.01216e-41	single_cell	TRUE
Mirg	6.08708e-45	0.525954	0.429	0.291	1.96521e-40	single_cell	TRUE
Zim1	9.33706e-45	0.763957	0.196	0.101	3.01447e-40	single_cell	TRUE
Emx2os	1.20578e-44	-2.16783	0.02	0.079	3.89285e-40	single_cell	TRUE
Slc8a1	1.50229e-44	0.481869	0.659	0.547	4.85014e-40	single_cell	TRUE
C130021I20Rik	2.44309e-44	-9.53056	0	0.039	7.88751e-40	single_cell	TRUE
Cdr1os	2.88135e-44	0.565696	0.312	0.194	9.30244e-40	single_cell	TRUE
Jph4	5.62425e-44	0.741892	0.245	0.14	1.81579e-39	single_cell	TRUE
Hspa5	6.10296e-44	-0.585465	0.544	0.613	1.97034e-39	single_cell	TRUE
Rps13	7.22635e-44	-0.510009	0.541	0.617	2.33303e-39	single_cell	TRUE
Mamld1	8.83755e-44	0.87806	0.208	0.111	2.8532e-39	single_cell	TRUE
Arntl	1.13198e-43	1.06454	0.135	0.058	3.6546e-39	single_cell	TRUE
Mdga1	1.16999e-43	-1.53711	0.061	0.139	3.7773e-39	single_cell	TRUE
B230216N24Rik	1.18768e-43	0.787137	0.197	0.103	3.83442e-39	single_cell	TRUE
Rpl14	1.20278e-43	-0.58373	0.505	0.578	3.88317e-39	single_cell	TRUE
Pdzd2	1.25282e-43	1.62202	0.095	0.033	4.04474e-39	single_cell	TRUE
Rpl9	1.2575e-43	-0.458028	0.687	0.722	4.05985e-39	single_cell	TRUE
Ctnna3	1.28896e-43	0.993903	0.156	0.074	4.16139e-39	single_cell	TRUE
Rpl15	1.91831e-43	-0.463764	0.661	0.708	6.19325e-39	single_cell	TRUE
Camkv	1.99557e-43	1.73335	0.068	0.018	6.4427e-39	single_cell	TRUE
Rock2	2.06745e-43	0.380966	0.636	0.5	6.67475e-39	single_cell	TRUE
Gm29683	2.49653e-43	0.509602	0.258	0.149	8.06006e-39	single_cell	TRUE
Rps6	3.99898e-43	-0.579275	0.506	0.578	1.29107e-38	single_cell	TRUE
Vat1l	4.77496e-43	0.649309	0.292	0.181	1.54159e-38	single_cell	TRUE
Rps19	4.77961e-43	-0.522264	0.55	0.611	1.5431e-38	single_cell	TRUE
Minar2	6.39633e-43	0.590084	0.304	0.186	2.06505e-38	single_cell	TRUE
Grm1	7.77894e-43	1.47748	0.09	0.03	2.51143e-38	single_cell	TRUE
Lama1	1.03104e-42	0.947713	0.19	0.1	3.32872e-38	single_cell	TRUE
Tead1	1.14931e-42	0.33755	0.667	0.52	3.71053e-38	single_cell	TRUE
Gria4	1.21577e-42	0.449563	0.59	0.472	3.92513e-38	single_cell	TRUE
1500035N22Rik	1.30141e-42	1.5278	0.089	0.03	4.20159e-38	single_cell	TRUE
Scn2a	1.43314e-42	0.789107	0.231	0.131	4.6269e-38	single_cell	TRUE
Tpbg	1.76359e-42	-1.90987	0.049	0.121	5.69374e-38	single_cell	TRUE
Pcyt1b	1.83081e-42	0.921869	0.176	0.089	5.91076e-38	single_cell	TRUE
Mid1	1.97513e-42	-1.00705	0.171	0.27	6.37671e-38	single_cell	TRUE
L1cam	2.63748e-42	0.541796	0.353	0.228	8.51511e-38	single_cell	TRUE
Rpl32	2.87049e-42	-0.599964	0.477	0.556	9.26739e-38	single_cell	TRUE
Rpl26	3.27868e-42	-0.561425	0.504	0.58	1.05852e-37	single_cell	TRUE
Rap1gap2	3.28878e-42	0.873771	0.191	0.101	1.06178e-37	single_cell	TRUE
Arid5b	3.35898e-42	0.526957	0.299	0.184	1.08445e-37	single_cell	TRUE
Galnt17	5.5032e-42	0.785577	0.272	0.166	1.77671e-37	single_cell	TRUE
Rpl6	6.51677e-42	-0.41726	0.711	0.747	2.10394e-37	single_cell	TRUE
Nr4a2	9.38474e-42	-2.04284	0.03	0.093	3.02986e-37	single_cell	TRUE
Lcorl	1.05526e-41	0.389987	0.787	0.697	3.40692e-37	single_cell	TRUE
Sox1	1.07865e-41	1.17085	0.118	0.049	3.48241e-37	single_cell	TRUE
Grm5	1.23243e-41	0.971152	0.152	0.073	3.97891e-37	single_cell	TRUE
Eef2	1.77368e-41	-0.538572	0.47	0.546	5.72631e-37	single_cell	TRUE
Hydin	2.06291e-41	2.20038	0.053	0.011	6.6601e-37	single_cell	TRUE
Gm1043	3.34145e-41	1.3706	0.097	0.036	1.07879e-36	single_cell	TRUE
Pantr2	6.0335e-41	-1.8976	0.03	0.091	1.94792e-36	single_cell	TRUE
Rbms3	6.68002e-41	0.702307	0.301	0.194	2.15664e-36	single_cell	TRUE
Cdh4	7.54832e-41	0.832978	0.29	0.185	2.43697e-36	single_cell	TRUE
Rps20	8.65745e-41	-0.548493	0.503	0.579	2.79506e-36	single_cell	TRUE
Cacna2d1	1.05774e-40	-1.24231	0.465	0.512	3.4149e-36	single_cell	TRUE
Fat3	1.38798e-40	-0.542814	0.567	0.645	4.48109e-36	single_cell	TRUE
Dpp10	1.55982e-40	0.9006	0.197	0.108	5.03589e-36	single_cell	TRUE
Irx3	1.61756e-40	-4.76535	0.002	0.04	5.22228e-36	single_cell	TRUE
Ppp1r1a	3.37635e-40	1.1414	0.111	0.045	1.09005e-35	single_cell	TRUE
Chst2	5.2072e-40	-1.93535	0.042	0.108	1.68114e-35	single_cell	TRUE
Mtss1	1.03013e-39	0.439825	0.515	0.379	3.32578e-35	single_cell	TRUE
Skap1	1.12181e-39	1.63431	0.075	0.023	3.62177e-35	single_cell	TRUE
Ccdc148	1.53328e-39	0.891828	0.161	0.081	4.95021e-35	single_cell	TRUE
Marcks	1.74196e-39	-0.331333	0.846	0.848	5.62392e-35	single_cell	TRUE
Pcdh15	1.86132e-39	0.430446	0.29	0.182	6.00928e-35	single_cell	TRUE
Fgf12	2.05137e-39	0.780579	0.264	0.165	6.62283e-35	single_cell	TRUE
Ndfip1	2.34462e-39	0.293595	0.831	0.725	7.56961e-35	single_cell	TRUE
Rnf112	2.37063e-39	1.08476	0.125	0.055	7.65358e-35	single_cell	TRUE
B130024G19Rik	3.06825e-39	0.554577	0.289	0.181	9.90586e-35	single_cell	TRUE
Snrpn	3.58587e-39	0.459979	0.579	0.459	1.1577e-34	single_cell	TRUE
Smarca2	3.82889e-39	0.576505	0.33	0.214	1.23616e-34	single_cell	TRUE
Nav3	4.21943e-39	0.402311	0.677	0.572	1.36224e-34	single_cell	TRUE
Cfap54	5.74797e-39	1.22603	0.116	0.05	1.85573e-34	single_cell	TRUE
Atn1	5.99028e-39	0.834841	0.186	0.099	1.93396e-34	single_cell	TRUE
Edil3	1.77536e-38	-0.937682	0.29	0.385	5.73175e-34	single_cell	TRUE
Ralgps1	2.65282e-38	0.418313	0.474	0.338	8.56463e-34	single_cell	TRUE
Hs6st2	3.73617e-38	1.07504	0.176	0.095	1.20622e-33	single_cell	TRUE
Mbnl2	3.76429e-38	0.46342	0.414	0.289	1.2153e-33	single_cell	TRUE
Limch1	4.18987e-38	0.604344	0.285	0.179	1.3527e-33	single_cell	TRUE
Pfkp	4.40669e-38	0.90137	0.198	0.111	1.4227e-33	single_cell	TRUE
Nell2	5.21663e-38	0.469308	0.651	0.556	1.68419e-33	single_cell	TRUE
Nav1	5.50244e-38	0.407012	0.559	0.433	1.77646e-33	single_cell	TRUE
Rps3a1	7.49918e-38	-0.460251	0.603	0.659	2.42111e-33	single_cell	TRUE
Sema6a	7.77701e-38	0.424537	0.593	0.477	2.51081e-33	single_cell	TRUE
Pid1	9.42205e-38	0.642408	0.246	0.149	3.04191e-33	single_cell	TRUE
9130410C08Rik	9.99051e-38	2.15496	0.061	0.016	3.22544e-33	single_cell	TRUE
Nckap5	1.01061e-37	0.540403	0.412	0.294	3.26275e-33	single_cell	TRUE
Nt5dc3	1.03477e-37	1.06186	0.117	0.051	3.34075e-33	single_cell	TRUE
Cacng8	1.06881e-37	0.877104	0.164	0.084	3.45065e-33	single_cell	TRUE
Dchs2	1.08068e-37	1.39561	0.082	0.028	3.48898e-33	single_cell	TRUE
Prdm12	1.26036e-37	1.99285	0.051	0.011	4.06906e-33	single_cell	TRUE
Tmem200a	1.30131e-37	0.716993	0.256	0.157	4.20129e-33	single_cell	TRUE
4930438E09Rik	1.56448e-37	-2.9374	0.006	0.047	5.05093e-33	single_cell	TRUE
Syt16	1.61472e-37	0.565833	0.35	0.237	5.21313e-33	single_cell	TRUE
Xkr4	1.80182e-37	0.344737	0.655	0.544	5.81717e-33	single_cell	TRUE
Rpl7a	1.88094e-37	-0.439761	0.632	0.673	6.07262e-33	single_cell	TRUE
Gm10863	2.17346e-37	2.61416	0.041	0.006	7.01702e-33	single_cell	TRUE
Smoc1	2.23781e-37	1.57709	0.091	0.035	7.22478e-33	single_cell	TRUE
Kcnk2	2.31666e-37	0.60809	0.41	0.296	7.47933e-33	single_cell	TRUE
Pcnx2	2.39762e-37	0.820318	0.181	0.097	7.74073e-33	single_cell	TRUE
Brinp1	3.16052e-37	0.664127	0.258	0.16	1.02037e-32	single_cell	TRUE
Grm7	3.8017e-37	0.319098	0.261	0.161	1.22738e-32	single_cell	TRUE
Luc7l2	3.86355e-37	0.247971	0.882	0.799	1.24735e-32	single_cell	TRUE
Rims2	4.03133e-37	0.299232	0.835	0.779	1.30151e-32	single_cell	TRUE
Cadps	4.73893e-37	0.319911	0.762	0.657	1.52996e-32	single_cell	TRUE
Arxes2	5.91661e-37	0.542481	0.329	0.215	1.91018e-32	single_cell	TRUE
Plxnc1	6.09359e-37	0.539959	0.326	0.214	1.96732e-32	single_cell	TRUE
Rpl17	8.46827e-37	-0.47373	0.58	0.628	2.73398e-32	single_cell	TRUE
2025-03-01	9.95345e-37	0.765722	0.383	0.279	3.21347e-32	single_cell	TRUE
Klhl5	1.37302e-36	0.741013	0.209	0.119	4.43278e-32	single_cell	TRUE
Klhl1	1.69049e-36	-2.21087	0.049	0.114	5.45773e-32	single_cell	TRUE
Grin2a	1.84449e-36	-2.9625	0.037	0.096	5.95495e-32	single_cell	TRUE
Pakap	2.21283e-36	1.26131	0.097	0.039	7.14411e-32	single_cell	TRUE
Kcnc2	2.38933e-36	1.19218	0.132	0.064	7.71396e-32	single_cell	TRUE
Pea15a	3.2663e-36	0.54054	0.289	0.181	1.05453e-31	single_cell	TRUE
Gnao1	5.12559e-36	0.264925	0.731	0.596	1.6548e-31	single_cell	TRUE
Plppr4	7.74778e-36	1.20667	0.094	0.037	2.50137e-31	single_cell	TRUE
Foxa1	7.77578e-36	-9.06126	0	0.031	2.51041e-31	single_cell	TRUE
Rasal2	9.5695e-36	0.367267	0.643	0.518	3.08951e-31	single_cell	TRUE
Fgd3	1.00543e-35	1.54491	0.072	0.024	3.24603e-31	single_cell	TRUE
Pde5a	1.01336e-35	-1.53579	0.052	0.117	3.27162e-31	single_cell	TRUE
Dbx1	1.27157e-35	-1.53221	0.045	0.109	4.10527e-31	single_cell	TRUE
Celf6	1.51439e-35	0.756374	0.176	0.095	4.8892e-31	single_cell	TRUE
Gm33696	1.58511e-35	1.47015	0.073	0.024	5.11752e-31	single_cell	TRUE
Rpl24	2.38041e-35	-0.499308	0.584	0.639	7.68515e-31	single_cell	TRUE
Tia1	4.69266e-35	0.23379	0.903	0.811	1.51503e-30	single_cell	TRUE
Tmod2	5.06319e-35	0.417782	0.412	0.288	1.63465e-30	single_cell	TRUE
Sgce	6.47448e-35	0.421227	0.593	0.472	2.09029e-30	single_cell	TRUE
Oaz1	6.96059e-35	-0.594245	0.376	0.457	2.24723e-30	single_cell	TRUE
Abcg1	7.13282e-35	0.941566	0.118	0.054	2.30283e-30	single_cell	TRUE
Syn3	8.59069e-35	0.565091	0.373	0.264	2.7735e-30	single_cell	TRUE
Prickle1	1.00701e-34	1.14609	0.104	0.045	3.25113e-30	single_cell	TRUE
Gm27016	1.19801e-34	1.30765	0.082	0.03	3.86777e-30	single_cell	TRUE
Rps18	1.27968e-34	-0.469948	0.564	0.617	4.13145e-30	single_cell	TRUE
Nrsn2	1.30247e-34	0.860464	0.139	0.068	4.20502e-30	single_cell	TRUE
Cmip	1.32579e-34	0.316544	0.67	0.547	4.28033e-30	single_cell	TRUE
Dlk1	1.53189e-34	0.310672	0.702	0.574	4.94569e-30	single_cell	TRUE
Dlg2	2.40619e-34	0.663883	0.406	0.301	7.76839e-30	single_cell	TRUE
Gm29684	3.61435e-34	2.46304	0.04	0.007	1.16689e-29	single_cell	TRUE
Pak3	4.29906e-34	0.297924	0.68	0.55	1.38795e-29	single_cell	TRUE
Nrxn2	5.91819e-34	0.335206	0.516	0.385	1.91069e-29	single_cell	TRUE
Snap25	5.96716e-34	0.430009	0.463	0.346	1.9265e-29	single_cell	TRUE
Gabra5	6.02984e-34	1.26549	0.087	0.034	1.94673e-29	single_cell	TRUE
Arpp21	6.21815e-34	0.33024	0.191	0.109	2.00753e-29	single_cell	TRUE
Rorb	7.69533e-34	0.591702	0.347	0.242	2.48444e-29	single_cell	TRUE
Thra	9.34613e-34	0.384421	0.493	0.365	3.0174e-29	single_cell	TRUE
Srgap3	1.17246e-33	0.271912	0.886	0.797	3.7853e-29	single_cell	TRUE
Tceal3	1.42989e-33	0.702962	0.193	0.11	4.61639e-29	single_cell	TRUE
Tmcc3	2.34313e-33	0.926636	0.1	0.042	7.5648e-29	single_cell	TRUE
Prkn	2.7995e-33	0.512828	0.313	0.208	9.03818e-29	single_cell	TRUE
Nkain2	2.969e-33	0.535138	0.403	0.298	9.58542e-29	single_cell	TRUE
Cntn6	3.12063e-33	0.977483	0.136	0.069	1.0075e-28	single_cell	TRUE
Eef1g	3.3103e-33	-0.436998	0.595	0.642	1.06873e-28	single_cell	TRUE
Fgfr2	3.42308e-33	0.31488	0.728	0.611	1.10514e-28	single_cell	TRUE
Rps15a	3.90828e-33	-0.463113	0.565	0.62	1.26179e-28	single_cell	TRUE
D430036J16Rik	4.11217e-33	1.51714	0.053	0.014	1.32762e-28	single_cell	TRUE
Cacna2d3	5.07109e-33	0.38393	0.377	0.267	1.6372e-28	single_cell	TRUE
Ocrl	5.15955e-33	0.474738	0.349	0.239	1.66576e-28	single_cell	TRUE
Igdcc4	7.03328e-33	-1.36298	0.068	0.134	2.27069e-28	single_cell	TRUE
Sox2	7.38631e-33	0.374246	0.417	0.294	2.38467e-28	single_cell	TRUE
Crnde	9.75827e-33	-2.39594	0.017	0.061	3.15046e-28	single_cell	TRUE
Rpl10a	1.04844e-32	-0.51526	0.469	0.534	3.38488e-28	single_cell	TRUE
Sema6d	1.15667e-32	0.439137	0.365	0.257	3.73432e-28	single_cell	TRUE
Cfap44	1.34513e-32	2.2375	0.044	0.01	4.34276e-28	single_cell	TRUE
Bex2	1.48161e-32	0.360296	0.485	0.36	4.78339e-28	single_cell	TRUE
Ide	2.48279e-32	0.766488	0.162	0.088	8.01568e-28	single_cell	TRUE
Rpl34	2.98667e-32	-0.474353	0.478	0.543	9.64247e-28	single_cell	TRUE
Unc80	4.07635e-32	0.74021	0.179	0.102	1.31605e-27	single_cell	TRUE
Zcchc18	5.30191e-32	0.343028	0.466	0.337	1.71172e-27	single_cell	TRUE
Gm13629	5.63504e-32	0.883765	0.108	0.049	1.81927e-27	single_cell	TRUE
Ntm	6.105e-32	0.519952	0.418	0.309	1.971e-27	single_cell	TRUE
Nos1ap	6.68367e-32	0.73575	0.195	0.114	2.15782e-27	single_cell	TRUE
Btaf1	6.89048e-32	0.3603	0.485	0.358	2.22459e-27	single_cell	TRUE
Resp18	8.07109e-32	0.543272	0.245	0.152	2.60575e-27	single_cell	TRUE
Uchl1	9.63305e-32	0.350253	0.556	0.438	3.11003e-27	single_cell	TRUE
Nin	9.70206e-32	0.677896	0.296	0.202	3.13231e-27	single_cell	TRUE
Gm44724	1.07297e-31	1.97518	0.046	0.011	3.46409e-27	single_cell	TRUE
Ttll7	1.09918e-31	0.641354	0.195	0.113	3.54871e-27	single_cell	TRUE
C230038L03Rik	1.15155e-31	-1.74338	0.039	0.094	3.71779e-27	single_cell	TRUE
Kazn	1.17274e-31	0.716781	0.183	0.105	3.78618e-27	single_cell	TRUE
AW551984	1.20459e-31	0.894016	0.118	0.056	3.88901e-27	single_cell	TRUE
Egfem1	1.41238e-31	0.396762	0.248	0.158	4.55986e-27	single_cell	TRUE
Pbx1	1.77668e-31	0.275344	0.865	0.789	5.736e-27	single_cell	TRUE
Abca8b	2.57987e-31	1.57996	0.055	0.016	8.32911e-27	single_cell	TRUE
Gm20646	2.76138e-31	-1.7302	0.026	0.074	8.91512e-27	single_cell	TRUE
Unc5d	2.94249e-31	0.623565	0.307	0.215	9.49981e-27	single_cell	TRUE
Ttc28	2.94768e-31	0.324715	0.639	0.524	9.51657e-27	single_cell	TRUE
Gpr176	4.64852e-31	1.34571	0.066	0.023	1.50078e-26	single_cell	TRUE
Ahcyl2	5.51276e-31	0.396374	0.457	0.341	1.7798e-26	single_cell	TRUE
C130073E24Rik	5.58566e-31	0.360657	0.316	0.217	1.80333e-26	single_cell	TRUE
Sntg1	6.04886e-31	0.384671	0.517	0.406	1.95287e-26	single_cell	TRUE
Map6	6.69533e-31	0.365942	0.483	0.36	2.16159e-26	single_cell	TRUE
Btbd11	6.79848e-31	0.867859	0.184	0.108	2.19489e-26	single_cell	TRUE
App	7.04682e-31	-0.450557	0.612	0.662	2.27507e-26	single_cell	TRUE
Zfp532	7.72525e-31	0.289043	0.696	0.574	2.4941e-26	single_cell	TRUE
Mt3	9.0242e-31	1.83209	0.053	0.015	2.91346e-26	single_cell	TRUE
Tnr	1.09119e-30	0.745589	0.118	0.057	3.52289e-26	single_cell	TRUE
Prkce	1.11842e-30	0.717221	0.243	0.157	3.61083e-26	single_cell	TRUE
Slc1a2	1.16716e-30	-1.09446	0.173	0.252	3.76819e-26	single_cell	TRUE
Rab36	1.1925e-30	0.936605	0.115	0.055	3.85e-26	single_cell	TRUE
Dock3	1.21745e-30	0.32029	0.495	0.373	3.93054e-26	single_cell	TRUE
Itga1	1.23708e-30	1.56384	0.066	0.023	3.99392e-26	single_cell	TRUE
Rasa4	2.05607e-30	1.30693	0.066	0.023	6.63801e-26	single_cell	TRUE
Pomc	2.54131e-30	3.16458	0.059	0.019	8.20462e-26	single_cell	TRUE
Robo1	3.00426e-30	-0.611543	0.69	0.735	9.69925e-26	single_cell	TRUE
Gm16083	4.02421e-30	0.878161	0.125	0.063	1.29922e-25	single_cell	TRUE
Copg2	4.51411e-30	0.405536	0.494	0.376	1.45738e-25	single_cell	TRUE
Galnt9	4.56663e-30	-1.44707	0.083	0.147	1.47434e-25	single_cell	TRUE
Kcnq3	4.80379e-30	0.525162	0.247	0.158	1.5509e-25	single_cell	TRUE
Tspan7	5.03007e-30	0.391236	0.483	0.37	1.62396e-25	single_cell	TRUE
Tecr	5.0453e-30	-0.325401	0.73	0.755	1.62887e-25	single_cell	TRUE
Kcnb2	5.13806e-30	0.535653	0.585	0.493	1.65882e-25	single_cell	TRUE
Slc6a17	5.57089e-30	1.1877	0.082	0.033	1.79856e-25	single_cell	TRUE
Tnrc6c	5.58059e-30	0.150752	0.85	0.762	1.80169e-25	single_cell	FALSE
Scml4	6.32025e-30	0.627808	0.159	0.087	2.04049e-25	single_cell	TRUE
Otx1	8.35449e-30	-1.70901	0.021	0.066	2.69725e-25	single_cell	TRUE
Rph3a	8.92258e-30	1.13247	0.078	0.031	2.88066e-25	single_cell	TRUE
Atxn1	9.29748e-30	0.524799	0.391	0.292	3.00169e-25	single_cell	TRUE
Adam22	1.05324e-29	0.371837	0.5	0.385	3.40038e-25	single_cell	TRUE
Dtna	1.13235e-29	0.397923	0.269	0.176	3.65579e-25	single_cell	TRUE
Rpl5	1.14541e-29	-0.388159	0.647	0.68	3.69797e-25	single_cell	TRUE
Malat1	1.22985e-29	0.155455	1	1	3.97058e-25	single_cell	FALSE
Ccdc30	1.31662e-29	0.550206	0.277	0.184	4.2507e-25	single_cell	TRUE
Bsg	1.70966e-29	-0.352482	0.729	0.75	5.51964e-25	single_cell	TRUE
Chchd10	1.7188e-29	1.10789	0.083	0.034	5.54916e-25	single_cell	TRUE
Serpine2	1.80605e-29	-1.36983	0.099	0.167	5.83083e-25	single_cell	TRUE
Pde3a	1.9887e-29	-1.63039	0.044	0.099	6.42052e-25	single_cell	TRUE
Chrm3	2.15994e-29	-1.31226	0.056	0.116	6.97338e-25	single_cell	TRUE
Stard9	2.40994e-29	0.650815	0.237	0.151	7.78051e-25	single_cell	TRUE
Kcnd3	2.41246e-29	0.472405	0.235	0.148	7.78864e-25	single_cell	TRUE
Fezf1	3.49917e-29	0.935608	0.089	0.038	1.12971e-24	single_cell	TRUE
Unc79	3.58188e-29	0.288335	0.588	0.464	1.15641e-24	single_cell	TRUE
Hbb-y	4.36056e-29	-1.26702	0.061	0.122	1.40781e-24	single_cell	TRUE
Tmem163	4.78366e-29	-1.01542	0.216	0.295	1.5444e-24	single_cell	TRUE
Rplp2	4.80828e-29	-0.494728	0.475	0.54	1.55235e-24	single_cell	TRUE
Pdzd4	5.54753e-29	0.431086	0.396	0.292	1.79102e-24	single_cell	TRUE
Zc3h6	5.86431e-29	0.535152	0.261	0.171	1.89329e-24	single_cell	TRUE
Kcnma1	6.27071e-29	0.397864	0.422	0.321	2.0245e-24	single_cell	TRUE
A630089N07Rik	6.38459e-29	0.581025	0.29	0.196	2.06126e-24	single_cell	TRUE
Lrfn2	7.45315e-29	1.01901	0.096	0.043	2.40625e-24	single_cell	TRUE
Cdh8	7.87936e-29	-0.980911	0.229	0.312	2.54385e-24	single_cell	TRUE
Gm45323	1.2206e-28	0.847377	0.127	0.066	3.94071e-24	single_cell	TRUE
Hs3st5	1.2297e-28	1.44766	0.133	0.072	3.9701e-24	single_cell	TRUE
Cacna1b	1.30745e-28	0.375208	0.431	0.321	4.22112e-24	single_cell	TRUE
Gm27008	1.37453e-28	0.966715	0.097	0.044	4.43768e-24	single_cell	TRUE
Rpl3	1.46631e-28	-0.518599	0.446	0.508	4.73397e-24	single_cell	TRUE
Cadm2	1.54479e-28	-0.622934	0.527	0.591	4.98736e-24	single_cell	TRUE
Zfp385b	1.66208e-28	1.18686	0.106	0.051	5.36602e-24	single_cell	TRUE
Arhgef9	1.77973e-28	0.448269	0.298	0.199	5.74586e-24	single_cell	TRUE
Rpl10	2.07848e-28	-0.469839	0.503	0.557	6.71039e-24	single_cell	TRUE
Ifitm2	2.10038e-28	-2.12834	0.02	0.061	6.78109e-24	single_cell	TRUE
Cblb	2.53737e-28	-0.770837	0.396	0.457	8.19189e-24	single_cell	TRUE
Tmem178b	2.59473e-28	0.281078	0.65	0.535	8.37708e-24	single_cell	TRUE
Etnk2	2.79532e-28	1.33245	0.064	0.023	9.02468e-24	single_cell	TRUE
Gria2	3.56513e-28	0.254651	0.677	0.566	1.151e-23	single_cell	TRUE
Dnajc6	5.06612e-28	0.643295	0.179	0.106	1.6356e-23	single_cell	TRUE
Nhlh2	5.15615e-28	-1.29411	0.08	0.143	1.66466e-23	single_cell	TRUE
Selenok	5.54393e-28	-0.445865	0.476	0.535	1.78986e-23	single_cell	TRUE
Plekhm3	5.94069e-28	0.57471	0.28	0.19	1.91795e-23	single_cell	TRUE
Fam131a	6.4979e-28	0.829766	0.113	0.056	2.09785e-23	single_cell	TRUE
Nell1	7.76828e-28	0.544037	0.158	0.09	2.50799e-23	single_cell	TRUE
Sgsm1	8.51306e-28	0.442523	0.274	0.181	2.74844e-23	single_cell	TRUE
Kcnk10	8.69566e-28	0.338203	0.429	0.317	2.8074e-23	single_cell	TRUE
Srrm4	8.76657e-28	0.322696	0.555	0.451	2.83029e-23	single_cell	TRUE
Cpeb3	1.07432e-27	0.43494	0.347	0.246	3.46844e-23	single_cell	TRUE
Mybpc1	1.07476e-27	-2.93428	0.008	0.041	3.46988e-23	single_cell	TRUE
Srrm4os	1.14638e-27	0.514896	0.215	0.133	3.70107e-23	single_cell	TRUE
Gm26871	1.23617e-27	0.262685	0.621	0.521	3.99098e-23	single_cell	TRUE
Scn3b	1.32359e-27	0.59022	0.198	0.12	4.2732e-23	single_cell	TRUE
Ckap4	1.4055e-27	-0.667847	0.239	0.316	4.53766e-23	single_cell	TRUE
Smarcd3	1.40988e-27	0.458131	0.274	0.181	4.5518e-23	single_cell	TRUE
Nsg2	1.49302e-27	0.272843	0.581	0.451	4.82021e-23	single_cell	TRUE
Rps25	1.55285e-27	-0.485684	0.45	0.509	5.01337e-23	single_cell	TRUE
Olig2	1.97765e-27	-1.84677	0.018	0.058	6.38485e-23	single_cell	TRUE
Sall3	2.17726e-27	-0.996688	0.124	0.196	7.02927e-23	single_cell	TRUE
Dnm3	2.53017e-27	0.46093	0.373	0.273	8.16865e-23	single_cell	TRUE
Stmn3	2.59737e-27	0.264042	0.698	0.605	8.3856e-23	single_cell	TRUE
Magi2	3.37136e-27	0.243054	0.849	0.796	1.08844e-22	single_cell	TRUE
Kcnk12	3.55579e-27	1.9901	0.042	0.011	1.14799e-22	single_cell	TRUE
Rapgef4	3.60068e-27	0.967418	0.114	0.058	1.16248e-22	single_cell	TRUE
Ccnd2	4.00371e-27	-0.690881	0.2	0.285	1.2926e-22	single_cell	TRUE
Armh4	4.02049e-27	-1.54514	0.108	0.171	1.29802e-22	single_cell	TRUE
Il1rapl1	4.39961e-27	0.216911	0.519	0.408	1.42042e-22	single_cell	TRUE
Rerg	4.47686e-27	2.4138	0.03	0.005	1.44535e-22	single_cell	TRUE
Son	5.01274e-27	0.210684	0.91	0.843	1.61836e-22	single_cell	TRUE
Nrg2	5.4164e-27	0.715521	0.161	0.093	1.74868e-22	single_cell	TRUE
Rftn1	5.79965e-27	1.02666	0.084	0.037	1.87242e-22	single_cell	TRUE
4921518K17Rik	6.21825e-27	-4.95156	0.002	0.027	2.00756e-22	single_cell	TRUE
Tcf7l2	6.23661e-27	0.710197	0.283	0.201	2.01349e-22	single_cell	TRUE
Ksr2	6.33727e-27	0.483772	0.286	0.194	2.04599e-22	single_cell	TRUE
Gm47283	7.36401e-27	-0.570193	0.598	0.617	2.37747e-22	single_cell	TRUE
Dkk2	9.38483e-27	-5.13791	0.001	0.026	3.02989e-22	single_cell	TRUE
6330403K07Rik	1.06843e-26	0.327167	0.56	0.436	3.44941e-22	single_cell	TRUE
2025-03-03	1.08921e-26	1.16939	0.088	0.04	3.51652e-22	single_cell	TRUE
Gpm6b	1.12375e-26	0.162264	0.547	0.423	3.62803e-22	single_cell	FALSE
Ar	1.26859e-26	1.4826	0.048	0.015	4.09565e-22	single_cell	TRUE
Clasp2	1.27186e-26	0.208842	0.772	0.671	4.10619e-22	single_cell	TRUE
Pak6	1.30296e-26	1.12773	0.08	0.034	4.20661e-22	single_cell	TRUE
Ppp1r17	1.34803e-26	1.69178	0.047	0.014	4.35212e-22	single_cell	TRUE
Frmd4a	1.4571e-26	0.354227	0.579	0.481	4.70423e-22	single_cell	TRUE
Ddah2	1.6115e-26	-0.634562	0.251	0.325	5.20274e-22	single_cell	TRUE
Adcyap1	1.71005e-26	-2.11469	0.05	0.101	5.52089e-22	single_cell	TRUE
Fam110b	1.86022e-26	0.414088	0.312	0.219	6.00573e-22	single_cell	TRUE
Rps21	3.11144e-26	-0.468585	0.425	0.492	1.00453e-21	single_cell	TRUE
Schip1	3.2051e-26	-2.12898	0.271	0.332	1.03477e-21	single_cell	TRUE
Celf5	3.35683e-26	0.402984	0.345	0.244	1.08375e-21	single_cell	TRUE
Ppfia2	3.85549e-26	0.361437	0.539	0.44	1.24474e-21	single_cell	TRUE
Sulf2	3.86609e-26	-0.845779	0.146	0.217	1.24817e-21	single_cell	TRUE
Pxylp1	3.8743e-26	-1.17864	0.071	0.13	1.25082e-21	single_cell	TRUE
Amy1	4.15809e-26	0.472776	0.242	0.157	1.34244e-21	single_cell	TRUE
Pclo	4.25376e-26	0.29358	0.534	0.43	1.37333e-21	single_cell	TRUE
Zbtb7c	4.93553e-26	0.469246	0.219	0.139	1.59344e-21	single_cell	TRUE
Ftl1	5.32885e-26	-0.47414	0.484	0.533	1.72042e-21	single_cell	TRUE
Slc43a2	5.43149e-26	0.648998	0.18	0.109	1.75356e-21	single_cell	TRUE
Olfm2	5.8027e-26	0.523424	0.229	0.148	1.8734e-21	single_cell	TRUE
Rps17	6.2642e-26	-0.470282	0.432	0.493	2.0224e-21	single_cell	TRUE
Shank3	6.31518e-26	0.725932	0.138	0.076	2.03886e-21	single_cell	TRUE
Ankrd45	6.90712e-26	0.965163	0.096	0.046	2.22996e-21	single_cell	TRUE
Hspd1	7.92833e-26	-0.735499	0.268	0.336	2.55966e-21	single_cell	TRUE
Plppr5	8.31515e-26	1.40593	0.06	0.022	2.68454e-21	single_cell	TRUE
Ncoa3	1.07327e-25	0.461015	0.249	0.164	3.46504e-21	single_cell	TRUE
Cecr2	1.08324e-25	-0.771462	0.127	0.197	3.49723e-21	single_cell	TRUE
Cbln2	1.15096e-25	-1.66514	0.03	0.075	3.71588e-21	single_cell	TRUE
Gm44151	1.18626e-25	0.837225	0.113	0.058	3.82984e-21	single_cell	TRUE
Tubb2a	1.20721e-25	0.318714	0.554	0.449	3.89749e-21	single_cell	TRUE
Fxyd6	1.51274e-25	0.359843	0.477	0.365	4.88388e-21	single_cell	TRUE
Gm16070	1.72175e-25	1.35197	0.055	0.019	5.55868e-21	single_cell	TRUE
Kcnt2	1.77112e-25	0.446113	0.221	0.142	5.71808e-21	single_cell	TRUE
Stxbp5l	2.06957e-25	0.474008	0.202	0.126	6.6816e-21	single_cell	TRUE
Hdac9	2.25189e-25	0.38198	0.24	0.158	7.27023e-21	single_cell	TRUE
Rpl39	2.34571e-25	-0.604392	0.336	0.402	7.57311e-21	single_cell	TRUE
Iqsec1	2.45537e-25	0.450473	0.293	0.201	7.92715e-21	single_cell	TRUE
Sel1l3	2.58869e-25	0.960911	0.083	0.037	8.35759e-21	single_cell	TRUE
Peg10	2.9469e-25	0.398683	0.285	0.195	9.51408e-21	single_cell	TRUE
Gm43915	3.22647e-25	0.929687	0.089	0.041	1.04167e-20	single_cell	TRUE
Lrrtm4	3.34166e-25	0.218871	0.317	0.223	1.07886e-20	single_cell	TRUE
Tnik	3.65706e-25	0.291948	0.552	0.448	1.18068e-20	single_cell	TRUE
Smim18	4.06632e-25	0.667631	0.145	0.082	1.31281e-20	single_cell	TRUE
Ptprn2	4.07269e-25	0.177087	0.905	0.845	1.31487e-20	single_cell	FALSE
Zwint	4.52231e-25	0.319397	0.433	0.321	1.46003e-20	single_cell	TRUE
Sorbs1	5.37603e-25	0.330309	0.519	0.416	1.73565e-20	single_cell	TRUE
Ntn1	5.51032e-25	-0.691388	0.18	0.26	1.77901e-20	single_cell	TRUE
Tro	5.87766e-25	0.386677	0.361	0.259	1.8976e-20	single_cell	TRUE
Ppp1r9a	7.13319e-25	0.276258	0.727	0.635	2.30295e-20	single_cell	TRUE
5330417C22Rik	7.20968e-25	0.796374	0.112	0.058	2.32764e-20	single_cell	TRUE
Jakmip1	7.58814e-25	0.967073	0.09	0.042	2.44983e-20	single_cell	TRUE
Nap1l5	9.8812e-25	0.825802	0.116	0.061	3.19015e-20	single_cell	TRUE
Prickle2	9.89328e-25	0.295399	0.419	0.322	3.19405e-20	single_cell	TRUE
Osbpl6	1.00281e-24	0.483628	0.271	0.187	3.23756e-20	single_cell	TRUE
Zkscan2	1.14664e-24	0.449703	0.239	0.156	3.70194e-20	single_cell	TRUE
Lhx1	1.28576e-24	-0.903593	0.096	0.159	4.15106e-20	single_cell	TRUE
Zfp317	1.31194e-24	0.669171	0.138	0.078	4.2356e-20	single_cell	TRUE
Grip1	1.36271e-24	0.260448	0.732	0.642	4.39952e-20	single_cell	TRUE
Sh3rf1	1.38802e-24	0.344476	0.399	0.299	4.48124e-20	single_cell	TRUE
Rgma	1.46025e-24	-0.718046	0.231	0.307	4.71442e-20	single_cell	TRUE
1700109K24Rik	1.67621e-24	0.397155	0.307	0.213	5.41165e-20	single_cell	TRUE
Lrrn1	1.69097e-24	-0.856059	0.148	0.215	5.4593e-20	single_cell	TRUE
Gm45321	2.14223e-24	0.751812	0.093	0.045	6.91618e-20	single_cell	TRUE
Mapt	2.59768e-24	0.275475	0.581	0.476	8.3866e-20	single_cell	TRUE
Kcnd2	2.69924e-24	0.146532	0.589	0.495	8.71449e-20	single_cell	FALSE
Gm33680	2.78895e-24	0.977484	0.102	0.052	9.00413e-20	single_cell	TRUE
5730522E02Rik	2.90529e-24	0.319234	0.679	0.588	9.37972e-20	single_cell	TRUE
Fbxl16	2.98199e-24	0.618054	0.165	0.099	9.62735e-20	single_cell	TRUE
Ppm1e	3.09372e-24	0.319191	0.621	0.519	9.98809e-20	single_cell	TRUE
Pam	3.20715e-24	0.270705	0.522	0.418	1.03543e-19	single_cell	TRUE
Slc8a3	3.20851e-24	0.914764	0.104	0.053	1.03587e-19	single_cell	TRUE
Nup62cl	3.21661e-24	1.03047	0.062	0.024	1.03848e-19	single_cell	TRUE
Gm11149	3.69182e-24	0.382485	0.381	0.279	1.1919e-19	single_cell	TRUE
Npm1	3.79595e-24	-0.470435	0.542	0.586	1.22552e-19	single_cell	TRUE
Map3k20	3.84768e-24	-1.50533	0.029	0.071	1.24222e-19	single_cell	TRUE
Sorbs2	4.15637e-24	0.213074	0.694	0.58	1.34188e-19	single_cell	TRUE
Wscd2	4.36735e-24	0.758805	0.116	0.061	1.41e-19	single_cell	TRUE
T2	4.89869e-24	0.808169	0.115	0.061	1.58154e-19	single_cell	TRUE
Rpl12	5.27307e-24	-0.5575	0.372	0.431	1.70241e-19	single_cell	TRUE
Trim46	5.46432e-24	0.402338	0.302	0.21	1.76416e-19	single_cell	TRUE
Pou2f2	5.48076e-24	0.229716	0.475	0.365	1.76946e-19	single_cell	TRUE
Rbms1	5.98347e-24	0.726898	0.172	0.105	1.93176e-19	single_cell	TRUE
Chd5	6.99757e-24	0.68301	0.128	0.071	2.25917e-19	single_cell	TRUE
Gramd1b	7.17098e-24	0.779838	0.114	0.061	2.31515e-19	single_cell	TRUE
Mical2	8.05807e-24	1.1584	0.078	0.035	2.60155e-19	single_cell	TRUE
Syt5	9.42861e-24	0.457643	0.234	0.155	3.04403e-19	single_cell	TRUE
Nkain3	9.48165e-24	-0.890208	0.414	0.482	3.06115e-19	single_cell	TRUE
Eif3f	9.55266e-24	-0.593153	0.275	0.341	3.08408e-19	single_cell	TRUE
9530036O11Rik	9.85805e-24	0.871522	0.097	0.048	3.18267e-19	single_cell	TRUE
Nlgn1	9.9596e-24	0.421184	0.644	0.566	3.21546e-19	single_cell	TRUE
Dnah2	1.06422e-23	1.05465	0.071	0.03	3.43583e-19	single_cell	TRUE
mt-Nd4	1.08959e-23	-0.498234	0.374	0.439	3.51774e-19	single_cell	TRUE
Mir124-2hg	1.40091e-23	-0.62697	0.277	0.346	4.52285e-19	single_cell	TRUE
Trio	1.55812e-23	0.242726	0.732	0.637	5.03039e-19	single_cell	TRUE
Zfp846	1.67531e-23	0.460134	0.277	0.191	5.40873e-19	single_cell	TRUE
Ext1	1.72877e-23	-0.362454	0.671	0.706	5.58133e-19	single_cell	TRUE
Rtl1	1.82843e-23	0.60226	0.179	0.112	5.90308e-19	single_cell	TRUE
Rgs17	2.3492e-23	0.454151	0.265	0.184	7.58441e-19	single_cell	TRUE
mt-Nd2	2.77421e-23	-0.565959	0.343	0.412	8.95653e-19	single_cell	TRUE
Atp10a	2.84403e-23	0.816887	0.104	0.054	9.18194e-19	single_cell	TRUE
Syt6	3.35434e-23	0.795697	0.086	0.041	1.08295e-18	single_cell	TRUE
Pde9a	3.47938e-23	0.573423	0.186	0.117	1.12332e-18	single_cell	TRUE
Zfp941	4.33699e-23	0.600171	0.177	0.11	1.4002e-18	single_cell	TRUE
Dscam	4.84626e-23	0.452599	0.368	0.284	1.56462e-18	single_cell	TRUE
Rnf182	5.10727e-23	0.788337	0.129	0.074	1.64888e-18	single_cell	TRUE
Esrrg	5.12915e-23	0.161732	0.23	0.151	1.65595e-18	single_cell	FALSE
Kndc1	6.08298e-23	1.15951	0.068	0.029	1.96389e-18	single_cell	TRUE
Glra1	6.24025e-23	2.04569	0.036	0.009	2.01467e-18	single_cell	TRUE
Lysmd4	6.76035e-23	0.389629	0.289	0.201	2.18258e-18	single_cell	TRUE
Gpr158	6.78332e-23	0.590032	0.22	0.146	2.19e-18	single_cell	TRUE
Fbxo10	9.79447e-23	0.359467	0.27	0.185	3.16214e-18	single_cell	TRUE
Nrp1	1.12528e-22	0.376842	0.368	0.279	3.63297e-18	single_cell	TRUE
Cuedc1	1.12837e-22	0.384956	0.328	0.237	3.64294e-18	single_cell	TRUE
Camkmt	1.1938e-22	0.325585	0.366	0.272	3.85419e-18	single_cell	TRUE
Pde10a	1.25694e-22	0.468452	0.383	0.296	4.05804e-18	single_cell	TRUE
Selenoh	1.31291e-22	-0.754508	0.131	0.194	4.23872e-18	single_cell	TRUE
Kcnn2	1.42513e-22	0.476695	0.24	0.163	4.60103e-18	single_cell	TRUE
Rbm24	1.46661e-22	0.705492	0.122	0.068	4.73494e-18	single_cell	TRUE
Arl6ip1	1.57666e-22	-0.407516	0.536	0.576	5.09025e-18	single_cell	TRUE
2700069I18Rik	1.65713e-22	-0.732222	0.178	0.246	5.35004e-18	single_cell	TRUE
Abhd2	1.76073e-22	0.499947	0.232	0.156	5.68451e-18	single_cell	TRUE
Pde8b	1.78667e-22	1.02969	0.082	0.039	5.76827e-18	single_cell	TRUE
Fzd5	1.9334e-22	1.38267	0.051	0.019	6.24197e-18	single_cell	TRUE
E330013P04Rik	1.98548e-22	-2.35407	0.013	0.045	6.41011e-18	single_cell	TRUE
Gm48693	2.05612e-22	0.773755	0.085	0.041	6.6382e-18	single_cell	TRUE
Map2k6	2.08436e-22	0.346937	0.296	0.209	6.72936e-18	single_cell	TRUE
Tle1	2.20604e-22	-0.7173	0.181	0.248	7.1222e-18	single_cell	TRUE
Gm16105	2.40253e-22	0.532449	0.152	0.09	7.75656e-18	single_cell	TRUE
Csdc2	2.87578e-22	1.0202	0.075	0.034	9.28446e-18	single_cell	TRUE
Cdh22	2.88565e-22	0.463945	0.218	0.144	9.31634e-18	single_cell	TRUE
Cemip2	2.96484e-22	-0.576839	0.324	0.384	9.572e-18	single_cell	TRUE
Sntg2	3.17634e-22	1.42428	0.039	0.011	1.02548e-17	single_cell	TRUE
Calb1	3.20668e-22	0.463046	0.098	0.05	1.03528e-17	single_cell	TRUE
Rpl27	3.41289e-22	-0.382866	0.578	0.608	1.10185e-17	single_cell	TRUE
5330434G04Rik	3.47011e-22	0.237497	0.563	0.448	1.12032e-17	single_cell	TRUE
Prune2	4.16212e-22	1.00218	0.081	0.039	1.34374e-17	single_cell	TRUE
Arhgap18	4.33837e-22	0.521039	0.145	0.085	1.40064e-17	single_cell	TRUE
Ksr1	4.37086e-22	0.649361	0.122	0.068	1.41113e-17	single_cell	TRUE
Ptprn	4.43221e-22	0.769671	0.106	0.057	1.43094e-17	single_cell	TRUE
Dmtn	4.81095e-22	0.702651	0.111	0.06	1.55321e-17	single_cell	TRUE
Sms	4.81455e-22	0.292491	0.418	0.312	1.55438e-17	single_cell	TRUE
Cadps2	5.65106e-22	0.857524	0.11	0.06	1.82444e-17	single_cell	TRUE
Taf1b	5.80418e-22	0.517914	0.205	0.134	1.87388e-17	single_cell	TRUE
Pdia3	6.63387e-22	-0.369575	0.623	0.655	2.14174e-17	single_cell	TRUE
Astn1	6.74818e-22	0.207534	0.783	0.687	2.17865e-17	single_cell	TRUE
Cacna1d	6.97305e-22	0.461177	0.266	0.187	2.25125e-17	single_cell	TRUE
Pdyn	7.96919e-22	2.73898	0.022	0.003	2.57285e-17	single_cell	TRUE
Ssr3	8.18145e-22	-0.576706	0.262	0.326	2.64138e-17	single_cell	TRUE
Grik3	8.28801e-22	0.571332	0.186	0.12	2.67578e-17	single_cell	TRUE
Tmem63c	9.56207e-22	0.972254	0.077	0.036	3.08712e-17	single_cell	TRUE
Acss1	9.63584e-22	0.805437	0.135	0.08	3.11093e-17	single_cell	TRUE
Rax	9.64224e-22	1.12234	0.075	0.035	3.113e-17	single_cell	TRUE
Lrrn2	9.87163e-22	0.46124	0.178	0.111	3.18706e-17	single_cell	TRUE
Scaper	9.91595e-22	0.249069	0.635	0.536	3.20137e-17	single_cell	TRUE
Ckb	1.05555e-21	-0.310873	0.612	0.657	3.40785e-17	single_cell	TRUE
Jarid2	1.67193e-21	0.232778	0.65	0.539	5.39784e-17	single_cell	TRUE
E130006D01Rik	1.719e-21	0.932304	0.078	0.037	5.54979e-17	single_cell	TRUE
Clvs2	1.75109e-21	0.679833	0.12	0.068	5.65339e-17	single_cell	TRUE
Crybg1	1.83863e-21	2.07823	0.029	0.006	5.936e-17	single_cell	TRUE
Arhgef28	1.88207e-21	0.788327	0.099	0.052	6.07626e-17	single_cell	TRUE
Tox	2.00947e-21	0.16075	0.761	0.675	6.48758e-17	single_cell	FALSE
Gm48512	2.10778e-21	0.442915	0.241	0.164	6.80495e-17	single_cell	TRUE
Ablim3	2.26602e-21	0.677196	0.125	0.072	7.31584e-17	single_cell	TRUE
Apex2	2.35708e-21	0.33507	0.392	0.297	7.60982e-17	single_cell	TRUE
Prrt1	2.36185e-21	0.826368	0.09	0.045	7.62525e-17	single_cell	TRUE
Thsd7a	2.36335e-21	-0.857463	0.359	0.413	7.63009e-17	single_cell	TRUE
B230209E15Rik	2.61036e-21	1.77909	0.037	0.011	8.42754e-17	single_cell	TRUE
Cfap97d2	2.88259e-21	1.47177	0.045	0.016	9.30645e-17	single_cell	TRUE
Mbip	3.01132e-21	0.34474	0.452	0.352	9.72205e-17	single_cell	TRUE
Elavl2	3.0379e-21	-0.382732	0.583	0.636	9.80786e-17	single_cell	TRUE
Ano3	3.1335e-21	-1.99641	0.033	0.073	1.01165e-16	single_cell	TRUE
Klf7	3.78704e-21	0.318231	0.497	0.399	1.22265e-16	single_cell	TRUE
Ctsl	3.93308e-21	-0.567644	0.336	0.392	1.26979e-16	single_cell	TRUE
Stx2	4.08357e-21	0.617252	0.112	0.062	1.31838e-16	single_cell	TRUE
Lnpk	4.2078e-21	0.275513	0.471	0.368	1.35849e-16	single_cell	TRUE
Tbc1d32	5.04311e-21	0.516706	0.182	0.116	1.62817e-16	single_cell	TRUE
Doc2b	5.23089e-21	1.17958	0.058	0.023	1.68879e-16	single_cell	TRUE
Fstl1	5.34243e-21	-0.84315	0.15	0.213	1.7248e-16	single_cell	TRUE
Npc2	5.42099e-21	-0.541022	0.327	0.386	1.75017e-16	single_cell	TRUE
Armh3	5.43377e-21	0.296604	0.351	0.258	1.75429e-16	single_cell	TRUE
Ctsz	5.51618e-21	-0.951439	0.083	0.136	1.7809e-16	single_cell	TRUE
Pnmal1	5.75082e-21	0.640681	0.13	0.076	1.85665e-16	single_cell	TRUE
Cplane1	5.98227e-21	0.226316	0.66	0.548	1.93137e-16	single_cell	TRUE
Tdrd7	6.06392e-21	0.790101	0.101	0.054	1.95774e-16	single_cell	TRUE
Mtmr1	6.374e-21	0.466592	0.203	0.134	2.05784e-16	single_cell	TRUE
Hsp90b1	7.56465e-21	-0.418952	0.521	0.557	2.44225e-16	single_cell	TRUE
Gm26973	7.85919e-21	0.497864	0.177	0.113	2.53734e-16	single_cell	TRUE
Lhx5	8.86878e-21	-0.99319	0.115	0.173	2.86329e-16	single_cell	TRUE
Snph	9.06824e-21	0.844386	0.08	0.039	2.92768e-16	single_cell	TRUE
Gm9968	9.26322e-21	1.42465	0.05	0.019	2.99063e-16	single_cell	TRUE
Cdc42ep3	9.34949e-21	0.518981	0.15	0.09	3.01848e-16	single_cell	TRUE
Actg1	9.41569e-21	-0.329321	0.705	0.719	3.03986e-16	single_cell	TRUE
Pcsk5	9.84831e-21	0.946612	0.111	0.063	3.17953e-16	single_cell	TRUE
Bbx	1.02404e-20	-0.585026	0.227	0.296	3.30611e-16	single_cell	TRUE
Mfap4	1.25776e-20	-1.05893	0.06	0.109	4.06067e-16	single_cell	TRUE
Nrg1	1.26859e-20	0.312785	0.482	0.392	4.09565e-16	single_cell	TRUE
Fbxo41	1.30591e-20	0.561528	0.136	0.08	4.21612e-16	single_cell	TRUE
Smc1a	1.39011e-20	-0.45508	0.399	0.45	4.48799e-16	single_cell	TRUE
Adgra1	1.39095e-20	0.9811	0.068	0.031	4.49067e-16	single_cell	TRUE
Ndufa13	1.39898e-20	-0.47847	0.385	0.442	4.51661e-16	single_cell	TRUE
Eif4g2	1.44224e-20	-0.354693	0.549	0.58	4.65627e-16	single_cell	TRUE
Amph	1.52863e-20	0.442955	0.238	0.163	4.93518e-16	single_cell	TRUE
Scn3a	1.55592e-20	0.248161	0.611	0.515	5.02329e-16	single_cell	TRUE
Fam184b	1.66693e-20	1.20436	0.05	0.019	5.38167e-16	single_cell	TRUE
Foxn2	1.71823e-20	0.522095	0.179	0.115	5.5473e-16	single_cell	TRUE
Canx	1.71902e-20	-0.362208	0.607	0.632	5.54986e-16	single_cell	TRUE
Rasgef1a	1.90624e-20	1.33707	0.049	0.019	6.15428e-16	single_cell	TRUE
Garnl3	1.94683e-20	0.525143	0.203	0.136	6.28535e-16	single_cell	TRUE
Kiz	2.10958e-20	0.465441	0.275	0.197	6.81077e-16	single_cell	TRUE
Atp1b1	2.13074e-20	0.37194	0.251	0.174	6.8791e-16	single_cell	TRUE
Rtl5	2.15153e-20	0.513548	0.171	0.108	6.9462e-16	single_cell	TRUE
Arxes1	2.33006e-20	0.308309	0.276	0.192	7.5226e-16	single_cell	TRUE
Maged1	2.44957e-20	0.198715	0.805	0.714	7.90842e-16	single_cell	FALSE
Ccser1	2.71781e-20	0.357783	0.597	0.527	8.77445e-16	single_cell	TRUE
Cox6b2	2.8988e-20	-2.51787	0.009	0.035	9.35877e-16	single_cell	TRUE
4930555F03Rik	2.95186e-20	0.637771	0.117	0.067	9.53008e-16	single_cell	TRUE
Ank3	2.98702e-20	0.190249	0.737	0.658	9.64358e-16	single_cell	FALSE
Nbea	3.24688e-20	0.195447	0.866	0.819	1.04826e-15	single_cell	FALSE
Tmem150c	3.75241e-20	0.815121	0.096	0.051	1.21147e-15	single_cell	TRUE
D030068K23Rik	3.82232e-20	0.630895	0.135	0.081	1.23404e-15	single_cell	TRUE
Sorcs3	4.25168e-20	0.278328	0.336	0.25	1.37265e-15	single_cell	TRUE
Rnf32	4.61763e-20	0.674345	0.114	0.065	1.4908e-15	single_cell	TRUE
Prkd1	4.72245e-20	0.481609	0.204	0.137	1.52464e-15	single_cell	TRUE
9130015G15Rik	4.83636e-20	0.856246	0.077	0.037	1.56142e-15	single_cell	TRUE
Ccbe1	5.23905e-20	1.48327	0.047	0.018	1.69143e-15	single_cell	TRUE
Slc25a23	5.70581e-20	0.442677	0.205	0.136	1.84212e-15	single_cell	TRUE
2700054A10Rik	5.72487e-20	0.473638	0.173	0.11	1.84828e-15	single_cell	TRUE
Gm45847	5.89655e-20	0.943055	0.075	0.037	1.9037e-15	single_cell	TRUE
Fndc9	6.45579e-20	0.735161	0.101	0.054	2.08425e-15	single_cell	TRUE
Onecut2	6.9466e-20	-1.04724	0.117	0.173	2.24271e-15	single_cell	TRUE
Rpl31	7.34438e-20	-0.472932	0.389	0.439	2.37113e-15	single_cell	TRUE
Glis3	8.01801e-20	-1.1869	0.119	0.176	2.58861e-15	single_cell	TRUE
E130307A14Rik	9.23333e-20	0.283224	0.513	0.407	2.98098e-15	single_cell	TRUE
Rgs9	9.23639e-20	0.8305	0.089	0.046	2.98197e-15	single_cell	TRUE
Insyn2b	9.4501e-20	0.802185	0.075	0.036	3.05097e-15	single_cell	TRUE
Gm19522	1.02031e-19	0.781944	0.107	0.06	3.29408e-15	single_cell	TRUE
Gm29514	1.05209e-19	0.714844	0.082	0.041	3.39667e-15	single_cell	TRUE
4930402H24Rik	1.15997e-19	0.186573	0.744	0.661	3.74497e-15	single_cell	FALSE
Dhx30	1.24176e-19	0.272792	0.554	0.45	4.00902e-15	single_cell	TRUE
Bmper	1.27158e-19	0.491926	0.155	0.098	4.10529e-15	single_cell	TRUE
E430024P14Rik	1.45534e-19	0.932651	0.065	0.029	4.69857e-15	single_cell	TRUE
P4hb	1.62213e-19	-0.547411	0.279	0.339	5.23703e-15	single_cell	TRUE
Cyba	1.77781e-19	-1.3105	0.03	0.067	5.73966e-15	single_cell	TRUE
Kcnip3	1.80029e-19	0.809258	0.091	0.048	5.81223e-15	single_cell	TRUE
Htr4	1.85465e-19	1.44952	0.04	0.014	5.98774e-15	single_cell	TRUE
Smpd3	1.88833e-19	0.265626	0.404	0.309	6.09647e-15	single_cell	TRUE
Itm2b	1.91313e-19	-0.431703	0.37	0.425	6.17653e-15	single_cell	TRUE
Klhdc10	2.01387e-19	0.188484	0.779	0.695	6.50176e-15	single_cell	FALSE
Rpl35a	2.09154e-19	-0.375345	0.541	0.572	6.75254e-15	single_cell	TRUE
Ak5	2.39614e-19	1.28677	0.048	0.018	7.73595e-15	single_cell	TRUE
Pakap.1	2.50907e-19	0.823095	0.076	0.037	8.10055e-15	single_cell	TRUE
Hnrnpa1	2.64636e-19	-0.3443	0.579	0.599	8.54377e-15	single_cell	TRUE
1500004A13Rik	2.65018e-19	0.293467	0.534	0.432	8.55612e-15	single_cell	TRUE
Upp2	2.73877e-19	0.523231	0.209	0.142	8.84213e-15	single_cell	TRUE
Clstn2	2.94818e-19	0.570408	0.165	0.107	9.5182e-15	single_cell	TRUE
Tle4	3.22472e-19	0.298799	0.606	0.52	1.0411e-14	single_cell	TRUE
Jam3	3.35738e-19	0.286623	0.472	0.374	1.08393e-14	single_cell	TRUE
Mst1r	3.43911e-19	2.09884	0.023	0.004	1.11032e-14	single_cell	TRUE
Gm1604b	3.47056e-19	1.99793	0.026	0.006	1.12047e-14	single_cell	TRUE
Sgcd	3.48954e-19	0.62295	0.222	0.157	1.1266e-14	single_cell	TRUE
Gpcpd1	3.7358e-19	0.253965	0.48	0.379	1.2061e-14	single_cell	TRUE
Cttnbp2	3.74826e-19	0.221028	0.388	0.297	1.21012e-14	single_cell	TRUE
Nova2	3.85055e-19	0.295621	0.455	0.359	1.24315e-14	single_cell	TRUE
Nsun7	3.97569e-19	0.907331	0.074	0.036	1.28355e-14	single_cell	TRUE
Mycbp2	3.99268e-19	0.172661	0.852	0.794	1.28904e-14	single_cell	FALSE
Rapgef2	4.0511e-19	0.23395	0.477	0.373	1.3079e-14	single_cell	TRUE
Hs3st4	4.12698e-19	1.01474	0.087	0.046	1.3324e-14	single_cell	TRUE
AI504432	4.23106e-19	0.863871	0.096	0.052	1.366e-14	single_cell	TRUE
Impad1	4.46465e-19	-0.630268	0.218	0.276	1.44141e-14	single_cell	TRUE
Rab9b	4.48653e-19	0.79528	0.064	0.029	1.44848e-14	single_cell	TRUE
Dnah5	4.70271e-19	1.42582	0.042	0.015	1.51827e-14	single_cell	TRUE
Lrch1	5.39311e-19	0.374031	0.278	0.2	1.74117e-14	single_cell	TRUE
Synpr	5.51986e-19	1.23692	0.068	0.032	1.78209e-14	single_cell	TRUE
2410018L13Rik	5.71194e-19	-1.1243	0.054	0.098	1.8441e-14	single_cell	TRUE
Cxxc4	6.22796e-19	0.265924	0.502	0.402	2.0107e-14	single_cell	TRUE
Iqsec2	6.53242e-19	0.888207	0.083	0.043	2.10899e-14	single_cell	TRUE
Wipf3	7.15457e-19	0.766134	0.081	0.041	2.30985e-14	single_cell	TRUE
Tmtc2	7.17593e-19	0.212323	0.592	0.491	2.31675e-14	single_cell	TRUE
Gm50138	7.53393e-19	0.83407	0.069	0.033	2.43233e-14	single_cell	TRUE
Camta1	7.61888e-19	0.205106	0.742	0.657	2.45975e-14	single_cell	TRUE
Pik3r1	7.71778e-19	0.382325	0.272	0.197	2.49169e-14	single_cell	TRUE
Macrod2os1	8.4186e-19	0.761574	0.085	0.044	2.71794e-14	single_cell	TRUE
Pabpc1	8.73781e-19	-0.461135	0.414	0.459	2.821e-14	single_cell	TRUE
5330416C01Rik	9.50586e-19	1.9107	0.027	0.006	3.06897e-14	single_cell	TRUE
Gm26843	9.54838e-19	1.64375	0.03	0.008	3.08269e-14	single_cell	TRUE
Timp3	9.88492e-19	0.471518	0.163	0.104	3.19135e-14	single_cell	TRUE
Eps8	1.14678e-18	0.739377	0.083	0.042	3.70239e-14	single_cell	TRUE
Ppia	1.15641e-18	-0.329973	0.705	0.713	3.73346e-14	single_cell	TRUE
Ppp1r14b	1.17902e-18	-0.470413	0.384	0.429	3.80648e-14	single_cell	TRUE
Atxn7l3b	1.27538e-18	-0.344146	0.547	0.578	4.11758e-14	single_cell	TRUE
Arrdc3	1.29223e-18	0.594765	0.137	0.084	4.17197e-14	single_cell	TRUE
Gm1992	1.30173e-18	0.545126	0.118	0.069	4.20262e-14	single_cell	TRUE
Dnmt3a	1.31562e-18	0.331859	0.329	0.246	4.24747e-14	single_cell	TRUE
Camk4	1.33195e-18	0.567251	0.146	0.09	4.3002e-14	single_cell	TRUE
B3gat1	1.33477e-18	0.420434	0.21	0.142	4.30932e-14	single_cell	TRUE
Anxa6	1.34539e-18	0.906134	0.065	0.03	4.3436e-14	single_cell	TRUE
Zfp641	1.34707e-18	0.843283	0.075	0.037	4.34903e-14	single_cell	TRUE
Lrrc49	1.44344e-18	0.259285	0.469	0.366	4.66014e-14	single_cell	TRUE
Dgki	1.5138e-18	0.32643	0.41	0.322	4.8873e-14	single_cell	TRUE
Rpl41	1.56293e-18	-0.298567	0.662	0.682	5.04592e-14	single_cell	TRUE
Shisa7	1.65465e-18	0.485611	0.167	0.107	5.34205e-14	single_cell	TRUE
Phf24	1.75196e-18	0.653729	0.09	0.048	5.6562e-14	single_cell	TRUE
A530058N18Rik	1.77128e-18	-1.38988	0.04	0.079	5.71858e-14	single_cell	TRUE
Wscd1	1.81186e-18	-1.45973	0.04	0.079	5.84961e-14	single_cell	TRUE
Epb41l1	1.87505e-18	0.345379	0.254	0.179	6.05358e-14	single_cell	TRUE
Gm38393	1.88199e-18	0.368118	0.265	0.189	6.07599e-14	single_cell	TRUE
Zcchc12	1.91927e-18	0.588354	0.191	0.128	6.19635e-14	single_cell	TRUE
Mrps6	1.94268e-18	0.49088	0.181	0.119	6.27194e-14	single_cell	TRUE
Sgk1	1.96709e-18	0.488226	0.181	0.12	6.35076e-14	single_cell	TRUE
Camk2b	2.05879e-18	0.684858	0.11	0.064	6.64679e-14	single_cell	TRUE
Hook1	2.11003e-18	0.340858	0.27	0.194	6.81224e-14	single_cell	TRUE
Sfpq	2.17437e-18	-0.217807	0.786	0.798	7.01994e-14	single_cell	TRUE
Rims1	2.35707e-18	0.288081	0.568	0.488	7.6098e-14	single_cell	TRUE
Efnb3	2.39308e-18	0.327096	0.292	0.211	7.72606e-14	single_cell	TRUE
Zfp60	2.57559e-18	0.350513	0.321	0.236	8.31528e-14	single_cell	TRUE
Gm13269	2.65771e-18	0.841642	0.071	0.034	8.58042e-14	single_cell	TRUE
Tmed9	2.88634e-18	-0.495895	0.33	0.382	9.31854e-14	single_cell	TRUE
Grik2	3.104e-18	-0.497551	0.816	0.805	1.00213e-13	single_cell	TRUE
Bbs9	3.11538e-18	0.331654	0.297	0.217	1.0058e-13	single_cell	TRUE
Chst8	3.2135e-18	-1.11709	0.09	0.139	1.03748e-13	single_cell	TRUE
Gm48091	3.44326e-18	1.22332	0.046	0.018	1.11165e-13	single_cell	TRUE
Atp8a2	3.52156e-18	0.343114	0.335	0.255	1.13694e-13	single_cell	TRUE
Sdk1	3.69777e-18	0.371561	0.304	0.23	1.19383e-13	single_cell	TRUE
Senp8	3.76714e-18	0.487412	0.173	0.113	1.21622e-13	single_cell	TRUE
Camk1d	4.46425e-18	0.239927	0.542	0.442	1.44128e-13	single_cell	TRUE
Pnmal2	4.51462e-18	0.326627	0.299	0.218	1.45755e-13	single_cell	TRUE
Rpl22	5.45876e-18	-0.578347	0.234	0.293	1.76236e-13	single_cell	TRUE
Arhgef12	5.6582e-18	0.207485	0.635	0.531	1.82675e-13	single_cell	TRUE
Golm1	5.71994e-18	-0.67843	0.162	0.221	1.84668e-13	single_cell	TRUE
Cyfip2	6.20671e-18	0.273313	0.287	0.206	2.00384e-13	single_cell	TRUE
Top1	6.36758e-18	-0.281474	0.768	0.775	2.05577e-13	single_cell	TRUE
Scg2	6.7537e-18	0.545324	0.119	0.071	2.18043e-13	single_cell	TRUE
Gstz1	7.35089e-18	0.365708	0.27	0.196	2.37324e-13	single_cell	TRUE
Sema4d	8.01246e-18	0.607354	0.108	0.062	2.58682e-13	single_cell	TRUE
Eya1	8.62724e-18	1.0512	0.059	0.027	2.7853e-13	single_cell	TRUE
Myo1b	9.18453e-18	-0.492349	0.353	0.407	2.96523e-13	single_cell	TRUE
H2-K1	9.22105e-18	-2.03447	0.012	0.038	2.97701e-13	single_cell	TRUE
Ralyl	9.38517e-18	0.224774	0.439	0.35	3.03e-13	single_cell	TRUE
Fbxl5	9.42716e-18	0.284689	0.367	0.277	3.04356e-13	single_cell	TRUE
Tom1l2	9.5576e-18	0.392566	0.287	0.212	3.08567e-13	single_cell	TRUE
Samd12	1.01173e-17	0.569585	0.195	0.134	3.26638e-13	single_cell	TRUE
Syngap1	1.12227e-17	0.570734	0.117	0.069	3.62326e-13	single_cell	TRUE
Myo1d	1.12405e-17	0.77187	0.085	0.045	3.629e-13	single_cell	TRUE
Smg6	1.18599e-17	0.187446	0.688	0.593	3.82897e-13	single_cell	FALSE
Maml2	1.19612e-17	0.166111	0.365	0.277	3.86166e-13	single_cell	FALSE
Tafa1	1.26499e-17	0.652209	0.158	0.104	4.08403e-13	single_cell	TRUE
Dlg5	1.2721e-17	0.396139	0.225	0.156	4.10698e-13	single_cell	TRUE
Rai1	1.31127e-17	0.266771	0.395	0.304	4.23345e-13	single_cell	TRUE
Unc13b	1.36451e-17	0.282409	0.485	0.393	4.40533e-13	single_cell	TRUE
Carmil3	1.3907e-17	0.499034	0.153	0.097	4.48989e-13	single_cell	TRUE
Tmem108	1.42621e-17	0.168004	0.535	0.441	4.60452e-13	single_cell	FALSE
Aig1	1.43146e-17	0.311928	0.35	0.268	4.62146e-13	single_cell	TRUE
Tcte2	1.54681e-17	0.358051	0.235	0.164	4.99387e-13	single_cell	TRUE
Hspa12a	1.66257e-17	0.560682	0.107	0.062	5.3676e-13	single_cell	TRUE
Jpx	1.71946e-17	0.344674	0.324	0.243	5.55127e-13	single_cell	TRUE
2900060N12Rik	1.79213e-17	0.436461	0.228	0.16	5.7859e-13	single_cell	TRUE
Gm37679	1.85551e-17	0.378715	0.276	0.201	5.99051e-13	single_cell	TRUE
Tnrc6a	1.86564e-17	0.189177	0.753	0.661	6.02321e-13	single_cell	FALSE
Fam135b	1.91591e-17	0.68771	0.087	0.047	6.18552e-13	single_cell	TRUE
Nfasc	1.99959e-17	0.219192	0.515	0.413	6.45569e-13	single_cell	TRUE
Pde1c	2.15874e-17	0.420638	0.203	0.141	6.96949e-13	single_cell	TRUE
Bcas1	2.16185e-17	2.61721	0.021	0.004	6.97954e-13	single_cell	TRUE
Antxr1	2.26166e-17	-1.00216	0.055	0.097	7.30178e-13	single_cell	TRUE
Tiam1	2.29885e-17	0.306226	0.331	0.249	7.42185e-13	single_cell	TRUE
Lca5l	2.30068e-17	0.693172	0.091	0.05	7.42776e-13	single_cell	TRUE
Lrba	2.40234e-17	0.301015	0.333	0.252	7.75596e-13	single_cell	TRUE
Sergef	2.40408e-17	0.364974	0.238	0.168	7.76156e-13	single_cell	TRUE
Bex3	2.63452e-17	0.264082	0.372	0.281	8.50553e-13	single_cell	TRUE
Fgf8	2.67374e-17	-3.03468	0.004	0.023	8.63217e-13	single_cell	TRUE
Gpr1	2.67767e-17	2.23786	0.022	0.005	8.64486e-13	single_cell	TRUE
Epb41l4b	2.86448e-17	0.630261	0.118	0.071	9.24797e-13	single_cell	TRUE
Rhobtb2	2.88384e-17	0.396619	0.178	0.118	9.31048e-13	single_cell	TRUE
Rnpc3	2.90516e-17	0.263516	0.335	0.249	9.3793e-13	single_cell	TRUE
Agap1	3.08482e-17	0.208523	0.65	0.553	9.95935e-13	single_cell	TRUE
C1qtnf4	3.22535e-17	0.197934	0.368	0.28	1.0413e-12	single_cell	FALSE
Col14a1	3.26445e-17	1.55597	0.031	0.01	1.05393e-12	single_cell	TRUE
Gm28050	3.29872e-17	-1.50722	0.03	0.064	1.06499e-12	single_cell	TRUE
Camk2g	3.34639e-17	0.282856	0.307	0.227	1.08038e-12	single_cell	TRUE
Prdx2	3.46528e-17	-0.247599	0.741	0.745	1.11877e-12	single_cell	TRUE
Gli3	3.52207e-17	-0.921511	0.105	0.156	1.1371e-12	single_cell	TRUE
Gm973	3.68628e-17	1.0644	0.058	0.027	1.19011e-12	single_cell	TRUE
Gsap	3.89512e-17	0.800044	0.085	0.046	1.25754e-12	single_cell	TRUE
Cers1	4.04713e-17	0.738125	0.067	0.033	1.30661e-12	single_cell	TRUE
Vwa3a	4.09334e-17	1.75069	0.03	0.009	1.32154e-12	single_cell	TRUE
Ppp3cc	4.21428e-17	0.571422	0.113	0.068	1.36058e-12	single_cell	TRUE
Epha5	4.49135e-17	-0.475089	0.455	0.514	1.45003e-12	single_cell	TRUE
Pkp4	4.63251e-17	0.318437	0.318	0.239	1.4956e-12	single_cell	TRUE
Ryr3	4.67478e-17	0.393577	0.195	0.135	1.50925e-12	single_cell	TRUE
Tmem132d	4.7476e-17	1.21945	0.06	0.029	1.53276e-12	single_cell	TRUE
Robo2	4.90052e-17	0.220622	0.397	0.322	1.58213e-12	single_cell	TRUE
2610301B20Rik	4.9749e-17	0.50306	0.167	0.111	1.60615e-12	single_cell	TRUE
Gm36975	5.70677e-17	0.528851	0.16	0.105	1.84243e-12	single_cell	TRUE
Gm15834	5.70877e-17	0.628387	0.109	0.065	1.84308e-12	single_cell	TRUE
Slc24a2	5.77699e-17	0.951383	0.056	0.025	1.8651e-12	single_cell	TRUE
Lrrc36	6.03382e-17	1.47281	0.034	0.011	1.94802e-12	single_cell	TRUE
Fstl5	6.45953e-17	-0.841958	0.218	0.273	2.08546e-12	single_cell	TRUE
Fam214b	6.62124e-17	0.493227	0.182	0.123	2.13767e-12	single_cell	TRUE
Gm26618	6.64707e-17	0.652004	0.118	0.071	2.14601e-12	single_cell	TRUE
Gucy1a2	6.98575e-17	0.183938	0.518	0.418	2.25535e-12	single_cell	FALSE
4933400F21Rik	7.8983e-17	0.465207	0.124	0.075	2.54997e-12	single_cell	TRUE
Gm11454	7.99015e-17	1.07532	0.047	0.019	2.57962e-12	single_cell	TRUE
Scn8a	8.16495e-17	0.283223	0.403	0.313	2.63605e-12	single_cell	TRUE
Fbln1	8.65636e-17	-1.01612	0.049	0.088	2.79471e-12	single_cell	TRUE
Sema3a	8.78135e-17	0.532293	0.095	0.054	2.83506e-12	single_cell	TRUE
Tenm2	9.31832e-17	0.380001	0.581	0.522	3.00842e-12	single_cell	TRUE
Gm27201	9.3267e-17	2.41023	0.019	0.003	3.01112e-12	single_cell	TRUE
Gm34552	1.05944e-16	0.712044	0.079	0.042	3.42041e-12	single_cell	TRUE
Psd2	1.06932e-16	0.381623	0.226	0.159	3.45231e-12	single_cell	TRUE
Alk	1.08057e-16	0.924241	0.066	0.033	3.48863e-12	single_cell	TRUE
Edaradd	1.09158e-16	1.70957	0.025	0.007	3.52417e-12	single_cell	TRUE
Cnrip1	1.10894e-16	0.301782	0.281	0.204	3.58021e-12	single_cell	TRUE
Marcksl1	1.17635e-16	-0.347614	0.512	0.541	3.79783e-12	single_cell	TRUE
Eda2r	1.22723e-16	-2.88226	0.004	0.022	3.96211e-12	single_cell	TRUE
Naca	1.26126e-16	-0.409403	0.489	0.519	4.07198e-12	single_cell	TRUE
Pkd1	1.2642e-16	0.356572	0.238	0.169	4.08145e-12	single_cell	TRUE
Rbfox2	1.34202e-16	0.186141	0.793	0.738	4.33271e-12	single_cell	FALSE
Oga	1.75339e-16	0.239822	0.561	0.466	5.66083e-12	single_cell	TRUE
Igsf8	1.79743e-16	-0.886303	0.112	0.162	5.80301e-12	single_cell	TRUE
Ipcef1	1.81077e-16	1.43229	0.034	0.011	5.84606e-12	single_cell	TRUE
Snap91	1.82602e-16	0.2547	0.477	0.389	5.8953e-12	single_cell	TRUE
Sv2b	1.9074e-16	-2.77204	0.006	0.026	6.15804e-12	single_cell	TRUE
Rfx2	1.9377e-16	0.850722	0.07	0.036	6.25588e-12	single_cell	TRUE
F13a1	2.00187e-16	-1.87127	0.01	0.033	6.46304e-12	single_cell	TRUE
Mfap3l	2.10707e-16	1.21518	0.039	0.015	6.80268e-12	single_cell	TRUE
Tnxb	2.34023e-16	2.52307	0.018	0.003	7.55543e-12	single_cell	TRUE
Fbxl17	2.36872e-16	0.192052	0.716	0.633	7.64741e-12	single_cell	FALSE
Gas7	2.49725e-16	1.1317	0.047	0.02	8.06237e-12	single_cell	TRUE
Eml6	2.49912e-16	0.360957	0.275	0.205	8.06842e-12	single_cell	TRUE
Rpl4	2.5037e-16	-0.433979	0.387	0.43	8.08319e-12	single_cell	TRUE
Rcan2	2.95235e-16	0.356196	0.206	0.144	9.53166e-12	single_cell	TRUE
Eif2ak4	2.98606e-16	0.421716	0.225	0.16	9.6405e-12	single_cell	TRUE
Nim1k	3.04076e-16	0.752944	0.106	0.064	9.81708e-12	single_cell	TRUE
Grk3	3.26787e-16	0.599899	0.129	0.081	1.05503e-11	single_cell	TRUE
Acaca	3.54211e-16	0.219295	0.548	0.455	1.14357e-11	single_cell	TRUE
Pitpnm3	3.59215e-16	1.70096	0.03	0.01	1.15973e-11	single_cell	TRUE
Gm30382	3.67345e-16	0.35363	0.117	0.071	1.18597e-11	single_cell	TRUE
Prr5	3.80827e-16	1.28105	0.032	0.011	1.2295e-11	single_cell	TRUE
4930598N05Rik	3.92479e-16	1.64342	0.029	0.009	1.26712e-11	single_cell	TRUE
Plxdc1	3.93597e-16	1.60237	0.024	0.006	1.27073e-11	single_cell	TRUE
Lmntd1	4.03147e-16	2.3746	0.018	0.003	1.30156e-11	single_cell	TRUE
Smc4	4.03836e-16	-0.716398	0.117	0.167	1.30378e-11	single_cell	TRUE
Fam126a	4.12474e-16	0.323141	0.27	0.199	1.33167e-11	single_cell	TRUE
Rabac1	4.19532e-16	0.306834	0.337	0.255	1.35446e-11	single_cell	TRUE
Slc25a43	4.38633e-16	1.90049	0.025	0.007	1.41613e-11	single_cell	TRUE
Arl15	4.66025e-16	0.257917	0.596	0.515	1.50456e-11	single_cell	TRUE
Pak7	5.08423e-16	0.160688	0.591	0.498	1.64144e-11	single_cell	FALSE
Lmtk3	5.08662e-16	0.232528	0.319	0.234	1.64222e-11	single_cell	TRUE
Id3	5.2898e-16	-1.32024	0.037	0.071	1.70781e-11	single_cell	TRUE
Apba1	5.88645e-16	0.320018	0.388	0.31	1.90044e-11	single_cell	TRUE
Dip2a	6.14645e-16	0.242675	0.217	0.151	1.98438e-11	single_cell	TRUE
Slain1	6.21893e-16	0.296659	0.241	0.173	2.00778e-11	single_cell	TRUE
Focad	6.2235e-16	0.348921	0.183	0.124	2.00926e-11	single_cell	TRUE
Gm20275	6.41629e-16	0.249426	0.444	0.353	2.0715e-11	single_cell	TRUE
Zfp866	6.41705e-16	0.375141	0.2	0.138	2.07174e-11	single_cell	TRUE
Kif27	6.61535e-16	0.882793	0.068	0.035	2.13577e-11	single_cell	TRUE
Rhbdl1	6.68186e-16	0.849525	0.052	0.023	2.15724e-11	single_cell	TRUE
Dst	6.68192e-16	0.178013	0.63	0.539	2.15726e-11	single_cell	FALSE
Mir100hg	7.00559e-16	-0.212293	0.855	0.857	2.26176e-11	single_cell	TRUE
Nol10	7.04128e-16	0.318658	0.205	0.141	2.27328e-11	single_cell	TRUE
4930570G19Rik	7.40062e-16	0.5628	0.1	0.059	2.38929e-11	single_cell	TRUE
Maml3	8.89373e-16	0.239869	0.678	0.604	2.87134e-11	single_cell	TRUE
Ikzf4	8.95361e-16	0.411887	0.2	0.14	2.89067e-11	single_cell	TRUE
Zfp609	9.1003e-16	0.203928	0.666	0.572	2.93803e-11	single_cell	TRUE
Epha10	9.11042e-16	-1.84318	0.015	0.04	2.9413e-11	single_cell	TRUE
Sorbs2os	9.55118e-16	0.305435	0.268	0.196	3.0836e-11	single_cell	TRUE
Magi1	9.68888e-16	0.199119	0.776	0.702	3.12806e-11	single_cell	FALSE
Adamts3	9.80859e-16	-1.5658	0.03	0.061	3.1667e-11	single_cell	TRUE
1700120O09Rik	1.05775e-15	-2.50655	0.004	0.023	3.41494e-11	single_cell	TRUE
Pde4a	1.06762e-15	0.745276	0.083	0.046	3.4468e-11	single_cell	TRUE
Stmn1	1.13612e-15	-0.239398	0.888	0.898	3.66797e-11	single_cell	TRUE
Pacrg	1.13935e-15	0.80147	0.135	0.089	3.67838e-11	single_cell	TRUE
Rpl37a	1.23746e-15	-0.32161	0.566	0.591	3.99512e-11	single_cell	TRUE
Gm5441	1.26717e-15	0.277907	0.443	0.356	4.09106e-11	single_cell	TRUE
Atp11a	1.37118e-15	0.37081	0.194	0.135	4.42686e-11	single_cell	TRUE
Pappa	1.44275e-15	1.32903	0.043	0.018	4.65793e-11	single_cell	TRUE
R3hdm1	1.45594e-15	0.19274	0.687	0.593	4.70051e-11	single_cell	FALSE
Trim35	1.47006e-15	0.218357	0.626	0.535	4.74607e-11	single_cell	TRUE
Ccdc39	1.50772e-15	0.52136	0.126	0.08	4.86769e-11	single_cell	TRUE
C1ql1	1.5267e-15	-1.75764	0.01	0.033	4.92895e-11	single_cell	TRUE
Cers4	1.558e-15	0.290039	0.257	0.187	5.03001e-11	single_cell	TRUE
Ankra2	1.60368e-15	0.329394	0.255	0.185	5.17749e-11	single_cell	TRUE
Faah	1.64835e-15	0.951779	0.044	0.019	5.3217e-11	single_cell	TRUE
Nagk	1.7853e-15	0.325172	0.258	0.188	5.76386e-11	single_cell	TRUE
Disp3	1.9069e-15	0.615255	0.102	0.061	6.15642e-11	single_cell	TRUE
Gm2824	1.97791e-15	0.767384	0.066	0.034	6.38569e-11	single_cell	TRUE
Gm20208	1.98718e-15	1.04005	0.05	0.023	6.4156e-11	single_cell	TRUE
Ube3c	2.00917e-15	0.210187	0.593	0.499	6.48659e-11	single_cell	TRUE
Tmem175	2.02189e-15	0.33061	0.233	0.168	6.52768e-11	single_cell	TRUE
Bbs2	2.08715e-15	0.611663	0.108	0.066	6.73836e-11	single_cell	TRUE
Lhfpl3	2.1676e-15	0.457951	0.145	0.095	6.9981e-11	single_cell	TRUE
Dnal1	2.20683e-15	0.398738	0.183	0.127	7.12475e-11	single_cell	TRUE
Sncaip	2.21507e-15	0.261343	0.363	0.285	7.15134e-11	single_cell	TRUE
Gm12830	2.23452e-15	2.61481	0.018	0.003	7.21414e-11	single_cell	TRUE
4930532I03Rik	2.36695e-15	0.536038	0.113	0.069	7.64169e-11	single_cell	TRUE
Trim9	2.42002e-15	0.300233	0.226	0.162	7.81303e-11	single_cell	TRUE
Lin7a	2.43366e-15	-1.22299	0.123	0.169	7.85707e-11	single_cell	TRUE
Parp11	2.44989e-15	0.357578	0.234	0.168	7.90947e-11	single_cell	TRUE
Nt5dc2	2.46486e-15	-0.743234	0.118	0.166	7.9578e-11	single_cell	TRUE
Sptbn4	2.47941e-15	0.827613	0.077	0.042	8.00478e-11	single_cell	TRUE
Fam227a	2.49471e-15	0.309833	0.301	0.227	8.05417e-11	single_cell	TRUE
Tubb5	2.54099e-15	-0.236044	0.846	0.853	8.20357e-11	single_cell	TRUE
Ctdspl	2.59684e-15	0.384903	0.22	0.157	8.38388e-11	single_cell	TRUE
Lrif1	2.64048e-15	0.29438	0.255	0.185	8.52478e-11	single_cell	TRUE
Cdk6	2.64241e-15	-0.931141	0.074	0.117	8.53103e-11	single_cell	TRUE
Erich3	3.02135e-15	1.11033	0.045	0.019	9.75442e-11	single_cell	TRUE
Myl6	3.02532e-15	-0.437566	0.366	0.409	9.76725e-11	single_cell	TRUE
Nprl3	3.04816e-15	0.455674	0.155	0.103	9.84098e-11	single_cell	TRUE
Kif26b	3.05726e-15	-0.985647	0.092	0.137	9.87035e-11	single_cell	TRUE
Hpcal4	3.45118e-15	1.69824	0.022	0.005	1.11421e-10	single_cell	TRUE
Eno4	3.53205e-15	1.2839	0.036	0.014	1.14032e-10	single_cell	TRUE
Dnah7b	3.81641e-15	0.486652	0.13	0.083	1.23213e-10	single_cell	TRUE
Cspg5	3.91008e-15	0.237339	0.234	0.168	1.26237e-10	single_cell	TRUE
Akap12	3.99751e-15	0.499163	0.126	0.08	1.2906e-10	single_cell	TRUE
Mef2a	4.01135e-15	0.235409	0.545	0.45	1.29506e-10	single_cell	TRUE
Slc25a12	4.0117e-15	0.314416	0.291	0.22	1.29518e-10	single_cell	TRUE
Svop	4.0748e-15	0.275965	0.366	0.287	1.31555e-10	single_cell	TRUE
Tjp1	4.07612e-15	0.273576	0.335	0.26	1.31597e-10	single_cell	TRUE
Exoc6b	4.41029e-15	0.17488	0.745	0.667	1.42386e-10	single_cell	FALSE
Spcs2	4.70075e-15	-0.313326	0.557	0.577	1.51764e-10	single_cell	TRUE
Rap2a	4.73178e-15	0.414845	0.162	0.109	1.52766e-10	single_cell	TRUE
Enkur	4.94501e-15	1.18577	0.037	0.014	1.5965e-10	single_cell	TRUE
Ebf1	4.95841e-15	-0.511178	0.028	0.059	1.60082e-10	single_cell	TRUE
Slc4a8	5.03905e-15	0.395754	0.177	0.121	1.62686e-10	single_cell	TRUE
Nipal2	5.24519e-15	0.78849	0.074	0.04	1.69341e-10	single_cell	TRUE
Enox2	5.25988e-15	0.369823	0.213	0.152	1.69815e-10	single_cell	TRUE
Gm15577	5.36062e-15	0.661269	0.066	0.034	1.73068e-10	single_cell	TRUE
Cdk14	5.38969e-15	0.29584	0.637	0.563	1.74006e-10	single_cell	TRUE
Kcnc1	5.39749e-15	0.506005	0.147	0.097	1.74258e-10	single_cell	TRUE
Irx6	5.57769e-15	-7.80481	0	0.012	1.80076e-10	single_cell	TRUE
Gad1	5.9399e-15	0.34864	0.19	0.133	1.9177e-10	single_cell	TRUE
Gm48677	5.99594e-15	0.906998	0.048	0.022	1.93579e-10	single_cell	TRUE
Dock11	6.11685e-15	0.224737	0.328	0.251	1.97483e-10	single_cell	TRUE
Gm14372	6.3588e-15	0.785147	0.067	0.035	2.05294e-10	single_cell	TRUE
Os9	6.38691e-15	-0.512753	0.283	0.33	2.06201e-10	single_cell	TRUE
Ppp2r2c	6.48057e-15	0.949234	0.047	0.021	2.09225e-10	single_cell	TRUE
E130114P18Rik	6.90233e-15	0.815092	0.096	0.058	2.22842e-10	single_cell	TRUE
Gm49797	7.41615e-15	0.27868	0.372	0.291	2.3943e-10	single_cell	TRUE
Ube3a	7.43412e-15	0.196995	0.799	0.747	2.40011e-10	single_cell	FALSE
Slit2	7.78217e-15	-0.582972	0.696	0.708	2.51247e-10	single_cell	TRUE
Plcxd2	7.94323e-15	0.62827	0.086	0.049	2.56447e-10	single_cell	TRUE
Epb41l3	8.42673e-15	0.365447	0.186	0.13	2.72057e-10	single_cell	TRUE
Prom1	8.99143e-15	-0.625896	0.147	0.198	2.90288e-10	single_cell	TRUE
Dnah17	9.47369e-15	0.758621	0.06	0.03	3.05858e-10	single_cell	TRUE
4933427D06Rik	9.47879e-15	1.16777	0.037	0.014	3.06023e-10	single_cell	TRUE
Nova1	9.51179e-15	-0.32793	0.661	0.684	3.07088e-10	single_cell	TRUE
Ephb2	9.53759e-15	0.202208	0.654	0.558	3.07921e-10	single_cell	TRUE
Grm8	9.75142e-15	0.320027	0.185	0.131	3.14824e-10	single_cell	TRUE
Gls	9.98274e-15	0.177998	0.599	0.506	3.22293e-10	single_cell	FALSE
Mga	1.06484e-14	0.211279	0.492	0.404	3.43783e-10	single_cell	TRUE
Ktn1	1.08063e-14	-0.308238	0.626	0.639	3.48881e-10	single_cell	TRUE
Galnt14	1.08136e-14	1.07707	0.056	0.027	3.49116e-10	single_cell	TRUE
Chst11	1.1288e-14	0.268268	0.27	0.201	3.64434e-10	single_cell	TRUE
Dll3	1.13235e-14	-0.946486	0.069	0.11	3.65581e-10	single_cell	TRUE
Nradd	1.1478e-14	-1.01905	0.055	0.092	3.70568e-10	single_cell	TRUE
Nr3c2	1.20491e-14	1.00577	0.059	0.03	3.89004e-10	single_cell	TRUE
Pura	1.21406e-14	0.29559	0.277	0.208	3.91959e-10	single_cell	TRUE
C2cd5	1.24212e-14	0.215564	0.528	0.44	4.0102e-10	single_cell	TRUE
Gng4	1.28855e-14	1.11363	0.036	0.014	4.16009e-10	single_cell	TRUE
Angpt2	1.31885e-14	0.587199	0.095	0.057	4.25789e-10	single_cell	TRUE
Luc7l3	1.32613e-14	0.16189	0.806	0.72	4.28141e-10	single_cell	FALSE
Lrrc9	1.38631e-14	0.737464	0.085	0.049	4.47572e-10	single_cell	TRUE
Zbtb38	1.49748e-14	0.404499	0.163	0.11	4.83463e-10	single_cell	TRUE
Ttc8	1.51877e-14	0.335407	0.276	0.206	4.90335e-10	single_cell	TRUE
Brinp3	1.57366e-14	0.494523	0.188	0.136	5.08055e-10	single_cell	TRUE
Lhx1os	1.71078e-14	-0.749347	0.061	0.1	5.52326e-10	single_cell	TRUE
Nmnat2	1.71253e-14	0.248471	0.319	0.246	5.52891e-10	single_cell	TRUE
Chchd6	1.74865e-14	0.268453	0.276	0.205	5.64552e-10	single_cell	TRUE
Ppp1r16b	1.80842e-14	1.1162	0.044	0.019	5.8385e-10	single_cell	TRUE
Dipk2a	1.86335e-14	-1.01627	0.073	0.113	6.01582e-10	single_cell	TRUE
Ppp2r5c	1.87656e-14	0.198296	0.419	0.332	6.05846e-10	single_cell	FALSE
Atad2	1.92122e-14	-0.654912	0.076	0.119	6.20267e-10	single_cell	TRUE
Serinc1	1.95826e-14	-0.280814	0.586	0.601	6.32223e-10	single_cell	TRUE
Cacna1h	1.96358e-14	0.505038	0.107	0.066	6.33943e-10	single_cell	TRUE
Rimklb	1.97852e-14	0.189879	0.453	0.359	6.38767e-10	single_cell	FALSE
Dnajb4	2.03098e-14	0.368327	0.234	0.171	6.55701e-10	single_cell	TRUE
Hmgb2	2.06744e-14	-0.400563	0.188	0.245	6.67474e-10	single_cell	TRUE
Ccdc85a	2.0996e-14	0.357006	0.173	0.12	6.77856e-10	single_cell	TRUE
Sgip1	2.13623e-14	0.178223	0.61	0.521	6.89683e-10	single_cell	FALSE
Astn2	2.16992e-14	-0.126891	0.562	0.452	7.00557e-10	single_cell	FALSE
Epha6	2.17484e-14	-1.35256	0.08	0.122	7.02148e-10	single_cell	TRUE
Gprasp2	2.18931e-14	0.217218	0.299	0.224	7.0682e-10	single_cell	TRUE
Zfyve16	2.24198e-14	0.38041	0.213	0.153	7.23823e-10	single_cell	TRUE
Cry2	2.25581e-14	0.637719	0.102	0.062	7.2829e-10	single_cell	TRUE
Gabrg2	2.31801e-14	0.180535	0.316	0.24	7.48369e-10	single_cell	FALSE
Odf2	2.32125e-14	0.299783	0.327	0.251	7.49415e-10	single_cell	TRUE
Tbc1d19	2.3446e-14	0.265148	0.335	0.26	7.56955e-10	single_cell	TRUE
Bzw1	2.35346e-14	-0.433733	0.319	0.365	7.59815e-10	single_cell	TRUE
Gm36388	2.38039e-14	0.994359	0.05	0.023	7.68509e-10	single_cell	TRUE
Fat1	2.43536e-14	-0.739289	0.129	0.177	7.86255e-10	single_cell	TRUE
Nptxr	2.49488e-14	0.552565	0.091	0.053	8.05472e-10	single_cell	TRUE
Phactr3	2.51327e-14	0.245112	0.314	0.241	8.1141e-10	single_cell	TRUE
Prmt2	2.52053e-14	0.244274	0.343	0.262	8.13754e-10	single_cell	TRUE
B020031H02Rik	2.67217e-14	0.789839	0.06	0.031	8.62709e-10	single_cell	TRUE
Sh3bp4	2.76785e-14	0.653951	0.076	0.042	8.93602e-10	single_cell	TRUE
Reep1	2.76857e-14	0.257868	0.403	0.326	8.93833e-10	single_cell	TRUE
Spire2	2.79904e-14	0.318423	0.188	0.131	9.03672e-10	single_cell	TRUE
Spsb4	2.82587e-14	0.529647	0.169	0.117	9.12332e-10	single_cell	TRUE
Unc5c	2.94154e-14	0.152692	0.294	0.225	9.49677e-10	single_cell	FALSE
Rps6ka2	2.96696e-14	0.332594	0.173	0.12	9.57885e-10	single_cell	TRUE
4833422C13Rik	2.97659e-14	0.517742	0.125	0.08	9.60992e-10	single_cell	TRUE
Kcnb1	3.00593e-14	0.499204	0.094	0.056	9.70465e-10	single_cell	TRUE
Sez6	3.04743e-14	0.406198	0.13	0.085	9.83861e-10	single_cell	TRUE
Alpk1	3.12167e-14	-2.43897	0.005	0.023	1.00783e-09	single_cell	TRUE
Plxna1	3.18077e-14	0.300957	0.204	0.144	1.02691e-09	single_cell	TRUE
2025-03-11	3.28437e-14	0.541684	0.085	0.049	1.06036e-09	single_cell	TRUE
Cnpy2	3.45856e-14	0.195301	0.416	0.324	1.1166e-09	single_cell	FALSE
Gm11266	3.68163e-14	0.751695	0.116	0.076	1.18861e-09	single_cell	TRUE
Prr7	3.75961e-14	0.447845	0.147	0.098	1.21379e-09	single_cell	TRUE
Gm36037	3.78616e-14	1.81868	0.021	0.005	1.22236e-09	single_cell	TRUE
Arhgap39	4.03683e-14	0.264175	0.374	0.296	1.30329e-09	single_cell	TRUE
S100a10	4.28219e-14	0.438742	0.075	0.041	1.38251e-09	single_cell	TRUE
Cbarp	4.32058e-14	0.421853	0.142	0.093	1.3949e-09	single_cell	TRUE
Vps35l	4.34211e-14	0.248615	0.263	0.192	1.40185e-09	single_cell	TRUE
Wnt7b	4.35134e-14	-0.939778	0.058	0.095	1.40483e-09	single_cell	TRUE
Zfp799	4.39772e-14	0.255808	0.311	0.236	1.41981e-09	single_cell	TRUE
B3glct	4.53268e-14	0.393569	0.194	0.138	1.46337e-09	single_cell	TRUE
St6galnac3	4.76421e-14	0.31537	0.404	0.328	1.53812e-09	single_cell	TRUE
Sparcl1	4.87557e-14	1.51929	0.021	0.006	1.57408e-09	single_cell	TRUE
Rapgef6	5.12791e-14	0.232727	0.515	0.431	1.65555e-09	single_cell	TRUE
Tmem196	5.42504e-14	0.6583	0.102	0.063	1.75147e-09	single_cell	TRUE
Gm49144	5.47871e-14	-2.78351	0.005	0.021	1.7688e-09	single_cell	TRUE
Gad1os	5.52643e-14	0.989183	0.049	0.024	1.78421e-09	single_cell	TRUE
Zbtb16	5.75081e-14	-1.08666	0.05	0.086	1.85665e-09	single_cell	TRUE
Gm11099	5.93681e-14	1.1469	0.032	0.012	1.9167e-09	single_cell	TRUE
Invs	6.04988e-14	0.292013	0.232	0.17	1.9532e-09	single_cell	TRUE
Hsp90aa1	6.08767e-14	-0.24409	0.809	0.795	1.9654e-09	single_cell	TRUE
Syn1	6.35881e-14	0.243281	0.172	0.118	2.05294e-09	single_cell	TRUE
Cers6	6.3705e-14	0.307777	0.381	0.307	2.05672e-09	single_cell	TRUE
Rev3l	6.70842e-14	0.169309	0.817	0.751	2.16581e-09	single_cell	FALSE
Mras	6.75449e-14	0.322013	0.166	0.113	2.18069e-09	single_cell	TRUE
Gnaz	7.25197e-14	0.500172	0.094	0.056	2.3413e-09	single_cell	TRUE
Radil	7.52436e-14	0.725338	0.065	0.035	2.42924e-09	single_cell	TRUE
Gpr179	7.64068e-14	1.62286	0.022	0.006	2.46679e-09	single_cell	TRUE
Osbp2	7.95733e-14	0.657991	0.073	0.041	2.56902e-09	single_cell	TRUE
Ube2c	7.97165e-14	-1.29948	0.021	0.047	2.57365e-09	single_cell	TRUE
Gm35850	8.39106e-14	1.11745	0.031	0.011	2.70905e-09	single_cell	TRUE
Fer	8.42389e-14	0.251382	0.402	0.322	2.71965e-09	single_cell	TRUE
Mta3	8.59442e-14	0.409783	0.172	0.12	2.77471e-09	single_cell	TRUE
Syt9	8.60174e-14	0.739884	0.085	0.05	2.77707e-09	single_cell	TRUE
Cacna1c	8.66655e-14	0.26507	0.442	0.373	2.79799e-09	single_cell	TRUE
Mat2a	8.97939e-14	0.153223	0.693	0.6	2.89899e-09	single_cell	FALSE
Gm47591	9.03948e-14	0.824091	0.057	0.029	2.9184e-09	single_cell	TRUE
Rai2	9.1251e-14	0.786475	0.08	0.046	2.94604e-09	single_cell	TRUE
Mcf2l	9.13515e-14	0.197602	0.35	0.27	2.94928e-09	single_cell	FALSE
Stx3	9.31752e-14	0.559549	0.078	0.044	3.00816e-09	single_cell	TRUE
Gda	9.35361e-14	2.23245	0.015	0.003	3.01981e-09	single_cell	TRUE
Oprl1	9.4895e-14	0.527768	0.115	0.073	3.06369e-09	single_cell	TRUE
Fjx1	9.50148e-14	-0.763332	0.112	0.155	3.06755e-09	single_cell	TRUE
Rims3	9.62881e-14	0.519859	0.095	0.057	3.10866e-09	single_cell	TRUE
Ppp2r3a	9.67447e-14	0.23815	0.475	0.391	3.1234e-09	single_cell	TRUE
Clcn5	9.87458e-14	0.261307	0.279	0.211	3.18801e-09	single_cell	TRUE
Eml5	1.03017e-13	0.183322	0.581	0.491	3.32591e-09	single_cell	FALSE
Psd3	1.10894e-13	0.107492	0.523	0.426	3.58022e-09	single_cell	FALSE
Prdm13	1.12366e-13	1.35335	0.03	0.011	3.62772e-09	single_cell	TRUE
Ppp1r14a	1.14478e-13	-1.57553	0.013	0.035	3.69591e-09	single_cell	TRUE
Sfmbt2	1.16032e-13	0.48025	0.109	0.068	3.7461e-09	single_cell	TRUE
Gm45341	1.17889e-13	0.820127	0.07	0.039	3.80606e-09	single_cell	TRUE
Flnb	1.20292e-13	0.306811	0.244	0.183	3.88364e-09	single_cell	TRUE
Kdm4c	1.23646e-13	0.177687	0.488	0.395	3.99192e-09	single_cell	FALSE
Ttc3	1.23793e-13	-0.148812	0.944	0.943	3.99666e-09	single_cell	FALSE
9530077C05Rik	1.34516e-13	0.70935	0.056	0.028	4.34286e-09	single_cell	TRUE
Arhgdig	1.36999e-13	0.950673	0.039	0.016	4.42301e-09	single_cell	TRUE
Top2a	1.37274e-13	-0.551651	0.059	0.097	4.43189e-09	single_cell	TRUE
2025-03-08	1.39083e-13	0.226537	0.367	0.288	4.49031e-09	single_cell	TRUE
Gm10544	1.46421e-13	0.567085	0.104	0.065	4.72721e-09	single_cell	TRUE
Prkacb	1.52089e-13	0.198683	0.425	0.339	4.91018e-09	single_cell	FALSE
Pigp	1.52297e-13	0.216702	0.296	0.223	4.91692e-09	single_cell	TRUE
Lmo3	1.53551e-13	0.167959	0.228	0.17	4.95738e-09	single_cell	FALSE
Gm48747	1.55099e-13	0.707558	0.065	0.035	5.00738e-09	single_cell	TRUE
Robo3	1.56e-13	-1.59261	0.023	0.049	5.03646e-09	single_cell	TRUE
2610035D17Rik	1.60846e-13	0.465873	0.191	0.139	5.19292e-09	single_cell	TRUE
Ssr2	1.61309e-13	-0.423061	0.364	0.402	5.20785e-09	single_cell	TRUE
Gmds	1.6136e-13	0.296388	0.24	0.178	5.20952e-09	single_cell	TRUE
BC065397	1.62691e-13	0.35349	0.183	0.129	5.25247e-09	single_cell	TRUE
Ncl	1.63649e-13	-0.364121	0.454	0.486	5.2834e-09	single_cell	TRUE
Ahdc1	1.73103e-13	0.370525	0.156	0.107	5.58864e-09	single_cell	TRUE
1700008C04Rik	1.77996e-13	2.49483	0.014	0.002	5.7466e-09	single_cell	TRUE
Snhg11	1.83746e-13	0.708494	0.23	0.179	5.93225e-09	single_cell	TRUE
Snx10	1.92896e-13	0.398094	0.183	0.13	6.22766e-09	single_cell	TRUE
9330159F19Rik	2.13373e-13	0.220932	0.434	0.351	6.88874e-09	single_cell	TRUE
Tril	2.21668e-13	-1.67205	0.01	0.03	7.15656e-09	single_cell	TRUE
Gm9866	2.32463e-13	0.70193	0.063	0.033	7.50506e-09	single_cell	TRUE
4931414P19Rik	2.33131e-13	0.492551	0.11	0.07	7.52665e-09	single_cell	TRUE
Gm41804	2.41766e-13	0.605295	0.073	0.041	7.80542e-09	single_cell	TRUE
4932443L11Rik	2.43286e-13	0.442427	0.13	0.086	7.8545e-09	single_cell	TRUE
Myo9a	2.57645e-13	0.16549	0.718	0.64	8.31808e-09	single_cell	FALSE
Myo18a	2.62124e-13	0.207106	0.394	0.314	8.46267e-09	single_cell	TRUE
Mettl7a1	2.69451e-13	0.913767	0.05	0.024	8.69923e-09	single_cell	TRUE
Zmat1	2.72902e-13	0.50041	0.124	0.081	8.81063e-09	single_cell	TRUE
Gas5	2.7333e-13	-0.403765	0.394	0.427	8.82447e-09	single_cell	TRUE
Cacng4	2.73518e-13	0.195617	0.316	0.241	8.83053e-09	single_cell	FALSE
Fam181b	2.77681e-13	-1.17185	0.022	0.048	8.96492e-09	single_cell	TRUE
Mapk8ip1	2.8128e-13	0.274329	0.223	0.162	9.08112e-09	single_cell	TRUE
Klf6	3.02997e-13	0.475954	0.107	0.067	9.78227e-09	single_cell	TRUE
Gm15398	3.03997e-13	0.475348	0.092	0.056	9.81453e-09	single_cell	TRUE
Ctnnbl1	3.0779e-13	0.262025	0.306	0.234	9.93699e-09	single_cell	TRUE
Eif3a	3.11228e-13	-0.353323	0.501	0.522	1.0048e-08	single_cell	TRUE
Neo1	3.20322e-13	0.225336	0.597	0.513	1.03416e-08	single_cell	TRUE
Akap7	3.40297e-13	0.4935	0.105	0.066	1.09865e-08	single_cell	TRUE
Wwox	3.43137e-13	0.386761	0.378	0.313	1.10782e-08	single_cell	TRUE
Celf3	3.55274e-13	0.221749	0.38	0.298	1.147e-08	single_cell	TRUE
Gm4425	3.71429e-13	2.15566	0.015	0.003	1.19916e-08	single_cell	TRUE
Fam172a	3.81642e-13	0.156129	0.645	0.555	1.23213e-08	single_cell	FALSE
Gm4876	3.87241e-13	0.643847	0.112	0.072	1.25021e-08	single_cell	TRUE
Slc38a1	3.93003e-13	-0.301617	0.517	0.551	1.26881e-08	single_cell	TRUE
Fzd1	3.99726e-13	-1.35226	0.024	0.05	1.29052e-08	single_cell	TRUE
Aff3	4.17321e-13	-0.747461	0.549	0.553	1.34732e-08	single_cell	TRUE
Eif5a	4.34684e-13	-0.532372	0.248	0.292	1.40338e-08	single_cell	TRUE
Metap1d	4.51202e-13	0.362507	0.261	0.199	1.45671e-08	single_cell	TRUE
Amigo2	4.51219e-13	0.884916	0.046	0.022	1.45676e-08	single_cell	TRUE
Pitpnm1	4.65303e-13	0.786127	0.059	0.031	1.50223e-08	single_cell	TRUE
Gm39214	4.7136e-13	0.473735	0.125	0.083	1.52179e-08	single_cell	TRUE
Itga2	4.72582e-13	0.864438	0.066	0.037	1.52573e-08	single_cell	TRUE
Hmga2	4.7484e-13	-0.69274	0.104	0.148	1.53302e-08	single_cell	TRUE
Arhgap6	4.7592e-13	-1.63856	0.021	0.046	1.53651e-08	single_cell	TRUE
Phyhipl	4.81913e-13	0.282712	0.234	0.173	1.55585e-08	single_cell	TRUE
Optn	4.86731e-13	1.54024	0.025	0.008	1.57141e-08	single_cell	TRUE
Fam189a1	4.96375e-13	-1.01828	0.096	0.136	1.60255e-08	single_cell	TRUE
Pgap1	5.05454e-13	0.244091	0.346	0.272	1.63186e-08	single_cell	TRUE
Bmerb1	5.12231e-13	0.243856	0.287	0.217	1.65374e-08	single_cell	TRUE
Ldha	5.34751e-13	-0.623099	0.135	0.181	1.72644e-08	single_cell	TRUE
Lipa	5.41602e-13	-1.22817	0.033	0.062	1.74856e-08	single_cell	TRUE
Zfp40	5.69469e-13	0.264578	0.249	0.186	1.83853e-08	single_cell	TRUE
Entpd1	5.704e-13	0.892352	0.063	0.035	1.84153e-08	single_cell	TRUE
Mok	5.73156e-13	0.414587	0.163	0.114	1.85043e-08	single_cell	TRUE
Gm4651	5.80461e-13	0.841228	0.049	0.024	1.87402e-08	single_cell	TRUE
Dennd1c	5.83299e-13	1.19185	0.03	0.011	1.88318e-08	single_cell	TRUE
Frzb	6.02976e-13	2.00198	0.023	0.007	1.94671e-08	single_cell	TRUE
Gm2516	6.16055e-13	0.52467	0.084	0.05	1.98894e-08	single_cell	TRUE
Slc37a1	6.32351e-13	0.497999	0.098	0.06	2.04155e-08	single_cell	TRUE
Bsn	6.52969e-13	0.287779	0.209	0.151	2.10811e-08	single_cell	TRUE
Ica1	6.56623e-13	0.31104	0.157	0.108	2.11991e-08	single_cell	TRUE
Ppp1r13b	6.61747e-13	0.353712	0.147	0.1	2.13645e-08	single_cell	TRUE
Ttc4	6.86934e-13	0.264262	0.229	0.167	2.21777e-08	single_cell	TRUE
Ssh2	7.10739e-13	0.156549	0.707	0.628	2.29462e-08	single_cell	FALSE
Mast2	7.23496e-13	0.2192	0.586	0.511	2.33581e-08	single_cell	TRUE
Slc1a5	7.68498e-13	-1.25656	0.016	0.039	2.4811e-08	single_cell	TRUE
Pbx4	7.93619e-13	0.441662	0.152	0.106	2.5622e-08	single_cell	TRUE
Arhgef4	7.96062e-13	0.439361	0.13	0.087	2.57009e-08	single_cell	TRUE
Gm10578	7.98026e-13	-1.77627	0.008	0.026	2.57643e-08	single_cell	TRUE
Pcdh18	8.05589e-13	-1.39551	0.02	0.044	2.60084e-08	single_cell	TRUE
Cntnap5c	8.64742e-13	0.961628	0.054	0.028	2.79182e-08	single_cell	TRUE
Ass1	8.81284e-13	1.73079	0.02	0.006	2.84522e-08	single_cell	TRUE
Atp2b2	8.92376e-13	0.383628	0.118	0.076	2.88103e-08	single_cell	TRUE
1700026F02Rik	9.2394e-13	1.09228	0.029	0.011	2.98294e-08	single_cell	TRUE
Smarca1	9.4026e-13	0.227091	0.317	0.248	3.03563e-08	single_cell	TRUE
2900093K20Rik	9.44604e-13	0.406833	0.118	0.077	3.04965e-08	single_cell	TRUE
Fndc3c1	9.5903e-13	0.740498	0.074	0.043	3.09623e-08	single_cell	TRUE
Nr0b1	9.68421e-13	2.14464	0.018	0.005	3.12655e-08	single_cell	TRUE
Bmp7	9.84015e-13	-3.03399	0.002	0.015	3.17689e-08	single_cell	TRUE
C630031E19Rik	1.00631e-12	0.887824	0.037	0.016	3.24886e-08	single_cell	TRUE
Dnm1	1.01494e-12	0.290924	0.203	0.146	3.27673e-08	single_cell	TRUE
Gm4419	1.07798e-12	1.07388	0.036	0.016	3.48027e-08	single_cell	TRUE
Efcab7	1.10054e-12	0.374346	0.139	0.094	3.55309e-08	single_cell	TRUE
Fam214a	1.10365e-12	0.228163	0.33	0.257	3.56313e-08	single_cell	TRUE
Gm13883	1.14706e-12	0.997078	0.035	0.015	3.70329e-08	single_cell	TRUE
Tex50	1.1863e-12	1.55445	0.024	0.008	3.82996e-08	single_cell	TRUE
Mlc1	1.2086e-12	2.39156	0.015	0.003	3.90197e-08	single_cell	TRUE
Mthfsl	1.21485e-12	0.601242	0.087	0.053	3.92214e-08	single_cell	TRUE
Wdr17	1.28774e-12	0.301288	0.281	0.217	4.15748e-08	single_cell	TRUE
Vwa5b1	1.31415e-12	1.88602	0.015	0.003	4.24273e-08	single_cell	TRUE
Gm43507	1.33913e-12	1.17085	0.028	0.01	4.32338e-08	single_cell	TRUE
Gm42609	1.38494e-12	0.516519	0.079	0.046	4.47129e-08	single_cell	TRUE
B3gat2	1.39573e-12	0.466809	0.099	0.062	4.5061e-08	single_cell	TRUE
Gad2	1.40427e-12	0.208502	0.24	0.182	4.53369e-08	single_cell	TRUE
Igf2bp1	1.43175e-12	-0.431791	0.299	0.347	4.6224e-08	single_cell	TRUE
Pipox	1.43554e-12	0.66942	0.074	0.043	4.63464e-08	single_cell	TRUE
Ctnnd2	1.48289e-12	0.10462	0.83	0.75	4.78752e-08	single_cell	FALSE
H2afz	1.50096e-12	-0.448596	0.5	0.518	4.84586e-08	single_cell	TRUE
Aff2	1.51896e-12	0.209407	0.416	0.344	4.90396e-08	single_cell	TRUE
Stk33	1.56313e-12	0.531367	0.081	0.048	5.04655e-08	single_cell	TRUE
Sox3	1.57319e-12	0.839097	0.056	0.029	5.07906e-08	single_cell	TRUE
Dgkh	1.6006e-12	0.2961	0.217	0.16	5.16754e-08	single_cell	TRUE
Acr	1.63959e-12	0.686468	0.061	0.033	5.29342e-08	single_cell	TRUE
Ppm1h	1.65758e-12	0.456324	0.163	0.116	5.35151e-08	single_cell	TRUE
Lonrf2	1.75833e-12	0.235156	0.223	0.164	5.67677e-08	single_cell	TRUE
Tmem132c	1.77823e-12	-1.04426	0.061	0.096	5.74101e-08	single_cell	TRUE
Mast1	1.84774e-12	0.256264	0.274	0.207	5.96542e-08	single_cell	TRUE
Rgl1	1.87431e-12	0.437388	0.137	0.094	6.05119e-08	single_cell	TRUE
Hnrnpu	1.9248e-12	-0.212675	0.725	0.727	6.21422e-08	single_cell	TRUE
Dtl	1.93953e-12	-0.637615	0.068	0.106	6.26177e-08	single_cell	TRUE
Kif1a	1.9973e-12	0.22152	0.326	0.254	6.44827e-08	single_cell	TRUE
Sema4b	2.01871e-12	0.427684	0.14	0.096	6.5174e-08	single_cell	TRUE
9230112J17Rik	2.08344e-12	2.13227	0.017	0.004	6.72639e-08	single_cell	TRUE
Timp4	2.10375e-12	1.34547	0.026	0.009	6.79197e-08	single_cell	TRUE
Mrtfa	2.28551e-12	0.149544	0.46	0.373	7.37875e-08	single_cell	FALSE
Maats1	2.30915e-12	1.9454	0.016	0.003	7.45509e-08	single_cell	TRUE
Ccser2	2.36765e-12	0.204682	0.336	0.262	7.64395e-08	single_cell	TRUE
Raph1	2.37968e-12	0.169828	0.506	0.423	7.68279e-08	single_cell	FALSE
Gab2	2.40674e-12	0.259027	0.427	0.352	7.77015e-08	single_cell	TRUE
Zfp710	2.42437e-12	0.294764	0.248	0.188	7.82707e-08	single_cell	TRUE
Adra1a	2.555e-12	1.21418	0.029	0.011	8.24882e-08	single_cell	TRUE
Abcc8	2.76938e-12	1.36616	0.022	0.007	8.94095e-08	single_cell	TRUE
Dock2	2.87156e-12	0.800367	0.05	0.025	9.27083e-08	single_cell	TRUE
Mtmr7	2.8725e-12	0.302481	0.229	0.17	9.27387e-08	single_cell	TRUE
Fxyd7	2.88541e-12	0.600637	0.07	0.04	9.31555e-08	single_cell	TRUE
Usp49	2.89768e-12	0.296132	0.218	0.162	9.35517e-08	single_cell	TRUE
Armc2	2.9258e-12	1.05147	0.043	0.02	9.44595e-08	single_cell	TRUE
Susd4	2.97669e-12	0.299855	0.205	0.15	9.61025e-08	single_cell	TRUE
Pon3	2.98389e-12	1.33539	0.032	0.013	9.63348e-08	single_cell	TRUE
Ctif	3.01974e-12	0.241331	0.436	0.36	9.74924e-08	single_cell	TRUE
Islr2	3.0392e-12	-0.923125	0.255	0.284	9.81207e-08	single_cell	TRUE
Myo5b	3.16249e-12	-2.21952	0.012	0.032	1.02101e-07	single_cell	TRUE
Rps28	3.18786e-12	-0.349245	0.417	0.45	1.0292e-07	single_cell	TRUE
Tut4	3.30078e-12	0.116384	0.916	0.865	1.06566e-07	single_cell	FALSE
Prr16	3.32318e-12	0.740818	0.08	0.048	1.07289e-07	single_cell	TRUE
Tekt1	3.43885e-12	1.14094	0.036	0.016	1.11023e-07	single_cell	TRUE
Gm32509	3.62666e-12	0.629652	0.09	0.056	1.17087e-07	single_cell	TRUE
2900079G21Rik	4.0159e-12	0.618225	0.058	0.031	1.29653e-07	single_cell	TRUE
Prkg1	4.02148e-12	0.753349	0.256	0.204	1.29833e-07	single_cell	TRUE
Tsix	4.10591e-12	0.130552	0.867	0.821	1.32559e-07	single_cell	FALSE
A230056P14Rik	4.22467e-12	0.420097	0.127	0.085	1.36393e-07	single_cell	TRUE
Phf21a	4.3324e-12	0.122635	0.815	0.732	1.39872e-07	single_cell	FALSE
Myo3b	4.34705e-12	1.1651	0.035	0.015	1.40345e-07	single_cell	TRUE
Dock4	4.34858e-12	-0.314731	0.57	0.597	1.40394e-07	single_cell	TRUE
Rpl37	4.37714e-12	-0.283779	0.5	0.528	1.41316e-07	single_cell	TRUE
Gm44532	4.39778e-12	0.669986	0.045	0.022	1.41982e-07	single_cell	TRUE
Nup93	4.45598e-12	0.304349	0.194	0.142	1.43861e-07	single_cell	TRUE
Kank1	4.52864e-12	-1.2924	0.027	0.052	1.46207e-07	single_cell	TRUE
Smim14	4.59628e-12	0.18632	0.354	0.28	1.48391e-07	single_cell	FALSE
Rufy2	4.78352e-12	0.191047	0.355	0.278	1.54436e-07	single_cell	FALSE
Riiad1	4.81133e-12	0.514703	0.089	0.056	1.55334e-07	single_cell	TRUE
Bcat1	4.88262e-12	0.422781	0.178	0.129	1.57636e-07	single_cell	TRUE
Dlg4	4.92814e-12	0.213983	0.293	0.226	1.59105e-07	single_cell	TRUE
Tmx4	4.95069e-12	0.165076	0.541	0.456	1.59833e-07	single_cell	FALSE
Zfp398	5.07435e-12	0.234888	0.304	0.237	1.63825e-07	single_cell	TRUE
Fam189a2	5.19171e-12	0.985355	0.043	0.02	1.67614e-07	single_cell	TRUE
Bbip1	5.19754e-12	0.181946	0.342	0.268	1.67802e-07	single_cell	FALSE
Ppip5k2	5.2659e-12	0.180717	0.578	0.49	1.70009e-07	single_cell	FALSE
Psd	5.47074e-12	0.411852	0.122	0.081	1.76623e-07	single_cell	TRUE
Map4	5.47902e-12	0.19571	0.465	0.383	1.7689e-07	single_cell	FALSE
Lrrc4	5.7169e-12	0.232671	0.244	0.183	1.8457e-07	single_cell	TRUE
Pim1	5.74794e-12	-1.056	0.032	0.059	1.85572e-07	single_cell	TRUE
Slc1a3	5.85118e-12	0.870995	0.082	0.051	1.88905e-07	single_cell	TRUE
Ptpn5	5.92301e-12	0.240107	0.232	0.173	1.91225e-07	single_cell	TRUE
Rrm2	6.03347e-12	-0.774351	0.046	0.078	1.94791e-07	single_cell	TRUE
Zfp287	6.06597e-12	0.456989	0.134	0.092	1.9584e-07	single_cell	TRUE
Dera	6.08658e-12	-1.21039	0.025	0.05	1.96505e-07	single_cell	TRUE
Cacnb4	6.11724e-12	0.223379	0.325	0.256	1.97495e-07	single_cell	TRUE
Jhy	6.13668e-12	1.312	0.031	0.013	1.98123e-07	single_cell	TRUE
Slc16a7	6.13907e-12	0.485023	0.103	0.066	1.982e-07	single_cell	TRUE
Ralgapb	6.21175e-12	0.203993	0.393	0.315	2.00546e-07	single_cell	TRUE
Rreb1	6.52229e-12	0.749916	0.077	0.047	2.10572e-07	single_cell	TRUE
Nyap1	6.59675e-12	0.262973	0.19	0.136	2.12976e-07	single_cell	TRUE
Katnal2	6.65893e-12	0.438639	0.151	0.107	2.14983e-07	single_cell	TRUE
Spata1	6.75924e-12	0.46885	0.115	0.076	2.18222e-07	single_cell	TRUE
Gm39469	6.90595e-12	0.321355	0.138	0.094	2.22959e-07	single_cell	TRUE
Pnoc	6.90654e-12	0.942225	0.044	0.021	2.22978e-07	single_cell	TRUE
Ggps1	7.08436e-12	0.246946	0.302	0.238	2.28718e-07	single_cell	TRUE
Cpne2	7.13058e-12	0.458078	0.065	0.037	2.30211e-07	single_cell	TRUE
Gdpd5	7.14843e-12	0.351603	0.145	0.1	2.30787e-07	single_cell	TRUE
Htr1b	7.17883e-12	1.45027	0.021	0.007	2.31769e-07	single_cell	TRUE
Ank	7.40791e-12	0.268867	0.189	0.137	2.39164e-07	single_cell	TRUE
Pik3ip1	7.4351e-12	0.460053	0.102	0.065	2.40042e-07	single_cell	TRUE
Sugp2	7.6062e-12	0.208414	0.284	0.216	2.45566e-07	single_cell	TRUE
Gm26672	8.0998e-12	0.263662	0.281	0.218	2.61502e-07	single_cell	TRUE
H2-D1	8.93031e-12	-1.09005	0.043	0.073	2.88315e-07	single_cell	TRUE
Gm34923	8.9584e-12	-1.12882	0.017	0.038	2.89222e-07	single_cell	TRUE
Spats1	9.13779e-12	0.784751	0.054	0.029	2.95013e-07	single_cell	TRUE
Pgbd5	9.32157e-12	0.784171	0.065	0.037	3.00947e-07	single_cell	TRUE
Trappc9	9.46917e-12	0.238542	0.353	0.281	3.05712e-07	single_cell	TRUE
Acadsb	9.50939e-12	0.221751	0.303	0.236	3.07011e-07	single_cell	TRUE
Grin1	9.81762e-12	0.560892	0.082	0.05	3.16962e-07	single_cell	TRUE
Cxcr4	9.8642e-12	-0.970435	0.042	0.071	3.18466e-07	single_cell	TRUE
AA465934	1.01022e-11	0.637485	0.063	0.036	3.26149e-07	single_cell	TRUE
Macf1	1.01751e-11	0.101108	0.928	0.882	3.28505e-07	single_cell	FALSE
Adgrb1	1.01873e-11	0.352926	0.159	0.112	3.28896e-07	single_cell	TRUE
Klhl3	1.02665e-11	0.391076	0.138	0.095	3.31453e-07	single_cell	TRUE
Ecel1	1.06118e-11	0.558268	0.078	0.047	3.426e-07	single_cell	TRUE
Abcd2	1.06618e-11	-0.844065	0.059	0.093	3.44216e-07	single_cell	TRUE
Ssbp4	1.07442e-11	0.355815	0.122	0.081	3.46876e-07	single_cell	TRUE
Gm12002	1.08221e-11	1.43326	0.021	0.006	3.49392e-07	single_cell	TRUE
Ddhd2	1.11241e-11	0.173209	0.38	0.302	3.59143e-07	single_cell	FALSE
Hspb11	1.11486e-11	0.487088	0.13	0.089	3.59932e-07	single_cell	TRUE
Galnt16	1.14948e-11	0.181223	0.23	0.172	3.71111e-07	single_cell	FALSE
Parp8	1.19464e-11	0.14038	0.518	0.431	3.8569e-07	single_cell	FALSE
Gm14204	1.21897e-11	0.430055	0.159	0.114	3.93544e-07	single_cell	TRUE
Arhgef15	1.22889e-11	1.00044	0.03	0.012	3.96746e-07	single_cell	TRUE
D130009I18Rik	1.23334e-11	1.2028	0.026	0.01	3.98183e-07	single_cell	TRUE
Sirpa	1.24398e-11	0.426109	0.086	0.053	4.0162e-07	single_cell	TRUE
Trpc7	1.25198e-11	1.05611	0.038	0.018	4.04201e-07	single_cell	TRUE
Dock10	1.25917e-11	0.569365	0.088	0.055	4.06522e-07	single_cell	TRUE
Slc4a10	1.26668e-11	0.772875	0.062	0.035	4.08946e-07	single_cell	TRUE
Nedd4	1.26683e-11	-0.170139	0.877	0.87	4.08995e-07	single_cell	FALSE
Slc38a6	1.30019e-11	0.337754	0.174	0.126	4.19768e-07	single_cell	TRUE
Cd63	1.31385e-11	-0.556474	0.171	0.214	4.24177e-07	single_cell	TRUE
Gm14634	1.31882e-11	0.213251	0.207	0.151	4.25781e-07	single_cell	TRUE
Paxbp1	1.3244e-11	0.147561	0.64	0.554	4.27584e-07	single_cell	FALSE
Psrc1	1.33452e-11	-2.20449	0.006	0.022	4.3085e-07	single_cell	TRUE
Ntsr1	1.3434e-11	1.09859	0.031	0.013	4.33717e-07	single_cell	TRUE
Nek4	1.35802e-11	0.407007	0.136	0.094	4.38437e-07	single_cell	TRUE
Gm11650	1.40556e-11	0.756519	0.046	0.023	4.53786e-07	single_cell	TRUE
Nkx2-3	1.48494e-11	1.25058	0.02	0.006	4.79412e-07	single_cell	TRUE
Cacng3	1.49089e-11	-1.49489	0.02	0.042	4.81332e-07	single_cell	TRUE
Nedd4l	1.52483e-11	0.124824	0.717	0.647	4.92291e-07	single_cell	FALSE
Gm48742	1.53599e-11	0.331012	0.131	0.09	4.95894e-07	single_cell	TRUE
Asic2	1.59763e-11	0.102231	0.183	0.136	5.15794e-07	single_cell	FALSE
A330102I10Rik	1.63137e-11	0.748086	0.049	0.026	5.26686e-07	single_cell	TRUE
Pde2a	1.63496e-11	0.713224	0.039	0.018	5.27847e-07	single_cell	TRUE
Cfap45	1.63912e-11	1.71333	0.017	0.005	5.29189e-07	single_cell	TRUE
Gbf1	1.65704e-11	0.17136	0.5	0.417	5.34975e-07	single_cell	FALSE
Agbl3	1.67374e-11	0.60357	0.099	0.064	5.40366e-07	single_cell	TRUE
Fbxo8	1.69526e-11	0.214493	0.216	0.16	5.47313e-07	single_cell	TRUE
Brinp2	1.73773e-11	0.21977	0.15	0.105	5.61026e-07	single_cell	TRUE
Azin2	1.75629e-11	0.597638	0.08	0.049	5.67018e-07	single_cell	TRUE
Fam114a2	1.80146e-11	0.221683	0.276	0.212	5.81601e-07	single_cell	TRUE
Tmem176a	1.81522e-11	0.471299	0.078	0.047	5.86045e-07	single_cell	TRUE
Cfap47	1.8274e-11	0.820086	0.048	0.025	5.89975e-07	single_cell	TRUE
Sez6l2	1.84492e-11	0.23331	0.21	0.156	5.95632e-07	single_cell	TRUE
Gm48281	1.91755e-11	1.32544	0.023	0.008	6.1908e-07	single_cell	TRUE
Cdh23	1.92038e-11	-2.24678	0.009	0.027	6.19995e-07	single_cell	TRUE
Fgfr1	1.94953e-11	0.464468	0.243	0.19	6.29405e-07	single_cell	TRUE
Tceal9	1.99273e-11	0.220189	0.301	0.235	6.43353e-07	single_cell	TRUE
Baiap3	2.01975e-11	1.12505	0.032	0.013	6.52077e-07	single_cell	TRUE
Foxp1	2.03215e-11	-0.294841	0.605	0.617	6.56079e-07	single_cell	TRUE
Slc9a7	2.05423e-11	0.4062	0.105	0.069	6.63207e-07	single_cell	TRUE
D10Wsu102e	2.06095e-11	0.269117	0.227	0.171	6.65378e-07	single_cell	TRUE
Csmd2os	2.24915e-11	1.19341	0.03	0.013	7.26137e-07	single_cell	TRUE
Eif1	2.26009e-11	-0.279784	0.51	0.527	7.2967e-07	single_cell	TRUE
Zfp740	2.35413e-11	0.259546	0.253	0.193	7.60032e-07	single_cell	TRUE
Set	2.38093e-11	-0.312801	0.536	0.548	7.68684e-07	single_cell	TRUE
Lsm4	2.39898e-11	-0.544579	0.158	0.2	7.74512e-07	single_cell	TRUE
Fam167a	2.41198e-11	0.927509	0.036	0.016	7.78707e-07	single_cell	TRUE
Arhgap26	2.41845e-11	0.37282	0.098	0.063	7.80797e-07	single_cell	TRUE
Cenpa	2.44261e-11	-0.820836	0.026	0.05	7.88597e-07	single_cell	TRUE
4921534H16Rik	2.48027e-11	0.786048	0.038	0.018	8.00757e-07	single_cell	TRUE
Rsph3b	2.55284e-11	0.622526	0.074	0.045	8.24186e-07	single_cell	TRUE
Basp1	2.60734e-11	-0.191624	0.86	0.863	8.41778e-07	single_cell	FALSE
Adamtsl1	2.62068e-11	0.437021	0.178	0.132	8.46085e-07	single_cell	TRUE
A330023F24Rik	2.63835e-11	0.453018	0.087	0.055	8.51791e-07	single_cell	TRUE
Rap1gap	2.64715e-11	0.728501	0.051	0.027	8.54634e-07	single_cell	TRUE
Lncpint	2.69316e-11	0.688359	0.053	0.029	8.69487e-07	single_cell	TRUE
Brd9	2.72132e-11	0.224597	0.366	0.291	8.78579e-07	single_cell	TRUE
Add2	2.76855e-11	0.174592	0.486	0.408	8.93825e-07	single_cell	FALSE
Ankrd28	2.80537e-11	0.175239	0.479	0.396	9.05714e-07	single_cell	FALSE
Stk35	2.83616e-11	0.535348	0.067	0.039	9.15655e-07	single_cell	TRUE
Gm26533	2.84632e-11	0.600308	0.081	0.05	9.18936e-07	single_cell	TRUE
Palmd	2.84669e-11	0.853187	0.03	0.013	9.19055e-07	single_cell	TRUE
Gm43824	3.03894e-11	-3.86985	0.002	0.013	9.8112e-07	single_cell	TRUE
Zfp521	3.05022e-11	-0.516069	0.322	0.359	9.84765e-07	single_cell	TRUE
Spag16	3.08559e-11	0.776164	0.054	0.029	9.96181e-07	single_cell	TRUE
Rpl36	3.08989e-11	-0.396345	0.409	0.434	9.97572e-07	single_cell	TRUE
Taco1	3.11003e-11	0.260638	0.186	0.135	1.00407e-06	single_cell	TRUE
Fndc1	3.12552e-11	1.82641	0.017	0.004	1.00908e-06	single_cell	TRUE
Prdm10	3.13237e-11	0.210808	0.364	0.293	1.01128e-06	single_cell	TRUE
Gdpd2	3.15173e-11	0.797426	0.048	0.025	1.01754e-06	single_cell	TRUE
Pdia4	3.18231e-11	-0.450466	0.23	0.271	1.02741e-06	single_cell	TRUE
Gm44812	3.26942e-11	0.760064	0.044	0.022	1.05553e-06	single_cell	TRUE
Smad1	3.3201e-11	0.282747	0.348	0.282	1.07189e-06	single_cell	TRUE
Ppic	3.34237e-11	-1.37401	0.02	0.042	1.07909e-06	single_cell	TRUE
Btbd10	3.34258e-11	0.204138	0.392	0.317	1.07915e-06	single_cell	TRUE
Gm19938	3.41238e-11	0.36696	0.115	0.077	1.10169e-06	single_cell	TRUE
Fam124a	3.5446e-11	0.556369	0.082	0.051	1.14437e-06	single_cell	TRUE
Med27	3.71823e-11	0.20451	0.296	0.231	1.20043e-06	single_cell	TRUE
Ccdc151	3.88605e-11	1.06928	0.041	0.02	1.25461e-06	single_cell	TRUE
Nfia	3.90901e-11	-0.21222	0.367	0.428	1.26202e-06	single_cell	TRUE
4933439K11Rik	4.07801e-11	1.07242	0.029	0.012	1.31659e-06	single_cell	TRUE
Fsip1	4.1205e-11	0.794029	0.042	0.021	1.3303e-06	single_cell	TRUE
Amn1	4.17054e-11	0.165127	0.508	0.424	1.34646e-06	single_cell	FALSE
Ccng1	4.19514e-11	-1.37429	0.028	0.052	1.3544e-06	single_cell	TRUE
Armc9	4.32475e-11	0.23477	0.26	0.2	1.39625e-06	single_cell	TRUE
Rbfox3	4.3953e-11	0.11209	0.313	0.243	1.41902e-06	single_cell	FALSE
Mki67	4.41352e-11	-0.683164	0.06	0.092	1.42491e-06	single_cell	TRUE
Gm11465	4.47451e-11	1.51917	0.018	0.005	1.4446e-06	single_cell	TRUE
Wdr66	4.50087e-11	1.30005	0.021	0.007	1.45311e-06	single_cell	TRUE
Atp8b2	4.51975e-11	0.468743	0.085	0.053	1.4592e-06	single_cell	TRUE
Neurog3	4.65098e-11	3.0376	0.011	0.002	1.50157e-06	single_cell	TRUE
Sbf2	4.65223e-11	0.124455	0.783	0.716	1.50197e-06	single_cell	FALSE
Lrrc3b	4.68746e-11	1.2457	0.027	0.01	1.51335e-06	single_cell	TRUE
Usp40	4.70575e-11	0.175473	0.285	0.22	1.51925e-06	single_cell	FALSE
Eef1b2	4.89562e-11	-0.378547	0.503	0.518	1.58055e-06	single_cell	TRUE
Fmnl2	4.96601e-11	-0.326973	0.664	0.674	1.60328e-06	single_cell	TRUE
Slc9a9	5.04447e-11	0.205777	0.24	0.183	1.62861e-06	single_cell	TRUE
Vxn	5.05277e-11	1.38991	0.017	0.005	1.63129e-06	single_cell	TRUE
Wdr7	5.0668e-11	0.139336	0.452	0.373	1.63582e-06	single_cell	FALSE
Rhpn1	5.16774e-11	1.20204	0.032	0.014	1.6684e-06	single_cell	TRUE
Tll2	5.31672e-11	-1.83871	0.009	0.026	1.7165e-06	single_cell	TRUE
Cdh7	5.40871e-11	0.483116	0.132	0.093	1.7462e-06	single_cell	TRUE
Pex5l	5.4657e-11	0.525303	0.093	0.06	1.7646e-06	single_cell	TRUE
Ercc6l2	5.52637e-11	0.249183	0.267	0.206	1.78419e-06	single_cell	TRUE
Agtpbp1	5.5446e-11	0.203916	0.316	0.249	1.79007e-06	single_cell	TRUE
F2r	5.69921e-11	-0.560233	0.125	0.165	1.83999e-06	single_cell	TRUE
Mtcl1	5.78656e-11	0.386158	0.154	0.11	1.86819e-06	single_cell	TRUE
Uqcrh	6.16128e-11	-0.417837	0.313	0.35	1.98917e-06	single_cell	TRUE
Kctd8	6.334e-11	0.535965	0.113	0.077	2.04493e-06	single_cell	TRUE
Phc2	6.54994e-11	0.19965	0.497	0.423	2.11465e-06	single_cell	FALSE
Hdac7	6.69596e-11	0.261961	0.209	0.155	2.16179e-06	single_cell	TRUE
Fam183b	6.75052e-11	2.23103	0.012	0.002	2.17941e-06	single_cell	TRUE
Nes	6.76872e-11	-0.687067	0.088	0.125	2.18528e-06	single_cell	TRUE
Cntln	6.99943e-11	0.321404	0.186	0.137	2.25977e-06	single_cell	TRUE
Ildr2	7.03965e-11	0.1692	0.233	0.176	2.27275e-06	single_cell	FALSE
Zfp1	7.0422e-11	0.261723	0.226	0.17	2.27358e-06	single_cell	TRUE
Tmem219	7.07042e-11	0.489976	0.099	0.065	2.28269e-06	single_cell	TRUE
Rcan3	7.07327e-11	0.45067	0.089	0.057	2.28361e-06	single_cell	TRUE
Sema3c	7.07875e-11	-0.938299	0.058	0.089	2.28537e-06	single_cell	TRUE
Vit	7.14851e-11	0.678041	0.061	0.035	2.3079e-06	single_cell	TRUE
Specc1l	7.25517e-11	0.165374	0.397	0.322	2.34233e-06	single_cell	FALSE
Rph3al	7.279e-11	1.20284	0.025	0.01	2.35002e-06	single_cell	TRUE
Efhb	7.33207e-11	1.10488	0.04	0.02	2.36716e-06	single_cell	TRUE
Grb14	7.3945e-11	1.00623	0.033	0.015	2.38732e-06	single_cell	TRUE
Efna4	7.39971e-11	-0.999292	0.042	0.07	2.389e-06	single_cell	TRUE
Farp1	7.51365e-11	0.178037	0.505	0.428	2.42578e-06	single_cell	FALSE
Csmd1	7.6186e-11	0.180321	0.41	0.35	2.45966e-06	single_cell	FALSE
Dync1i2	8.12073e-11	0.157844	0.715	0.643	2.62178e-06	single_cell	FALSE
Srcin1	8.19872e-11	0.228654	0.251	0.192	2.64696e-06	single_cell	TRUE
Greb1l	8.29098e-11	0.287096	0.195	0.147	2.67674e-06	single_cell	TRUE
Glis2	8.59053e-11	0.298379	0.165	0.118	2.77345e-06	single_cell	TRUE
Fnip2	8.67203e-11	0.200985	0.255	0.195	2.79976e-06	single_cell	TRUE
Kcnq2	8.68264e-11	0.200078	0.355	0.285	2.80319e-06	single_cell	TRUE
Gng2	8.90549e-11	0.127294	0.591	0.508	2.87514e-06	single_cell	FALSE
Epn2	9.28116e-11	0.241012	0.324	0.259	2.99642e-06	single_cell	TRUE
Wdr95	9.29536e-11	1.0027	0.026	0.01	3.00101e-06	single_cell	TRUE
Fnbp1	9.80013e-11	0.311298	0.211	0.161	3.16397e-06	single_cell	TRUE
Tcf20	9.99778e-11	0.146599	0.618	0.535	3.22778e-06	single_cell	FALSE
Gm16759	1.03188e-10	0.828622	0.046	0.024	3.33144e-06	single_cell	TRUE
Epc1	1.05802e-10	0.160151	0.669	0.592	3.41581e-06	single_cell	FALSE
Nhlh1	1.05866e-10	-1.64146	0.009	0.026	3.41787e-06	single_cell	TRUE
Calm2	1.08361e-10	0.134442	0.684	0.62	3.49842e-06	single_cell	FALSE
Spata13	1.11813e-10	0.510579	0.177	0.134	3.6099e-06	single_cell	TRUE
Asic4	1.1307e-10	-2.22808	0.005	0.019	3.65048e-06	single_cell	TRUE
9330175M20Rik	1.1373e-10	1.71842	0.016	0.005	3.67178e-06	single_cell	TRUE
Cnksr2	1.14222e-10	-0.387781	0.344	0.383	3.68766e-06	single_cell	TRUE
Kcnh4	1.14435e-10	0.383226	0.118	0.08	3.69453e-06	single_cell	TRUE
Usp50	1.15622e-10	0.240514	0.202	0.151	3.73285e-06	single_cell	TRUE
Stard3nl	1.17809e-10	0.234922	0.267	0.208	3.80347e-06	single_cell	TRUE
Pclaf	1.1821e-10	-0.688866	0.062	0.094	3.81639e-06	single_cell	TRUE
Thap2	1.1853e-10	0.29047	0.252	0.195	3.82673e-06	single_cell	TRUE
Nf1	1.2076e-10	0.124927	0.825	0.766	3.89873e-06	single_cell	FALSE
Tnfrsf23	1.20975e-10	1.43157	0.018	0.005	3.90568e-06	single_cell	TRUE
Fhit	1.22267e-10	0.229975	0.295	0.237	3.94738e-06	single_cell	TRUE
Mthfs	1.26007e-10	0.433242	0.105	0.069	4.06815e-06	single_cell	TRUE
Zdhhc14	1.27651e-10	0.349174	0.15	0.107	4.12121e-06	single_cell	TRUE
Chl1	1.28698e-10	-0.108312	0.353	0.279	4.15502e-06	single_cell	FALSE
Npas4	1.30472e-10	1.162	0.028	0.012	4.2123e-06	single_cell	TRUE
Dlgap3	1.3256e-10	0.493449	0.099	0.065	4.27969e-06	single_cell	TRUE
Nfat5	1.3527e-10	0.117566	0.602	0.517	4.36719e-06	single_cell	FALSE
Impact	1.37384e-10	0.216805	0.26	0.201	4.43545e-06	single_cell	TRUE
Srsf12	1.38061e-10	0.406184	0.085	0.053	4.45731e-06	single_cell	TRUE
Rnf144a	1.38828e-10	0.253553	0.229	0.174	4.48208e-06	single_cell	TRUE
Uggt2	1.41165e-10	0.150167	0.327	0.257	4.55752e-06	single_cell	FALSE
Cyp4x1	1.41927e-10	0.876718	0.034	0.015	4.58212e-06	single_cell	TRUE
Gm32743	1.42039e-10	0.662956	0.048	0.026	4.58574e-06	single_cell	TRUE
4932422M17Rik	1.44002e-10	0.298885	0.127	0.087	4.64912e-06	single_cell	TRUE
Gm20515	1.46325e-10	0.926466	0.041	0.02	4.72411e-06	single_cell	TRUE
Ammecr1	1.5029e-10	0.229662	0.272	0.213	4.85212e-06	single_cell	TRUE
Rfx4	1.50619e-10	-0.506017	0.13	0.172	4.86275e-06	single_cell	TRUE
Arhgap32	1.52451e-10	0.189307	0.427	0.349	4.92188e-06	single_cell	FALSE
Gm16741	1.52623e-10	0.841929	0.034	0.016	4.92743e-06	single_cell	TRUE
Lmbr1	1.53801e-10	0.277841	0.242	0.186	4.96548e-06	single_cell	TRUE
Cnot3	1.57892e-10	0.184297	0.33	0.26	5.09754e-06	single_cell	FALSE
Zfp112	1.58469e-10	0.394962	0.091	0.058	5.11618e-06	single_cell	TRUE
Tex52	1.58856e-10	1.50385	0.015	0.004	5.12868e-06	single_cell	TRUE
Fank1	1.66733e-10	0.827508	0.041	0.021	5.38299e-06	single_cell	TRUE
Sipa1l2	1.70467e-10	0.363515	0.112	0.076	5.50353e-06	single_cell	TRUE
Cryzl1	1.70834e-10	0.235824	0.347	0.281	5.51536e-06	single_cell	TRUE
Chm	1.72433e-10	0.144932	0.371	0.297	5.56699e-06	single_cell	FALSE
Creld2	1.73285e-10	-0.621753	0.103	0.14	5.59452e-06	single_cell	TRUE
Fgf10	1.74226e-10	-1.26927	0.008	0.024	5.62489e-06	single_cell	TRUE
Ppp1r10	1.75251e-10	0.166983	0.45	0.371	5.65798e-06	single_cell	FALSE
Galnt3	1.75811e-10	1.15032	0.02	0.007	5.67606e-06	single_cell	TRUE
Olig1	1.76759e-10	-1.64053	0.005	0.019	5.70667e-06	single_cell	TRUE
Abi2	1.77658e-10	0.172673	0.616	0.536	5.7357e-06	single_cell	FALSE
Fsd1l	1.82999e-10	0.163642	0.437	0.359	5.90812e-06	single_cell	FALSE
Spg11	1.84309e-10	0.315904	0.159	0.115	5.9504e-06	single_cell	TRUE
Slc44a1	1.90293e-10	0.410166	0.14	0.1	6.14361e-06	single_cell	TRUE
Vps37d	1.9158e-10	0.27704	0.166	0.12	6.18516e-06	single_cell	TRUE
Krt10	1.95192e-10	0.543688	0.07	0.043	6.30178e-06	single_cell	TRUE
Ldhb	2.01088e-10	-0.43396	0.27	0.305	6.49212e-06	single_cell	TRUE
St8sia2	2.12366e-10	0.194059	0.486	0.409	6.85622e-06	single_cell	FALSE
Abtb2	2.28357e-10	-0.78252	0.084	0.119	7.37249e-06	single_cell	TRUE
Frmd3	2.31375e-10	0.301068	0.153	0.11	7.46994e-06	single_cell	TRUE
AC163638.2	2.34118e-10	0.433546	0.077	0.048	7.5585e-06	single_cell	TRUE
Spef2	2.38825e-10	1.53966	0.019	0.006	7.71046e-06	single_cell	TRUE
Tcaim	2.40659e-10	0.464885	0.097	0.064	7.76969e-06	single_cell	TRUE
Galk2	2.49224e-10	0.274024	0.206	0.156	8.0462e-06	single_cell	TRUE
Irak1	2.5536e-10	0.327602	0.155	0.111	8.24431e-06	single_cell	TRUE
Lpcat2	2.56904e-10	0.598925	0.062	0.036	8.29413e-06	single_cell	TRUE
Rtl4	2.58742e-10	1.0256	0.047	0.025	8.35348e-06	single_cell	TRUE
Gm28379	2.60535e-10	0.236502	0.184	0.136	8.41137e-06	single_cell	TRUE
Serpinh1	2.60871e-10	-0.473207	0.209	0.252	8.42222e-06	single_cell	TRUE
Clec16a	2.60884e-10	0.156034	0.289	0.224	8.42265e-06	single_cell	FALSE
Sst	2.63354e-10	1.23628	0.043	0.023	8.50239e-06	single_cell	TRUE
Exoc1	2.63378e-10	0.207106	0.274	0.213	8.50315e-06	single_cell	TRUE
Cpq	2.64304e-10	0.351252	0.14	0.1	8.53306e-06	single_cell	TRUE
Gm16835	2.67519e-10	0.389714	0.101	0.067	8.63687e-06	single_cell	TRUE
Foxd2os	2.68519e-10	1.03785	0.043	0.023	8.66912e-06	single_cell	TRUE
Zbtb25	2.70406e-10	0.438199	0.124	0.086	8.73006e-06	single_cell	TRUE
Smim8	2.73106e-10	0.412999	0.098	0.065	8.81724e-06	single_cell	TRUE
Arhgap44	2.74762e-10	0.321218	0.142	0.101	8.8707e-06	single_cell	TRUE
Actn2	2.79952e-10	1.22094	0.025	0.01	9.03826e-06	single_cell	TRUE
Nr5a1os	2.80717e-10	1.61244	0.016	0.004	9.06294e-06	single_cell	TRUE
Usp20	2.85541e-10	0.386159	0.137	0.097	9.21868e-06	single_cell	TRUE
Gm11659	2.8561e-10	0.41941	0.094	0.062	9.22091e-06	single_cell	TRUE
Slc12a5	2.88719e-10	0.406566	0.124	0.086	9.3213e-06	single_cell	TRUE
Tmed8	2.94095e-10	0.401568	0.118	0.081	9.49487e-06	single_cell	TRUE
Slc17a5	2.95715e-10	0.264787	0.2	0.15	9.54717e-06	single_cell	TRUE
Trim44	3.03155e-10	0.176122	0.478	0.398	9.78736e-06	single_cell	FALSE
AW209491	3.10401e-10	0.386965	0.105	0.07	1.00213e-05	single_cell	FALSE
Sik3	3.16082e-10	0.156274	0.487	0.408	1.02047e-05	single_cell	FALSE
Gm49980	3.18577e-10	-1.5202	0.015	0.033	1.02852e-05	single_cell	FALSE
Dlgap4	3.18982e-10	0.153131	0.6	0.514	1.02983e-05	single_cell	FALSE
Commd1	3.23711e-10	0.227393	0.197	0.147	1.0451e-05	single_cell	FALSE
Ndufs2	3.287e-10	-0.524549	0.193	0.23	1.06121e-05	single_cell	FALSE
Tmed10	3.30261e-10	-0.301741	0.405	0.433	1.06625e-05	single_cell	FALSE
Arhgef40	3.45494e-10	0.244197	0.203	0.153	1.11543e-05	single_cell	FALSE
Mapre3	3.5048e-10	0.233694	0.233	0.178	1.13152e-05	single_cell	FALSE
Adcy10	3.59909e-10	0.825939	0.042	0.022	1.16197e-05	single_cell	FALSE
Arid1b	3.6458e-10	0.146148	0.663	0.58	1.17705e-05	single_cell	FALSE
Tsc22d1	3.68044e-10	0.125927	0.816	0.753	1.18823e-05	single_cell	FALSE
1700066B17Rik	3.68705e-10	1.15925	0.029	0.013	1.19036e-05	single_cell	FALSE
Msx1	3.73525e-10	-3.47363	0.002	0.012	1.20592e-05	single_cell	FALSE
Kdelr1	3.75521e-10	-0.461398	0.234	0.272	1.21237e-05	single_cell	FALSE
Plce1	3.82208e-10	0.532208	0.135	0.099	1.23396e-05	single_cell	FALSE
Sdc1	3.84515e-10	-0.889419	0.046	0.074	1.24141e-05	single_cell	FALSE
Dhrs7	3.9544e-10	0.972953	0.04	0.021	1.27668e-05	single_cell	FALSE
Cmtm7	4.01094e-10	-1.30207	0.015	0.033	1.29493e-05	single_cell	FALSE
Tusc3	4.03862e-10	0.132118	0.643	0.557	1.30387e-05	single_cell	FALSE
Hbegf	4.18058e-10	0.863145	0.04	0.02	1.3497e-05	single_cell	FALSE
Ebf4	4.21013e-10	0.420297	0.126	0.088	1.35924e-05	single_cell	FALSE
Zc3h7b	4.31557e-10	0.191671	0.29	0.226	1.39328e-05	single_cell	FALSE
Spink10	4.4495e-10	0.102218	0.211	0.159	1.43652e-05	single_cell	FALSE
Parvaos	4.47909e-10	1.78847	0.017	0.005	1.44607e-05	single_cell	FALSE
Anks3	4.49282e-10	0.216	0.241	0.185	1.45051e-05	single_cell	FALSE
2810402E24Rik	4.5223e-10	0.510882	0.088	0.057	1.46003e-05	single_cell	FALSE
D330023K18Rik	4.53248e-10	0.33442	0.142	0.101	1.46331e-05	single_cell	FALSE
Anp32e	4.54563e-10	-0.493889	0.172	0.212	1.46756e-05	single_cell	FALSE
Add1	4.58128e-10	0.166943	0.486	0.404	1.47907e-05	single_cell	FALSE
Atp5g2	4.61678e-10	-0.366406	0.38	0.408	1.49053e-05	single_cell	FALSE
Gm48383	4.62317e-10	0.613559	0.06	0.035	1.49259e-05	single_cell	FALSE
Gm3294	4.64111e-10	1.18937	0.025	0.01	1.49838e-05	single_cell	FALSE
Nefm	4.76515e-10	-1.01066	0.043	0.069	1.53843e-05	single_cell	FALSE
Gng5	4.83915e-10	-0.612654	0.101	0.136	1.56232e-05	single_cell	FALSE
Epb41l4a	4.89292e-10	0.328662	0.247	0.193	1.57968e-05	single_cell	FALSE
Rabl2	5.11713e-10	0.259548	0.147	0.105	1.65207e-05	single_cell	FALSE
Crtc1	5.21746e-10	0.310756	0.142	0.101	1.68446e-05	single_cell	FALSE
Disc1	5.35362e-10	0.662786	0.049	0.027	1.72842e-05	single_cell	FALSE
Kcnj3	5.54621e-10	0.680464	0.091	0.06	1.79059e-05	single_cell	FALSE
Zzef1	5.56926e-10	0.164629	0.391	0.317	1.79803e-05	single_cell	FALSE
Ttc7b	5.61118e-10	0.210904	0.289	0.229	1.81157e-05	single_cell	FALSE
Lifr	5.64077e-10	0.711126	0.063	0.038	1.82112e-05	single_cell	FALSE
Lgr4	5.65876e-10	0.320344	0.219	0.173	1.82693e-05	single_cell	FALSE
Tmem246	5.8225e-10	0.280532	0.151	0.108	1.8798e-05	single_cell	FALSE
Gjd2	5.83421e-10	-1.45807	0.021	0.042	1.88357e-05	single_cell	FALSE
Gm47471	5.90135e-10	2.33209	0.01	0.002	1.90525e-05	single_cell	FALSE
Lca5	5.98032e-10	0.284149	0.155	0.112	1.93075e-05	single_cell	FALSE
Mtdh	6.02176e-10	-0.253542	0.639	0.638	1.94413e-05	single_cell	FALSE
Plppr2	6.07078e-10	0.171488	0.205	0.154	1.95995e-05	single_cell	FALSE
Cux2	6.13716e-10	-0.533006	0.173	0.212	1.98138e-05	single_cell	FALSE
Sdc2	6.15756e-10	-0.905318	0.048	0.075	1.98797e-05	single_cell	FALSE
Gm35040	6.17171e-10	0.660277	0.07	0.043	1.99254e-05	single_cell	FALSE
Slc39a7	6.30976e-10	-0.514908	0.137	0.175	2.03711e-05	single_cell	FALSE
Gm1673	6.32245e-10	0.143206	0.472	0.391	2.0412e-05	single_cell	FALSE
Gm16958	6.53095e-10	1.06831	0.024	0.01	2.10852e-05	single_cell	FALSE
Gapdh	6.58731e-10	-0.332583	0.581	0.584	2.12671e-05	single_cell	FALSE
Igf1r	6.64869e-10	-0.177874	0.77	0.768	2.14653e-05	single_cell	FALSE
C78859	6.73547e-10	0.551907	0.059	0.035	2.17455e-05	single_cell	FALSE
Zbbx	6.74314e-10	1.72185	0.015	0.004	2.17702e-05	single_cell	FALSE
Bzw2	6.79478e-10	-0.374775	0.415	0.433	2.1937e-05	single_cell	FALSE
Gpx8	6.81712e-10	-0.530395	0.111	0.149	2.20091e-05	single_cell	FALSE
Slc7a14	6.82517e-10	0.424852	0.09	0.059	2.20351e-05	single_cell	FALSE
Strbp	6.85108e-10	0.111358	0.89	0.846	2.21187e-05	single_cell	FALSE
Scube3	6.92123e-10	0.502744	0.076	0.048	2.23452e-05	single_cell	FALSE
Gm44686	6.97947e-10	0.227076	0.221	0.168	2.25332e-05	single_cell	FALSE
Rpgr	7.00768e-10	0.226228	0.396	0.328	2.26243e-05	single_cell	FALSE
Wsb1	7.08974e-10	0.119291	0.739	0.66	2.28892e-05	single_cell	FALSE
4930447N08Rik	7.15153e-10	-1.47901	0.015	0.033	2.30887e-05	single_cell	FALSE
Spock2	7.30399e-10	0.33712	0.128	0.09	2.35809e-05	single_cell	FALSE
Tmem135	7.41513e-10	0.187471	0.363	0.294	2.39397e-05	single_cell	FALSE
Dach1	7.45925e-10	-0.375066	0.585	0.625	2.40822e-05	single_cell	FALSE
Tmlhe	7.74083e-10	0.290057	0.15	0.109	2.49913e-05	single_cell	FALSE
Slc2a13	7.85007e-10	0.38157	0.13	0.092	2.53439e-05	single_cell	FALSE
Zfp618	7.87794e-10	-0.382545	0.471	0.487	2.54339e-05	single_cell	FALSE
Mfng	8.01618e-10	-0.663295	0.069	0.101	2.58803e-05	single_cell	FALSE
Rab12	8.1037e-10	0.202595	0.254	0.198	2.61628e-05	single_cell	FALSE
Npas3	8.19736e-10	-0.136576	0.73	0.756	2.64652e-05	single_cell	FALSE
Cyth1	8.23214e-10	0.24098	0.227	0.175	2.65775e-05	single_cell	FALSE
Atl3	8.29285e-10	0.191646	0.195	0.147	2.67735e-05	single_cell	FALSE
Stat3	8.33009e-10	0.404626	0.117	0.082	2.68937e-05	single_cell	FALSE
Gm6878	8.33072e-10	-2.18164	0.002	0.012	2.68957e-05	single_cell	FALSE
Gm32004	8.33787e-10	1.5373	0.016	0.005	2.69188e-05	single_cell	FALSE
4933407L21Rik	8.42527e-10	1.53569	0.018	0.006	2.7201e-05	single_cell	FALSE
Klhl2	8.44121e-10	0.223555	0.306	0.246	2.72524e-05	single_cell	FALSE
Fam169a	8.48442e-10	0.253443	0.142	0.102	2.73919e-05	single_cell	FALSE
Pde1b	8.57176e-10	0.574625	0.044	0.023	2.76739e-05	single_cell	FALSE
Gm42695	8.99214e-10	0.83243	0.035	0.017	2.90311e-05	single_cell	FALSE
Por	9.08992e-10	0.1898	0.283	0.22	2.93468e-05	single_cell	FALSE
Zfp74	9.1454e-10	0.314202	0.137	0.098	2.95259e-05	single_cell	FALSE
Alkbh3	9.33604e-10	0.321071	0.132	0.094	3.01414e-05	single_cell	FALSE
4930445B16Rik	9.39441e-10	0.720595	0.041	0.022	3.03298e-05	single_cell	FALSE
Gm15738	9.39799e-10	0.460554	0.085	0.055	3.03414e-05	single_cell	FALSE
Stxbp1	9.54227e-10	0.207308	0.268	0.211	3.08072e-05	single_cell	FALSE
Rab3a	9.60313e-10	0.155179	0.199	0.149	3.10037e-05	single_cell	FALSE
Far2	9.88679e-10	0.41671	0.081	0.052	3.19195e-05	single_cell	FALSE
C130026L21Rik	1.02339e-09	0.873691	0.037	0.018	3.30401e-05	single_cell	FALSE
Trp53i11	1.03458e-09	-0.550761	0.157	0.195	3.34014e-05	single_cell	FALSE
Htr7	1.03556e-09	1.82392	0.014	0.004	3.34329e-05	single_cell	FALSE
A830082K12Rik	1.04202e-09	0.14994	0.188	0.14	3.36415e-05	single_cell	FALSE
Fam13a	1.05369e-09	0.495493	0.096	0.065	3.40185e-05	single_cell	FALSE
Slc9a8	1.05831e-09	0.269855	0.181	0.135	3.41674e-05	single_cell	FALSE
Lmo4	1.05864e-09	0.362482	0.179	0.135	3.41781e-05	single_cell	FALSE
Gipc2	1.09285e-09	0.75623	0.036	0.018	3.52828e-05	single_cell	FALSE
Adcy1	1.12992e-09	0.799286	0.034	0.016	3.64796e-05	single_cell	FALSE
Crybg3	1.1414e-09	-0.957887	0.021	0.042	3.685e-05	single_cell	FALSE
Mtm1	1.15852e-09	0.362573	0.091	0.06	3.74029e-05	single_cell	FALSE
Tmbim6	1.16641e-09	-0.391554	0.307	0.339	3.76575e-05	single_cell	FALSE
Gm15813	1.2172e-09	1.14486	0.022	0.008	3.92973e-05	single_cell	FALSE
Thrb	1.21771e-09	-2.61462	0.01	0.025	3.93139e-05	single_cell	FALSE
Stox2	1.22112e-09	0.144685	0.72	0.643	3.94239e-05	single_cell	FALSE
Sox21	1.22848e-09	0.629105	0.073	0.046	3.96616e-05	single_cell	FALSE
E230029C05Rik	1.23519e-09	0.36096	0.107	0.073	3.9878e-05	single_cell	FALSE
Armc3	1.26317e-09	1.18269	0.023	0.009	4.07814e-05	single_cell	FALSE
Tbcel	1.30889e-09	0.271783	0.205	0.157	4.22575e-05	single_cell	FALSE
Zdhhc1	1.32853e-09	0.324425	0.129	0.091	4.28915e-05	single_cell	FALSE
2010315B03Rik	1.33488e-09	0.456225	0.091	0.06	4.30965e-05	single_cell	FALSE
Gm14858	1.33612e-09	0.435704	0.073	0.046	4.31365e-05	single_cell	FALSE
Cdkn1a	1.33787e-09	-1.86741	0.01	0.026	4.3193e-05	single_cell	FALSE
Fh1	1.34312e-09	-0.699824	0.088	0.12	4.33625e-05	single_cell	FALSE
Mmp24	1.39117e-09	0.311563	0.164	0.12	4.49138e-05	single_cell	FALSE
Tgif1	1.3927e-09	-1.37257	0.013	0.029	4.49634e-05	single_cell	FALSE
Gpx4	1.3929e-09	-0.515566	0.174	0.211	4.49699e-05	single_cell	FALSE
D130043K22Rik	1.39875e-09	0.631138	0.053	0.031	4.51586e-05	single_cell	FALSE
Pcsk1	1.42011e-09	0.656053	0.039	0.02	4.58483e-05	single_cell	FALSE
Mlec	1.43425e-09	-0.635578	0.099	0.132	4.63046e-05	single_cell	FALSE
Hint3	1.44268e-09	0.482428	0.086	0.057	4.65768e-05	single_cell	FALSE
Ube2u	1.4574e-09	1.08109	0.027	0.012	4.70522e-05	single_cell	FALSE
Acbd6	1.49255e-09	0.159172	0.341	0.274	4.81868e-05	single_cell	FALSE
4930467D21Rik	1.49471e-09	1.64432	0.014	0.004	4.82566e-05	single_cell	FALSE
Lrrtm2	1.49565e-09	0.37699	0.074	0.046	4.82871e-05	single_cell	FALSE
Nxph1	1.50515e-09	-1.16258	0.201	0.238	4.85939e-05	single_cell	FALSE
Sox11	1.56292e-09	-0.160986	0.869	0.854	5.04588e-05	single_cell	FALSE
H3f3b	1.58229e-09	-0.172224	0.809	0.793	5.10842e-05	single_cell	FALSE
Zfp9	1.60357e-09	0.288726	0.13	0.092	5.17711e-05	single_cell	FALSE
Cage1	1.61528e-09	0.45126	0.072	0.045	5.21493e-05	single_cell	FALSE
B3galnt1	1.63743e-09	0.281023	0.113	0.078	5.28646e-05	single_cell	FALSE
Tmem169	1.65578e-09	0.363952	0.107	0.073	5.34567e-05	single_cell	FALSE
Fbxl2	1.75033e-09	0.172974	0.259	0.202	5.65093e-05	single_cell	FALSE
Pde4b	1.7642e-09	0.112457	0.187	0.143	5.69573e-05	single_cell	FALSE
Msi2	1.7655e-09	0.14048	0.861	0.807	5.69992e-05	single_cell	FALSE
Dis3l2	1.78347e-09	0.174626	0.495	0.425	5.75792e-05	single_cell	FALSE
Ndufb8	1.7839e-09	-0.467768	0.243	0.276	5.75933e-05	single_cell	FALSE
Igfbp2	1.82129e-09	-0.568399	0.311	0.339	5.88003e-05	single_cell	FALSE
Ankrd6	1.82266e-09	0.151873	0.199	0.15	5.88445e-05	single_cell	FALSE
B2m	1.82466e-09	-1.00289	0.031	0.054	5.89093e-05	single_cell	FALSE
Arhgap22	1.82665e-09	1.93584	0.012	0.003	5.89733e-05	single_cell	FALSE
Intu	1.86147e-09	0.48669	0.139	0.101	6.00974e-05	single_cell	FALSE
Gja1	1.88162e-09	-0.780235	0.038	0.063	6.07481e-05	single_cell	FALSE
C330007P06Rik	1.88301e-09	0.45309	0.129	0.093	6.07929e-05	single_cell	FALSE
Upf3b	1.88649e-09	0.197401	0.369	0.304	6.09053e-05	single_cell	FALSE
Hmgcll1	1.8882e-09	0.150598	0.273	0.216	6.09605e-05	single_cell	FALSE
Ulk2	1.9141e-09	0.145357	0.543	0.465	6.17966e-05	single_cell	FALSE
Phlda3	1.92093e-09	-2.05982	0.005	0.018	6.20171e-05	single_cell	FALSE
Gm26953	1.92613e-09	0.34962	0.18	0.136	6.2185e-05	single_cell	FALSE
Chsy3	1.93388e-09	0.315001	0.191	0.147	6.24353e-05	single_cell	FALSE
Nsun6	2.01404e-09	0.288695	0.168	0.124	6.50234e-05	single_cell	FALSE
Csnk1g1	2.01496e-09	0.139549	0.441	0.368	6.50531e-05	single_cell	FALSE
St6gal1	2.05338e-09	-0.580463	0.129	0.165	6.62933e-05	single_cell	FALSE
Fubp3	2.07797e-09	0.201462	0.262	0.207	6.70872e-05	single_cell	FALSE
Zcrb1	2.07806e-09	0.208804	0.28	0.219	6.70901e-05	single_cell	FALSE
Mboat1	2.10103e-09	-2.39112	0.007	0.02	6.78317e-05	single_cell	FALSE
Cpne5	2.14344e-09	0.551636	0.063	0.038	6.92008e-05	single_cell	FALSE
Gm26911	2.14557e-09	1.53094	0.018	0.006	6.92698e-05	single_cell	FALSE
Rmdn1	2.2226e-09	0.15352	0.368	0.299	7.17565e-05	single_cell	FALSE
Ppp1r21	2.25125e-09	0.23509	0.196	0.149	7.26816e-05	single_cell	FALSE
Slc26a11	2.27226e-09	0.84211	0.04	0.021	7.336e-05	single_cell	FALSE
Braf	2.31548e-09	0.11522	0.625	0.544	7.47551e-05	single_cell	FALSE
Rab3b	2.3168e-09	0.394987	0.08	0.052	7.47979e-05	single_cell	FALSE
Nek1	2.3355e-09	0.242938	0.223	0.172	7.54017e-05	single_cell	FALSE
2025-09-03	2.34192e-09	0.14831	0.553	0.469	7.56089e-05	single_cell	FALSE
Cox4i1	2.35371e-09	-0.26464	0.67	0.669	7.59895e-05	single_cell	FALSE
Syt17	2.35386e-09	0.811536	0.049	0.027	7.59942e-05	single_cell	FALSE
Simc1	2.37215e-09	0.184378	0.221	0.17	7.65847e-05	single_cell	FALSE
Banf1	2.37424e-09	-0.623855	0.123	0.156	7.66523e-05	single_cell	FALSE
Bmp4	2.37647e-09	-3.00844	0.002	0.011	7.67243e-05	single_cell	FALSE
Dock5	2.4156e-09	-1.479	0.012	0.028	7.79877e-05	single_cell	FALSE
Fam234a	2.43448e-09	0.323156	0.13	0.093	7.85973e-05	single_cell	FALSE
Fbxo36	2.45893e-09	0.416446	0.142	0.104	7.93864e-05	single_cell	FALSE
Mbd5	2.45994e-09	0.105766	0.822	0.757	7.94192e-05	single_cell	FALSE
B930095G15Rik	2.46626e-09	0.283338	0.13	0.092	7.96232e-05	single_cell	FALSE
Evi5l	2.48156e-09	0.200049	0.221	0.17	8.01172e-05	single_cell	FALSE
Xlr3b	2.50413e-09	1.04404	0.024	0.01	8.08457e-05	single_cell	FALSE
Zscan18	2.52594e-09	0.310808	0.128	0.091	8.15501e-05	single_cell	FALSE
Rptor	2.53475e-09	0.127707	0.456	0.374	8.18343e-05	single_cell	FALSE
Aldh1l1	2.55308e-09	-1.98453	0.008	0.021	8.24262e-05	single_cell	FALSE
Fstl4	2.57817e-09	0.328237	0.136	0.099	8.32361e-05	single_cell	FALSE
Akap17b	2.60621e-09	0.361838	0.175	0.133	8.41415e-05	single_cell	FALSE
Paqr8	2.63559e-09	0.581517	0.062	0.038	8.50901e-05	single_cell	FALSE
1700105P06Rik	2.63762e-09	0.846285	0.031	0.015	8.51554e-05	single_cell	FALSE
Piezo2	2.67347e-09	-1.74026	0.007	0.021	8.6313e-05	single_cell	FALSE
1810026B05Rik	2.68658e-09	0.149303	0.489	0.406	8.67362e-05	single_cell	FALSE
Rasgrf1	2.70829e-09	1.62914	0.015	0.005	8.74372e-05	single_cell	FALSE
Gm960	2.77051e-09	0.78893	0.041	0.021	8.9446e-05	single_cell	FALSE
Dock1	2.79101e-09	-0.571073	0.093	0.127	9.01078e-05	single_cell	FALSE
Mdga2	2.8048e-09	0.255233	0.591	0.542	9.05531e-05	single_cell	FALSE
Phf21b	2.80669e-09	-0.525347	0.141	0.178	9.06139e-05	single_cell	FALSE
Mapre2	2.83001e-09	0.13682	0.398	0.326	9.1367e-05	single_cell	FALSE
Otulinl	2.83089e-09	0.908711	0.035	0.018	9.13952e-05	single_cell	FALSE
Ywhah	2.85995e-09	0.165666	0.27	0.212	9.23334e-05	single_cell	FALSE
4930473A02Rik	2.90035e-09	0.399846	0.075	0.048	9.36378e-05	single_cell	FALSE
Mab21l3	3.00843e-09	1.35689	0.018	0.006	9.7127e-05	single_cell	FALSE
Dixdc1	3.06035e-09	0.238264	0.167	0.124	9.88033e-05	single_cell	FALSE
Mapk1ip1	3.0758e-09	0.316485	0.107	0.073	9.93021e-05	single_cell	FALSE
Metrn	3.08502e-09	1.03117	0.036	0.018	9.95999e-05	single_cell	FALSE
Gria3	3.12528e-09	-0.74329	0.068	0.098	0.0001009	single_cell	FALSE
Riok2	3.13236e-09	0.237311	0.171	0.127	0.000101128	single_cell	FALSE
Ptbp2	3.16126e-09	0.103776	0.879	0.816	0.000102061	single_cell	FALSE
Tmem176b	3.19214e-09	0.119721	0.281	0.221	0.000103058	single_cell	FALSE
Has3	3.20814e-09	1.04736	0.024	0.01	0.000103575	single_cell	FALSE
Ston2	3.22827e-09	0.481668	0.103	0.071	0.000104225	single_cell	FALSE
AC166172.1	3.30717e-09	0.732565	0.043	0.023	0.000106772	single_cell	FALSE
Kir3dl2	3.3106e-09	1.76886	0.012	0.003	0.000106883	single_cell	FALSE
Wdfy1	3.33455e-09	0.256805	0.185	0.14	0.000107656	single_cell	FALSE
Bclaf1	3.33953e-09	0.128518	0.683	0.599	0.000107817	single_cell	FALSE
Prpsap2	3.33964e-09	0.210696	0.178	0.133	0.00010782	single_cell	FALSE
Zfp948	3.3784e-09	0.309421	0.128	0.092	0.000109072	single_cell	FALSE
Iqsec3	3.42095e-09	0.30181	0.116	0.081	0.000110445	single_cell	FALSE
Lrriq1	3.45157e-09	0.721952	0.056	0.033	0.000111434	single_cell	FALSE
Tmem181a	3.46144e-09	0.208449	0.18	0.134	0.000111753	single_cell	FALSE
Gm48678	3.48441e-09	0.352899	0.128	0.092	0.000112494	single_cell	FALSE
Syt14	3.48866e-09	0.157722	0.453	0.378	0.000112631	single_cell	FALSE
Zfr	3.55624e-09	0.105644	0.786	0.713	0.000114813	single_cell	FALSE
Lrrc8d	3.59078e-09	0.149698	0.363	0.296	0.000115928	single_cell	FALSE
Eif4e3	3.60137e-09	0.190047	0.101	0.068	0.00011627	single_cell	FALSE
Hpgds	3.62142e-09	0.381548	0.114	0.08	0.000116917	single_cell	FALSE
Cltb	3.71785e-09	0.355982	0.084	0.054	0.000120031	single_cell	FALSE
Klhdc8a	3.72655e-09	-1.74222	0.009	0.023	0.000120312	single_cell	FALSE
Zhx2	3.73689e-09	0.531359	0.084	0.056	0.000120646	single_cell	FALSE
Gm40578	3.84824e-09	1.3699	0.02	0.007	0.00012424	single_cell	FALSE
Pcnx4	3.87142e-09	0.316061	0.156	0.116	0.000124989	single_cell	FALSE
Flrt3	3.91525e-09	-0.557587	0.171	0.206	0.000126404	single_cell	FALSE
Osbpl10	3.93307e-09	0.331536	0.097	0.066	0.000126979	single_cell	FALSE
Atcay	3.94035e-09	0.179062	0.306	0.244	0.000127214	single_cell	FALSE
[truncated: 7,703 more rows]

## Sheet: Fig. 9M (P60_DEG_Female Astro)
Genes	p_val	avg_log2FC	pct.1	pct.2	p_val_adj	de_type	signif
[truncated: 10,340 more rows]

[truncated: 11 more sheets: Fig10D (DEG_tanycytes), Supp Fig. 8G (E13_DEP_MGE), Supp Fig. 8G (E13_DEP_Hypo), Supp Fig. 9D (E13_DEG_MaleMGE), Supp Fig. 10E (P60_DEG_MalePV), Supp Fig. 11D (P60_DEG_FemSST), Supp Fig. 11E (P60_DEG_MaleSST), Supp Fig. 12E (E13_DEG_MaleHyp), Supp Fig. 13C (P60_DEG_FemNeu), Supp Fig. 13D (P60_DEG_MaleNeu), Supp Fig. 13G (P60_DEG_MaleAst)]
